# Supplementary material for: A two-transcript classifier model of host genes for discrimination of bacterial from viral infection in ulcerative colitis with opportunistic infections: a discovery and validation study
Source: Front Immunol. 2025 Sep 19;16:1642923. doi: 10.3389/fimmu.2025.1642923 (PMC12491250; doi:10.3389/fimmu.2025.1642923)
Supplement: Supplementary file 10 [file Table2.xlsx]

## Sheet: DEG-GSE277849
DEG Results from GSE277849
	logFC	AveExpr	t	P.Value	adj.P.Val	B
IFIT1	-5.49368	9.57764	-11.5591	1.35642e-17	1.82235e-13	28.9876
MX1	-3.13738	11.8995	-11.2062	5.37486e-17	3.08223e-13	27.7114
OAS1	-3.94702	9.96577	-11.1433	6.88254e-17	3.08223e-13	27.4819
LY6E	-3.30855	10.6264	-11.0075	1.17448e-16	3.94477e-13	26.9854
IFI6	-3.25433	11.4484	-10.6235	5.38262e-16	1.28937e-12	25.5682
ISG15	-3.24272	12.7875	-10.6066	5.75824e-16	1.28937e-12	25.5053
CECR1	-1.65454	10.4209	-9.55649	3.98969e-14	7.65735e-11	21.5398
OAS2	-2.52771	10.2751	-9.16571	1.9761e-13	3.31862e-10	20.0362
SIGLEC1	-4.56507	5.30469	-8.98304	4.18841e-13	6.25237e-10	19.3292
OAS3	-3.15974	9.84596	-8.95367	4.72695e-13	6.35065e-10	19.2153
MX2	-1.69118	11.4951	-8.58119	2.19951e-12	2.6864e-09	17.7661
RSAD2	-4.21941	9.79415	-8.55699	2.43113e-12	2.72185e-09	17.6716
IFI44L	-4.10067	10.8767	-8.25128	8.62101e-12	8.90948e-09	16.4766
NAGK	-0.877637	11.9102	-7.88581	3.92363e-11	3.76528e-08	15.0443
IFI35	-2.06222	10.4717	-7.77328	6.2567e-11	5.60392e-08	14.6029
IFIT3	-3.17046	11.075	-7.72736	7.56868e-11	6.35533e-08	14.4228
ATRIP	-1.75685	9.65089	-7.60339	1.26522e-10	9.99893e-08	13.9366
FAM46A	-1.25561	10.6184	-7.46413	2.25249e-10	1.68123e-07	13.3906
ZBP1	-2.76109	6.52821	-7.37238	3.29262e-10	2.32823e-07	13.0312
UNC93B1	-1.27467	7.40881	-7.26093	5.21957e-10	3.50625e-07	12.5949
SRPK1	0.93155	9.64269	6.93999	1.95987e-09	1.25385e-06	11.3417
NAMPT	1.5809	13.2168	6.92151	2.11461e-09	1.27351e-06	11.2697
TRIM38	-1.00754	11.303	-6.91407	2.18019e-09	1.27351e-06	11.2408
IFIT2	-2.7144	9.34339	-6.86643	2.65157e-09	1.48433e-06	11.0553
XAF1	-1.93252	10.178	-6.77344	3.88297e-09	2.08671e-06	10.694
HERC5	-2.45331	10.9045	-6.75663	4.15985e-09	2.13176e-06	10.6287
OASL	-2.2247	10.6029	-6.74945	4.28414e-09	2.13176e-06	10.6008
LGALS9	-2.95252	8.37781	-6.61148	7.53177e-09	3.61391e-06	10.0663
IL4R	1.20237	10.0926	6.53219	1.04073e-08	4.76049e-06	9.75996
TLR7	-2.30429	4.4058	-6.527	1.063e-08	4.76049e-06	9.73989
USP18	-3.85322	6.34428	-6.49993	1.18684e-08	5.1436e-06	9.63551
GADD45A	1.93527	8.5567	6.48599	1.25615e-08	5.27385e-06	9.58175
RTP4	-2.71974	8.14374	-6.44912	1.45935e-08	5.94131e-06	9.43972
CPD	1.85594	9.10911	6.40736	1.72912e-08	6.83258e-06	9.27905
PLA2G4A	2.92463	4.38636	6.36674	2.03889e-08	7.82642e-06	9.12297
APMAP	0.703618	11.7307	6.29881	2.6845e-08	1.00184e-05	8.86244
SLC2A14	0.988754	10.2421	6.24117	3.38862e-08	1.23044e-05	8.64186
TGFA	1.94089	7.28293	6.19422	4.09512e-08	1.42841e-05	8.46254
JUP	-2.39088	4.58362	-6.19113	4.14648e-08	1.42841e-05	8.45074
MSL1	1.01676	10.6247	6.17783	4.37471e-08	1.46935e-05	8.40001
FCAR	2.29545	8.61507	6.16815	4.54877e-08	1.49055e-05	8.36307
IQGAP1	0.798077	11.9974	6.12253	5.46513e-08	1.74819e-05	8.18931
SERPING1	-4.45846	7.26476	-6.1081	5.79133e-08	1.80945e-05	8.13443
TXNIP	-0.594162	13.4702	-6.05111	7.27943e-08	2.22271e-05	7.91795
PML	-1.54606	8.44928	-5.98047	9.65805e-08	2.88347e-05	7.65036
DHRS7	0.882837	10.9108	5.94393	1.11757e-07	3.26404e-05	7.51225
BCL3	0.881507	9.13827	5.92144	1.22243e-07	3.46165e-05	7.4274
IFITM3	-0.846755	13.0981	-5.91852	1.23676e-07	3.46165e-05	7.41637
DHX58	-1.90928	3.43711	-5.91325	1.26299e-07	3.46292e-05	7.39651
NAPA	-0.778963	10.5829	-5.90124	1.32491e-07	3.56002e-05	7.35123
IFI27	-5.60289	7.47214	-5.88467	1.41525e-07	3.7282e-05	7.28883
GFOD1	-1.1343	8.60928	-5.87575	1.46634e-07	3.78853e-05	7.25527
UPP1	1.08213	11.1524	5.81823	1.84287e-07	4.67151e-05	7.03908
EGLN1	0.769656	8.51834	5.81106	1.896e-07	4.71718e-05	7.0122
CD55	1.16835	11.7799	5.77577	2.18059e-07	5.32658e-05	6.87994
SOS2	1.64682	9.39562	5.70622	2.87051e-07	6.88667e-05	6.62002
ZNF106	0.670321	9.13042	5.67111	3.29667e-07	7.77032e-05	6.48917
SERPINB7	4.30557	4.87137	5.65983	3.44635e-07	7.98305e-05	6.4472
TMEM185B	1.94334	7.36064	5.62144	4.00799e-07	9.12666e-05	6.30452
SPATS2L	-2.27094	8.90034	-5.59639	4.42202e-07	9.90165e-05	6.21162
PFKFB3	2.199	11.5693	5.58509	4.62246e-07	0.000101808	6.16973
PRKD2	-0.87594	10.4768	-5.57196	4.86647e-07	0.000105453	6.12113
METTL9	1.06962	11.6336	5.56528	4.99549e-07	0.000106531	6.09641
C20orf24	0.434154	12.5253	5.54633	5.38019e-07	0.000112942	6.02632
MR1	-1.11014	8.83926	-5.53664	5.58787e-07	0.000115456	5.99055
TM4SF1	4.09283	4.91087	5.53039	5.72602e-07	0.000115456	5.96748
SLC22A1	2.8007	3.74896	5.52898	5.75778e-07	0.000115456	5.96225
PRR5	-1.48688	8.7858	-5.51662	6.04256e-07	0.000119385	5.91665
BMP6	2.90106	4.42126	5.51052	6.18809e-07	0.000120488	5.89417
AGFG1	1.14926	9.23741	5.50194	6.39891e-07	0.000122813	5.86254
GLTP	0.693556	8.02658	5.48909	6.7278e-07	0.000127307	5.8152
PGK1	0.487539	13.3513	5.48004	6.96944e-07	0.000130048	5.78188
CTSO	-0.958819	6.45487	-5.47453	7.12054e-07	0.000131047	5.76163
UBE2D1	1.01076	10.7604	5.46533	7.38042e-07	0.000132492	5.72778
DOK2	-1.05211	9.21027	-5.46478	7.39628e-07	0.000132492	5.72575
PPP4R1	0.79786	10.3462	5.44518	7.98218e-07	0.000141106	5.65377
CCR1	-2.31705	9.71931	-5.4368	8.24676e-07	0.00014389	5.62298
CTSW	-1.36833	9.1078	-5.41399	9.01074e-07	0.000155204	5.53935
ZFP36	0.74233	11.8032	5.39681	9.63159e-07	0.000163798	5.47645
STEAP1	2.29134	3.2804	5.38068	1.02527e-06	0.000170281	5.41748
SLC27A3	-1.11431	8.44741	-5.38034	1.02663e-06	0.000170281	5.41622
FERMT2	2.53456	3.79825	5.36277	1.0989e-06	0.000180045	5.35202
PHTF1	2.01221	5.95108	5.3301	1.24679e-06	0.000201815	5.23289
SNAP23	0.826338	11.1413	5.32469	1.27309e-06	0.000203618	5.21319
C1orf56	-1.00964	6.84013	-5.30521	1.37245e-06	0.000216928	5.1423
LRRFIP2	0.73547	7.87621	5.28817	1.46557e-06	0.000228953	5.08038
SCO2	-1.01884	10.2904	-5.28328	1.4934e-06	0.000229236	5.06263
IRAK3	2.15098	8.27732	5.28187	1.50151e-06	0.000229236	5.05753
CDKN1C	-2.2933	7.19178	-5.25284	1.67884e-06	0.000253429	4.95225
GNAQ	0.73329	10.4435	5.23647	1.78775e-06	0.000263253	4.89299
GK	1.73225	9.06685	5.23508	1.79726e-06	0.000263253	4.88798
PDZD8	1.6367	7.50285	5.2343	1.8027e-06	0.000263253	4.88513
CXCL6	2.56236	3.73906	5.22536	1.86553e-06	0.000269499	4.85283
EMP3	-0.506053	12.2943	-5.21978	1.90585e-06	0.000272395	4.83267
FANCA	-1.4692	6.33399	-5.1973	2.07722e-06	0.000293763	4.75151
IFITM1	-0.473594	13.6346	-5.19451	2.09954e-06	0.000293827	4.74143
TNFRSF21	3.33358	4.35515	5.18809	2.15168e-06	0.000297753	4.71832
TBC1D30	1.08263	2.803	5.18564	2.17192e-06	0.000297753	4.70949
CD160	-1.66004	3.58049	-5.18043	2.21569e-06	0.000300684	4.69069
TTC38	-0.973093	8.29182	-5.13713	2.61376e-06	0.000347891	4.53499
TYMP	-1.22683	10.5445	-5.13697	2.61533e-06	0.000347891	4.53443
HPGD	2.5649	4.88068	5.12876	2.69842e-06	0.000355424	4.50496
RAPGEFL1	0.492015	2.74524	5.11495	2.84404e-06	0.000370968	4.45545
IFITM1	-0.542389	13.5831	-5.07922	3.2575e-06	0.000420812	4.32761
SERPINB4	3.3918	3.85413	5.06626	3.42163e-06	0.000437806	4.28132
LOC100129518	1.30634	13.757	5.06036	3.49904e-06	0.000443487	4.26026
AGTPBP1	1.17598	9.01779	5.05638	3.55213e-06	0.000446007	4.24608
TRIM34	-1.10702	8.59428	-5.05252	3.60449e-06	0.000448392	4.2323
NAGA	-0.734439	7.41927	-5.01155	4.20827e-06	0.000518699	4.08652
TNFSF10	-1.3899	12.5705	-5.00813	4.26299e-06	0.000520666	4.07436
IL18R1	2.16399	7.23886	5.00096	4.37986e-06	0.000527982	4.04891
GSK3B	0.675635	8.51556	4.99966	4.40149e-06	0.000527982	4.04427
IRS2	2.10761	9.82118	4.99694	4.44674e-06	0.00052869	4.03465
GSR	1.61539	6.83915	4.99318	4.51025e-06	0.000531537	4.0213
HSDL2	1.26286	7.22446	4.98628	4.62907e-06	0.000540796	3.99683
CASP10	-0.992448	5.23973	-4.98365	4.67525e-06	0.000541483	3.98749
MYOF	-2.38238	6.5508	-4.9655	5.00578e-06	0.000574809	3.92322
APOBEC3A	-4.18636	8.54159	-4.96014	5.10771e-06	0.000581543	3.90426
CD59	1.54636	10.1215	4.95121	5.28186e-06	0.000589748	3.87272
ANP32A	0.461897	11.1248	4.94906	5.32474e-06	0.000589748	3.86512
THBS3	0.49494	4.91595	4.94856	5.33469e-06	0.000589748	3.86336
C9orf91	-1.19834	6.67076	-4.94662	5.37383e-06	0.000589748	3.85648
RASSF4	-0.776893	4.08874	-4.94536	5.39925e-06	0.000589748	3.85205
GTF2I	0.575378	12.2377	4.93133	5.69118e-06	0.00061662	3.80252
CST3	-2.19651	10.2467	-4.9265	5.79528e-06	0.000622876	3.78547
PTGDS	-1.61455	6.86049	-4.92032	5.93109e-06	0.000629917	3.76369
EHD1	0.571848	11.4915	4.91926	5.95456e-06	0.000629917	3.75998
FXYD6	-2.10379	4.786	-4.86904	7.18471e-06	0.000754113	3.58342
KIAA0232	0.934632	9.89282	4.86504	7.29264e-06	0.000759509	3.56941
MAPKAPK2	0.756017	10.4891	4.86054	7.41612e-06	0.000766428	3.55363
PITPNA	0.650728	10.2353	4.85316	7.62311e-06	0.000777295	3.52776
TMEM2	1.17581	8.31754	4.85267	7.63699e-06	0.000777295	3.52605
PGD	0.731404	11.3104	4.84909	7.73952e-06	0.000780301	3.51352
ETV7	-2.2482	4.87745	-4.84612	7.82555e-06	0.000780301	3.50313
LOC101928676	0.92963	10.6106	4.8456	7.84076e-06	0.000780301	3.50131
IRF7	-1.31944	11.398	-4.83513	8.15243e-06	0.000802498	3.46468
CLGN	1.41996	2.80809	4.83412	8.18327e-06	0.000802498	3.46113
JUNB	1.42638	9.20736	4.82954	8.32371e-06	0.000810356	3.44515
KLHL2	2.28712	9.03921	4.82359	8.51001e-06	0.000813805	3.42435
KIAA0247	1.01208	11.0941	4.82342	8.51541e-06	0.000813805	3.42375
BCL6	0.578922	12.6196	4.82261	8.54086e-06	0.000813805	3.42095
OAT	1.34136	10.179	4.81981	8.63018e-06	0.000815504	3.41118
ETS2	1.90611	9.09898	4.81771	8.69784e-06	0.000815504	3.40384
GALNS	0.674392	8.8044	4.81639	8.74079e-06	0.000815504	3.39921
P2RX7	-1.3629	4.25124	-4.80053	9.27073e-06	0.000858981	3.34393
ARMC9	1.35428	3.05706	4.78876	9.68439e-06	0.000891163	3.30293
PTOV1	0.607977	8.08152	4.78507	9.81778e-06	0.000897292	3.29008
DRAP1	-0.856786	9.87213	-4.76749	1.04779e-05	0.000951152	3.22898
PTEN	0.528441	10.3426	4.76419	1.06067e-05	0.000956382	3.21751
GAPDH	0.421672	14.0518	4.74658	1.13195e-05	0.00101385	3.15645
AQP9	0.755192	12.4013	4.74083	1.15626e-05	0.00101582	3.13651
GTDC1	1.14636	6.72854	4.74029	1.15858e-05	0.00101582	3.13462
JAK3	1.16782	4.00656	4.73984	1.16047e-05	0.00101582	3.1331
ZDHHC3	0.673056	7.32907	4.73778	1.16934e-05	0.00101582	3.12595
SSH1	1.3597	8.64469	4.73717	1.17196e-05	0.00101582	3.12385
F3	3.31843	4.63544	4.72921	1.20688e-05	0.00103938	3.09629
CD93	2.11203	10.2309	4.7157	1.26846e-05	0.00108547	3.04959
ITCH	0.876312	7.37322	4.71384	1.27719e-05	0.00108601	3.04316
CASP9	0.617388	7.66705	4.7038	1.32528e-05	0.00111982	3.00848
EIF2AK2	-1.18513	10.6001	-4.70075	1.3402e-05	0.00112512	2.99797
ST20	0.971647	8.10975	4.6984	1.35185e-05	0.00112512	2.98985
TMEM140	-1.30711	10.7171	-4.69743	1.35668e-05	0.00112512	2.98651
UGCG	1.81811	9.93553	4.6909	1.38963e-05	0.00114364	2.964
VAPA	0.922006	11.2692	4.68814	1.40379e-05	0.00114364	2.95448
TNIP1	0.630548	12.37	4.68799	1.40455e-05	0.00114364	2.95398
TFPI	2.30952	4.19094	4.68079	1.44216e-05	0.0011672	2.92919
C11orf68	-0.489581	8.82008	-4.67171	1.49106e-05	0.00119387	2.89792
LIMK2	0.883221	11.1693	4.67137	1.4929e-05	0.00119387	2.89676
SERPINB3	2.54595	3.38598	4.66881	1.50695e-05	0.00119798	2.88798
SLC6A6	1.09782	6.49184	4.65408	1.59053e-05	0.0012502	2.83736
SOCS3	2.089	6.98294	4.65396	1.59125e-05	0.0012502	2.83693
IRF9	-0.497081	11.6377	-4.64739	1.62996e-05	0.00127317	2.8144
CSF3	4.11433	5.45386	4.64477	1.64566e-05	0.001278	2.80541
IFITM2	-0.650206	13.4123	-4.64131	1.66659e-05	0.00128682	2.79356
HERC6	-2.66571	7.79552	-4.63806	1.68651e-05	0.00129476	2.78242
PAPSS2	2.77608	6.66215	4.63269	1.71995e-05	0.00131293	2.76402
RP11-473I1.9	0.790857	7.87954	4.62619	1.7613e-05	0.00133659	2.74175
PI3	2.35616	11.0565	4.62331	1.77993e-05	0.00133659	2.73189
ACVR1B	1.15853	8.18067	4.62317	1.78079e-05	0.00133659	2.73143
SBNO2	0.708091	8.59656	4.61473	1.83652e-05	0.00137076	2.70255
CDK14	1.76703	6.74275	4.60841	1.87933e-05	0.00139285	2.68095
VNN1	2.14401	7.94522	4.60731	1.88686e-05	0.00139285	2.67721
SERPIND1	1.68568	2.93064	4.59444	1.97748e-05	0.00145177	2.63325
KLHL21	0.697442	8.45926	4.58835	2.0218e-05	0.00147624	2.61248
SLC12A6	0.87945	6.64232	4.57727	2.10486e-05	0.00152258	2.57476
GALNT2	1.12267	9.84957	4.57687	2.10793e-05	0.00152258	2.5734
ITGB3	1.46404	7.59185	4.56119	2.23148e-05	0.00160321	2.52005
MYO1B	0.607616	2.49051	4.55759	2.2608e-05	0.00161481	2.50782
CYP1B1	2.21849	9.7924	4.55627	2.27167e-05	0.00161481	2.50333
LOC101928143	0.828558	9.22576	4.55189	2.30801e-05	0.00163201	2.48847
CSF2	2.40721	3.82163	4.54411	2.37406e-05	0.00166992	2.46205
IL1A	2.91291	9.49045	4.5359	2.44568e-05	0.0017034	2.43422
ADCY3	1.38322	5.44488	4.53575	2.44702e-05	0.0017034	2.43371
HNMT	2.44452	7.07876	4.53357	2.4664e-05	0.00170805	2.42632
ZFP69B	0.612974	2.5912	4.5222	2.56988e-05	0.00177058	2.38785
ADAP2	-1.73135	7.26113	-4.50792	2.70597e-05	0.00184643	2.33955
STAT1	-0.873996	13.1169	-4.50777	2.70746e-05	0.00184643	2.33903
SAMHD1	-0.660536	10.1823	-4.50199	2.76452e-05	0.00187583	2.31951
DUSP1	0.779712	12.0477	4.49101	2.87613e-05	0.00194175	2.28248
G0S2	4.0656	8.21853	4.48819	2.9055e-05	0.00195177	2.27297
CX3CR1	-2.09261	10.7346	-4.47962	2.99651e-05	0.00200289	2.24412
RP11-548H18.2	2.43478	7.19575	4.47097	3.09121e-05	0.00205596	2.21501
C14orf159	-0.692573	9.67166	-4.46837	3.12028e-05	0.00206507	2.20625
CD82	1.03473	9.99865	4.44986	3.33472e-05	0.00219369	2.14409
TXLNGY	-2.34703	4.31366	-4.44882	3.34728e-05	0.00219369	2.14057
IL19	3.61271	5.16964	4.442	3.43011e-05	0.00223706	2.11772
UBAP1	0.424621	9.02622	4.43687	3.49384e-05	0.00226762	2.10051
AMPD3	1.80778	8.75766	4.43285	3.54441e-05	0.00227999	2.08707
PARP12	-1.40743	10.9452	-4.43266	3.54684e-05	0.00227999	2.08643
CDC123	0.661758	9.72465	4.42499	3.64564e-05	0.00233234	2.06074
NQO1	1.89584	3.73702	4.42234	3.68039e-05	0.00234342	2.05187
IL1R1	2.21364	7.89996	4.41309	3.80418e-05	0.00240005	2.02095
COQ2	1.28349	7.05073	4.41302	3.80507e-05	0.00240005	2.02074
LIF	1.55379	3.67189	4.4108	3.8354e-05	0.00240788	2.01331
PPP1R15A	1.55108	8.85234	4.40563	3.90695e-05	0.00244139	1.99604
TM9SF2	0.900613	10.8863	4.40304	3.94321e-05	0.00244492	1.98741
THTPA	-0.495428	7.53851	-4.40263	3.94899e-05	0.00244492	1.98604
TPM4	0.817817	7.36555	4.40082	3.97459e-05	0.00244948	1.98
MMP1	5.10608	6.54491	4.3917	4.10597e-05	0.00251889	1.94961
CDK19	0.737023	8.85938	4.39036	4.12576e-05	0.00251952	1.94512
HSPA1A	0.514218	12.8861	4.38505	4.20455e-05	0.00255602	1.92745
ZNF281	0.889182	9.51869	4.37995	4.28163e-05	0.00259116	1.91047
LILRA4	-0.853807	5.23221	-4.35757	4.6364e-05	0.00279328	1.83612
TNFSF15	1.88097	3.09252	4.35432	4.69021e-05	0.00281308	1.82535
UBE2J1	1.08945	9.17279	4.35083	4.74886e-05	0.0028356	1.81374
HEBP2	0.75016	9.65916	4.34622	4.82713e-05	0.00286864	1.79848
PTPN18	-0.75464	10.443	-4.34507	4.84691e-05	0.00286864	1.79466
PCNX	0.860515	7.70656	4.33855	4.96029e-05	0.0029177	1.77307
APOL2	-0.792967	8.78367	-4.33781	4.97323e-05	0.0029177	1.77064
FGF2	1.32524	2.8213	4.32452	5.21309e-05	0.00302354	1.72667
DRAM1	1.8013	8.80855	4.32428	5.2174e-05	0.00302354	1.7259
UNC119	0.714647	7.53869	4.32408	5.22116e-05	0.00302354	1.72523
TUBB6	1.69789	7.85481	4.31989	5.29922e-05	0.00305558	1.71138
HSPBAP1	0.923639	8.55445	4.31638	5.36537e-05	0.00307073	1.6998
CTSS	-0.559632	11.9922	-4.31607	5.37121e-05	0.00307073	1.69878
GAB2	0.523305	9.8719	4.30418	5.60184e-05	0.00318901	1.65955
PCBD1	0.655093	3.76483	4.28867	5.91692e-05	0.0033506	1.6085
PLGRKT	1.71491	7.8676	4.28778	5.93557e-05	0.0033506	1.60556
RP4-781L3.1	-1.04744	10.4179	-4.28049	6.09013e-05	0.00342347	1.58158
MCTP2	1.14916	8.08328	4.27309	6.25083e-05	0.00349916	1.55729
LMO2	-0.834481	9.88788	-4.26959	6.32835e-05	0.00350151	1.5458
CKAP4	0.66156	11.0943	4.2694	6.33258e-05	0.00350151	1.54518
IFI44	-2.67062	9.83939	-4.26937	6.33321e-05	0.00350151	1.54508
GCLM	1.49821	8.70294	4.25616	6.63426e-05	0.00365292	1.50178
SETD8	0.965061	5.98068	4.25018	6.77511e-05	0.0036974	1.48219
SLC2A3	0.610807	11.7369	4.24974	6.78559e-05	0.0036974	1.48075
MAPK1	0.779245	10.0971	4.24924	6.7976e-05	0.0036974	1.4791
KIF1B	0.767162	7.45692	4.24462	6.90865e-05	0.00373595	1.464
MAPK13	0.822073	7.32366	4.24398	6.92408e-05	0.00373595	1.46192
PELI2	0.832325	7.89992	4.2343	7.16326e-05	0.00383502	1.43026
GBE1	1.53723	8.22618	4.23414	7.16723e-05	0.00383502	1.42975
PTPRE	0.730573	10.7526	4.2331	7.19334e-05	0.00383502	1.42636
CDK2AP1	0.988143	9.39546	4.2304	7.26175e-05	0.00385619	1.41754
WNT5A	1.84045	3.69522	4.22276	7.4586e-05	0.00393846	1.39261
ASPH	2.40271	5.27787	4.22212	7.4753e-05	0.00393846	1.39053
CXorf21	-0.759436	7.59841	-4.21787	7.5872e-05	0.0039818	1.37668
FURIN	0.738709	8.3852	4.21634	7.62812e-05	0.0039877	1.37167
CYSLTR1	-0.557422	3.13424	-4.21445	7.67868e-05	0.00399857	1.36552
ARID3B	0.348028	8.61652	4.21122	7.76588e-05	0.00402836	1.355
VCPKMT	1.90465	8.58644	4.20819	7.84844e-05	0.00405553	1.34515
PTGES	2.74331	4.58697	4.20642	7.89697e-05	0.00406497	1.3394
BST2	-0.877642	10.0796	-4.20505	7.93495e-05	0.00406894	1.33493
KCTD12	-1.56311	10.1448	-4.20187	8.02346e-05	0.00409868	1.3246
TMEM104	-0.544272	6.07629	-4.19913	8.10064e-05	0.00410835	1.31568
RAB7A	0.427483	11.2464	4.19903	8.10356e-05	0.00410835	1.31535
SLC27A2	1.05174	3.06134	4.18843	8.40859e-05	0.00424697	1.28094
MMP10	1.52831	2.86123	4.18594	8.48203e-05	0.00426802	1.27284
IL10	3.36181	5.24645	4.17917	8.68429e-05	0.00431751	1.25089
ITPK1	-0.646542	10.1795	-4.17898	8.69004e-05	0.00431751	1.25028
PLAUR	1.68123	11.5487	4.1785	8.70454e-05	0.00431751	1.24872
SERPINB3	1.76813	2.97421	4.17791	8.72247e-05	0.00431751	1.24681
JMJD6	1.02524	10.0748	4.17624	8.77339e-05	0.00431751	1.24139
GRWD1	-0.443817	7.25905	-4.17526	8.80326e-05	0.00431751	1.23822
NARF	0.609349	10.3099	4.1752	8.80535e-05	0.00431751	1.238
IFI30	-0.565528	13.4397	-4.17335	8.86204e-05	0.00432951	1.23203
BLVRA	-0.744902	9.47955	-4.16587	9.09566e-05	0.00442754	1.20781
ASB7	0.819467	4.26467	4.16278	9.19382e-05	0.00442855	1.19781
OSER1	0.708102	9.44	4.16232	9.20853e-05	0.00442855	1.19632
NCAM1	-1.4065	4.24447	-4.16164	9.23041e-05	0.00442855	1.19412
USP10	0.646802	9.19688	4.16156	9.23282e-05	0.00442855	1.19387
CNDP2	-0.612803	10.5393	-4.15981	9.28934e-05	0.00442855	1.18819
RAB2A	0.772429	10.7304	4.15961	9.29551e-05	0.00442855	1.18757
TXN	1.65256	12.5884	4.15767	9.35836e-05	0.00444274	1.1813
NACC2	0.714071	8.03383	4.15337	9.4994e-05	0.00449382	1.16738
DNM2	0.586007	8.27335	4.15065	9.58925e-05	0.00452041	1.15862
NRD1	0.299632	11.214	4.14961	9.62411e-05	0.00452097	1.15524
NEDD4L	1.57546	5.36827	4.14197	9.88227e-05	0.00462607	1.13061
GK3P	2.31705	7.7245	4.1406	9.92929e-05	0.00463194	1.12619
HMGB2	1.25025	10.8164	4.13848	0.000100027	0.00465003	1.11934
CSGALNACT2	1.99435	9.73873	4.13705	0.000100525	0.00465707	1.11472
MLF2	0.322503	10.0291	4.13098	0.000102661	0.00473967	1.09516
UBXN2B	0.487434	9.8613	4.1258	0.000104516	0.00480061	1.0785
CUX1	0.612158	10.1028	4.1253	0.000104695	0.00480061	1.07691
RAB27A	0.644512	11.3565	4.12249	0.00010572	0.00481801	1.06784
PLP2	0.550292	12.2703	4.12138	0.000106126	0.00481801	1.06428
NPEPPS	0.649102	8.7696	4.12131	0.00010615	0.00481801	1.06406
APP	1.0215	7.50496	4.119	0.000107004	0.00484038	1.05662
RGS2	0.530229	13.2136	4.11546	0.000108319	0.00487372	1.04525
RIT1	1.52974	8.8886	4.11507	0.000108466	0.00487372	1.04399
ARPC3	0.523365	13.0249	4.1114	0.00010985	0.00491947	1.0322
SEPHS2	1.05165	10.4739	4.1083	0.000111031	0.00495584	1.02225
ENC1	1.00195	6.10606	4.10574	0.000112016	0.00498324	1.01404
UHRF1BP1L	1.91986	6.9085	4.10272	0.000113188	0.00501877	1.00436
FGD2	-1.29887	3.56947	-4.10132	0.000113739	0.00502657	0.999857
INPP5A	0.850286	8.12958	4.09594	0.000115866	0.00510379	0.98263
CCDC28B	-0.778103	4.71623	-4.08957	0.000118438	0.00520004	0.962218
LAT2	0.41923	11.0092	4.08503	0.000120306	0.00526486	0.947669
PICALM	0.491065	11.3532	4.08305	0.000121129	0.00527629	0.941334
ATP8B4	2.17302	4.36444	4.08251	0.000121353	0.00527629	0.939619
LOC100130872	-2.36812	6.55178	-4.08087	0.000122039	0.00528897	0.934374
TMEM165	1.55691	8.82704	4.07994	0.000122432	0.00528897	0.931392
MAGEF1	0.362757	6.66304	4.07348	0.000125181	0.00536573	0.91075
IL24	4.28707	6.74336	4.07319	0.000125306	0.00536573	0.909825
LRMP	0.488962	9.47327	4.07295	0.000125407	0.00536573	0.909079
BATF	1.20325	8.8719	4.07094	0.000126276	0.00537076	0.902662
ABCA2	0.406594	3.8678	4.07083	0.000126324	0.00537076	0.902309
LAMTOR5	0.700609	10.7992	4.06842	0.000127376	0.00539842	0.894599
SOWAHC	2.18606	4.15595	4.0652	0.00012879	0.0054412	0.884339
ABCD1	-0.624394	5.73504	-4.06302	0.00012976	0.00544288	0.877371
FOS	1.77681	7.4511	4.06265	0.000129924	0.00544288	0.876197
IER3	2.53672	10.847	4.06238	0.000130046	0.00544288	0.875327
USP3	0.72081	11.0862	4.05135	0.000135059	0.00563516	0.840186
BICD2	0.626746	9.99458	4.04999	0.000135691	0.00564401	0.835849
PRSS23	-1.04295	4.67195	-4.0461	0.000137511	0.00570203	0.823477
ZBTB44	-0.840456	5.68299	-4.04422	0.000138398	0.00571816	0.817506
NOTCH2	0.486129	11.096	4.04268	0.000139133	0.00571816	0.812586
LAP3	-1.04566	12.1309	-4.04258	0.000139177	0.00571816	0.812294
HBEGF	3.81225	5.80241	4.03893	0.000140926	0.00577239	0.800692
SAMSN1	2.45588	11.2146	4.03526	0.000142711	0.00582772	0.789007
PTGS2	4.41352	8.25861	4.0321	0.000144259	0.00587311	0.778985
PAPSS1	0.903113	9.56163	4.02984	0.000145378	0.00589901	0.771813
MKNK2	0.347137	13.0916	4.02905	0.000145774	0.00589901	0.76929
CD44	0.89875	13.1114	4.02723	0.000146682	0.00591792	0.763525
LAPTM4B	1.72275	7.39864	4.0245	0.000148056	0.00593885	0.754865
NUP98	1.14877	9.47653	4.02444	0.000148085	0.00593885	0.754688
IL1B	2.40841	11.7581	4.02235	0.000149145	0.00596359	0.748061
C11orf21	-0.927174	8.72918	-4.02097	0.000149853	0.00597411	0.743666
ACSL4	2.29064	6.41306	4.01712	0.000151836	0.00603525	0.731465
LPGAT1	0.964827	9.8467	4.01413	0.000153389	0.00607901	0.722017
KIAA0226L	1.35921	9.58322	4.00878	0.000156213	0.0061727	0.705088
CLASRP	0.950561	8.25684	4.00723	0.000157041	0.00617466	0.700179
USP32	0.577897	7.85669	4.00697	0.000157182	0.00617466	0.699349
ELF4	-0.389284	10.8223	-4.00164	0.00016006	0.00622935	0.682511
NDUFB6	0.659388	10.5456	4.00152	0.000160127	0.00622935	0.682122
KLF13	0.482012	8.42946	4.00129	0.000160255	0.00622935	0.681381
SLC39A1	0.722867	7.78931	4.00097	0.000160428	0.00622935	0.680374
SP110	-0.646315	11.7438	-3.99819	0.000161952	0.00625891	0.671605
FGL2	-3.26915	8.99148	-3.99764	0.000162257	0.00625891	0.66986
PELO	1.20063	8.31952	3.99704	0.000162587	0.00625891	0.667972
CHKA	1.22765	4.14533	3.99434	0.000164089	0.00629866	0.659442
SPINT2	0.622918	9.76868	3.98511	0.000169319	0.00645698	0.630331
CLEC7A	-2.13219	9.49585	-3.98484	0.000169478	0.00645698	0.629465
CEBPB	0.531857	14.0548	3.98453	0.000169655	0.00645698	0.628495
TRPM2	1.33108	5.3321	3.97862	0.000173094	0.00655728	0.609877
CENPJ	0.435695	2.54364	3.97786	0.000173545	0.00655728	0.607467
EPAS1	1.54338	5.01051	3.9775	0.000173755	0.00655728	0.606347
MTHFS	0.919449	8.617	3.97374	0.000175986	0.00662289	0.594513
EDEM2	0.605063	8.78737	3.96998	0.000178244	0.00667538	0.582689
PDAP1	1.00246	8.76178	3.96977	0.000178375	0.00667538	0.58201
EXOSC4	0.720882	8.29014	3.96625	0.000180516	0.00673676	0.570943
ATP6V0B	0.402673	12.2968	3.96287	0.000182594	0.00679543	0.560331
CHP1	0.330319	11.4391	3.96192	0.000183185	0.00679858	0.557337
MCMBP	1.08285	7.15729	3.95906	0.000184965	0.00684575	0.548368
SH3BP5	1.06057	10.7535	3.95463	0.000187763	0.00691248	0.534451
FBXW2	0.957571	10.15	3.95457	0.000187801	0.00691248	0.53426
SMPDL3A	1.98809	7.15727	3.95377	0.000188312	0.00691248	0.531745
CUL3	1.21447	11.1712	3.94571	0.000193519	0.00708427	0.50646
GNG10	0.955135	11.5101	3.94432	0.000194426	0.00709813	0.502126
RP11-395B7.7	-0.710961	8.81215	-3.94336	0.000195062	0.00710206	0.499099
ICAM1	1.83365	8.4799	3.94229	0.000195764	0.00710835	0.49577
MKNK1	0.627654	9.7203	3.93605	0.000199938	0.00724036	0.476216
ARHGAP19	0.764063	7.61006	3.93514	0.00020055	0.00724297	0.473387
NADK	-0.668385	12.0568	-3.93434	0.000201096	0.00724323	0.470867
THBD	1.87185	6.99542	3.93219	0.000202559	0.00725225	0.46415
HLA-DQB1	-0.57068	13.1171	-3.93097	0.000203396	0.00725225	0.460328
CAB39	1.36494	10.6363	3.93085	0.000203476	0.00725225	0.459964
DGKZ	-0.53293	9.1886	-3.93081	0.000203506	0.00725225	0.45983
RASA2	1.56734	6.0012	3.92818	0.00020532	0.00729756	0.451604
NFIC	0.301754	6.71365	3.92554	0.000207154	0.00734149	0.443364
IL7	1.775	3.87493	3.92453	0.000207863	0.00734149	0.4402
CDK5RAP2	1.06291	7.98547	3.92405	0.000208195	0.00734149	0.438721
TRAFD1	-0.856756	9.49196	-3.92019	0.000210926	0.0074183	0.426649
CLPTM1	0.92896	8.6597	3.91696	0.000213234	0.00747989	0.416569
USP32P2	1.28696	8.47495	3.91505	0.000214608	0.00750848	0.41062
PHF20L1	0.445964	8.8361	3.91272	0.0002163	0.00754801	0.403347
UIMC1	0.755906	8.92415	3.91106	0.000217506	0.00757044	0.398197
ITGA1	1.86345	3.95211	3.9061	0.000221165	0.00767793	0.382744
AKR1C1	1.48217	4.1	3.90474	0.000222184	0.00769341	0.378489
CHST11	1.0258	7.90889	3.90388	0.000222826	0.00769581	0.375816
PCGF3	1.0708	8.21529	3.90301	0.000223482	0.00769868	0.373093
LOC100506403	1.10714	9.28481	3.89953	0.000226105	0.00775356	0.362289
BASP1	0.439025	13.3619	3.89937	0.00022623	0.00775356	0.36178
FOSB	1.31967	3.11786	3.89558	0.000229129	0.00783295	0.349989
CYP27B1	1.71245	3.47783	3.89174	0.000232101	0.00791425	0.33806
APH1B	0.709582	7.27026	3.89031	0.000233222	0.00791425	0.333599
CSF2RA	0.846999	8.45743	3.89024	0.000233275	0.00791425	0.333389
CD84	-0.618808	8.09137	-3.88542	0.000237075	0.00798338	0.318428
PTPN12	1.82591	9.62575	3.8854	0.000237094	0.00798338	0.318356
SNX13	1.54734	5.92545	3.8854	0.000237095	0.00798338	0.318352
MAP4K4	0.53966	9.86103	3.88205	0.000239773	0.00805217	0.307955
ISG20	-0.999571	12.0966	-3.88135	0.000240336	0.00805217	0.305783
CCPG1	0.887068	7.7136	3.87968	0.000241678	0.00805276	0.30063
ANKS1A	0.484907	8.87123	3.87913	0.000242127	0.00805276	0.298913
ARG2	1.1042	5.19706	3.8791	0.000242152	0.00805276	0.298816
SPRED2	0.858792	2.77659	3.87825	0.000242842	0.00805576	0.296184
AGO4	0.850447	4.98774	3.87612	0.000244579	0.00809339	0.289589
IGF1R	0.870922	8.39587	3.8715	0.000248398	0.00819956	0.275251
LOC101928789	-0.971181	8.86255	-3.86746	0.000251773	0.00829061	0.262763
FAM49B	0.468413	10.6536	3.85934	0.000258701	0.0084979	0.23765
NPHP4	0.503867	3.01533	3.85553	0.00026202	0.00858594	0.225857
PDLIM2	-0.719235	9.50186	-3.85382	0.000263521	0.00861413	0.220571
MPZL1	0.693746	8.59977	3.85119	0.000265844	0.00866895	0.212456
CES1	2.24625	9.86088	3.85028	0.000266648	0.00867415	0.20966
SLC2A5	1.93454	4.65884	3.84926	0.000267561	0.00868281	0.206499
BTRC	0.308635	2.3663	3.84808	0.000268615	0.00869203	0.202864
LOC101927705	0.643571	2.51277	3.8475	0.000269139	0.00869203	0.201061
FAM206A	0.937546	6.81561	3.8458	0.000270671	0.00872055	0.195811
ARL3	1.40078	7.79739	3.84484	0.000271535	0.00872746	0.192863
PTPN6	-0.692526	11.5739	-3.84006	0.000275901	0.00883044	0.178114
HTRA2	0.831237	8.54446	3.83933	0.000276573	0.00883044	0.175866
PTEN	0.441466	10.1815	3.83918	0.000276711	0.00883044	0.175403
LYPLA1	0.671008	9.93	3.83529	0.000280315	0.00892424	0.163439
CMKLR1	-0.233193	2.2662	-3.82837	0.000286851	0.00910453	0.142131
IDI1	2.0045	9.89699	3.82786	0.000287333	0.00910453	0.140577
STK17B	1.66618	9.20512	3.82337	0.000291655	0.00921148	0.126778
B4GALT1	0.432546	9.57325	3.82294	0.00029208	0.00921148	0.125432
ANKRD6	1.67818	4.84546	3.81889	0.000296035	0.00931435	0.113001
FASTKD5	1.23198	7.64664	3.81263	0.000302252	0.00948337	0.0937943
ARHGAP25	-0.403729	10.6967	-3.81143	0.000303462	0.00948337	0.0901022
ENTPD7	0.788621	2.59043	3.81137	0.000303524	0.00948337	0.0899123
IFNAR1	0.647126	4.39731	3.80968	0.000305224	0.00951436	0.0847511
CKLF	0.435591	11.25	3.80803	0.000306899	0.00954442	0.0796946
CAMK1	-2.14437	4.78915	-3.80627	0.000308701	0.00957829	0.0742852
BCL2A1	2.27746	10.5262	3.80531	0.000309686	0.00958671	0.071342
FZD2	-0.676207	2.87022	-3.80047	0.00031469	0.00971923	0.0565324
KAT8	0.449168	10.2473	3.79707	0.000318264	0.0097962	0.0461024
PRKDC	1.09587	8.54306	3.79671	0.000318641	0.0097962	0.045008
MAP1LC3B	0.655443	11.7564	3.7937	0.000321827	0.00986411	0.0358178
LBR	1.07471	10.7943	3.79323	0.000322328	0.00986411	0.0343804
ACO1	1.29569	3.49204	3.79224	0.000323392	0.00986411	0.0313385
SIGLEC15	2.3502	5.34542	3.79187	0.000323787	0.00986411	0.0302109
PSENEN	0.359381	10.2636	3.79047	0.000325296	0.00988767	0.0259157
TMEM30A	1.48028	8.98868	3.78917	0.000326693	0.00990772	0.0219579
BNIP2	1.61072	8.93081	3.78566	0.00033051	0.00999143	0.0112313
HIST1H2BE	0.764452	8.43814	3.78526	0.000330941	0.00999143	0.0100279
CYB5R4	1.09874	9.06125	3.78189	0.000334655	0.0100809	-0.000278492
ATP5J2-PTCD1	-0.314689	7.41449	-3.77659	0.000340561	0.0102359	-0.0164306
ARL4A	1.33209	8.04924	3.77506	0.00034229	0.0102649	-0.0211074
RAB5B	0.421679	8.54108	3.76873	0.000349513	0.0104581	-0.0403847
RPS4Y1	-3.77646	6.49371	-3.76787	0.000350511	0.0104647	-0.0430166
PKI55	0.632959	4.50948	3.76502	0.000353822	0.0105401	-0.0516953
CNOT3	0.890994	5.94359	3.76389	0.000355137	0.0105559	-0.0551191
CTDP1	0.693019	6.88713	3.76038	0.000359269	0.0106551	-0.0657963
TRIM21	-0.713742	9.56755	-3.75846	0.000361553	0.0106841	-0.0716451
ATP11B	1.23935	9.38689	3.75822	0.000361836	0.0106841	-0.0723661
SNX3	0.609259	12.3601	3.75339	0.000367643	0.0108318	-0.0870584
RPS6KA3	1.2537	9.34899	3.7514	0.000370051	0.0108789	-0.0930827
KCTD7	1.42893	8.07931	3.75058	0.000371054	0.0108845	-0.0955802
STOML1	-1.08356	5.57203	-3.7494	0.000372496	0.010903	-0.0991593
MYCL	-0.786605	3.0833	-3.74743	0.000374918	0.01095	-0.105138
TRIM5	-0.985827	9.15496	-3.74518	0.000377705	0.0110075	-0.111972
APAF1	0.83818	8.7577	3.74409	0.000379067	0.0110233	-0.115291
CHMP1B	1.29613	9.55565	3.73941	0.000384935	0.0111698	-0.129461
CTSK	1.53401	4.43968	3.73643	0.000388726	0.0112544	-0.138501
ATP2B4	0.859575	10.6479	3.73579	0.000389545	0.0112544	-0.140443
PPP1R13L	0.33366	2.46845	3.73515	0.000390365	0.0112544	-0.142383
C1QTNF1	0.724408	2.68883	3.73291	0.000393246	0.0112787	-0.149164
ELOVL5	0.861384	11.6332	3.73264	0.000393593	0.0112787	-0.149978
NANS	0.459189	9.08443	3.73226	0.000394077	0.0112787	-0.151111
PECAM1	-1.44583	10.7691	-3.73188	0.000394567	0.0112787	-0.152257
COPA	0.45393	10.8457	3.72829	0.000399253	0.0113885	-0.163145
ITGB8	2.178	4.27431	3.72535	0.000403117	0.0114743	-0.172026
ARF4	1.05666	10.9706	3.72442	0.000404345	0.0114849	-0.17483
NCAPH	0.268259	2.31911	3.72139	0.000408387	0.0115682	-0.184001
FAM120A	0.623185	11.971	3.72093	0.000408998	0.0115682	-0.185381
IZUMO4	0.493287	3.85367	3.71811	0.000412789	0.0116285	-0.193885
IVNS1ABP	1.59375	10.9968	3.71806	0.000412863	0.0116285	-0.194052
TRIB1	1.13254	10.0036	3.71621	0.000415369	0.0116607	-0.19963
PPP6C	0.620325	10.9334	3.71593	0.000415742	0.0116607	-0.200457
F2RL1	1.39217	7.56035	3.71519	0.000416754	0.0116648	-0.202699
XYLT2	-0.375773	5.37213	-3.71045	0.000423277	0.0118227	-0.217014
FHL1	1.21123	8.50686	3.70902	0.000425253	0.0118513	-0.221308
CXCL13	2.61742	4.59822	3.70844	0.000426065	0.0118513	-0.223067
RAB13	1.65322	9.35175	3.70456	0.000431506	0.0119779	-0.234761
MTMR12	0.698297	2.79458	3.70237	0.000434605	0.012039	-0.241356
SSFA2	1.50473	6.80569	3.70135	0.000436052	0.0120542	-0.244418
UBE2L6	-0.780542	12.1843	-3.69964	0.000438496	0.0120969	-0.24957
SIDT2	-0.611813	10.1821	-3.69596	0.000443788	0.0121954	-0.260623
CD38	-1.94691	5.57343	-3.6959	0.00044388	0.0121954	-0.260815
SAP30	0.832579	7.78618	3.69467	0.000445659	0.0122193	-0.264501
RAP1A	0.870644	11.2759	3.69381	0.000446923	0.0122289	-0.26711
TGFBI	-2.46536	8.92396	-3.69206	0.000449474	0.0122489	-0.272354
STIM1	0.311264	5.09048	3.69152	0.00045027	0.0122489	-0.273983
SUSD4	-0.128689	2.21064	-3.6913	0.000450589	0.0122489	-0.274636
SLC9A8	0.509166	7.5219	3.69082	0.000451298	0.0122489	-0.276084
MAP2K4	1.08975	8.28106	3.68913	0.000453794	0.0122918	-0.281165
MAN1A1	1.44153	8.95968	3.68487	0.000460137	0.0124385	-0.293952
SCARB2	-0.84932	7.82731	-3.67819	0.000470266	0.0126868	-0.314007
SPRY1	1.52743	3.67774	3.67539	0.000474568	0.0127772	-0.322392
ORAI2	0.558295	9.08653	3.67149	0.000480621	0.0128605	-0.334063
AVIL	1.21034	5.23153	3.67123	0.000481027	0.0128605	-0.334841
CHIC2	0.586514	11.0642	3.6704	0.000482324	0.0128605	-0.337321
TAOK2	1.20926	4.33182	3.67031	0.000482478	0.0128605	-0.337614
GGH	2.34761	5.1863	3.67021	0.000482624	0.0128605	-0.337893
RBM47	0.863567	10.6913	3.66972	0.000483404	0.0128605	-0.339379
DSE	1.83451	9.20098	3.66838	0.000485512	0.012864	-0.343386
CCPG1	0.576633	7.47685	3.66811	0.000485935	0.012864	-0.344188
ADRB2	-0.683788	7.73994	-3.66781	0.000486411	0.012864	-0.345089
HS2ST1	2.30828	5.63815	3.66693	0.000487805	0.0128756	-0.347725
RAB8A	-0.372164	11.0983	-3.6645	0.000491662	0.0129519	-0.354974
BCAT1	2.87338	5.1644	3.66192	0.000495804	0.0130355	-0.362698
PTPN1	0.849108	8.9025	3.66121	0.000496955	0.0130402	-0.364832
CD58	1.2289	10.7903	3.65946	0.000499777	0.0130887	-0.370044
ATP6AP2	0.949056	12.4438	3.65615	0.000505181	0.0132045	-0.379943
RNASE6	-2.4137	7.76686	-3.653	0.000510368	0.0133142	-0.389346
B9D2	0.356267	4.53518	3.65109	0.000513533	0.0133708	-0.395035
IFNGR1	0.655204	11.3053	3.64651	0.000521224	0.0135328	-0.408716
PPCDC	-1.37865	7.11186	-3.64609	0.000521922	0.0135328	-0.409947
CEMIP	4.00084	6.27064	3.64559	0.000522777	0.0135328	-0.411453
SERPINB2	4.25863	7.98966	3.64174	0.00052934	0.0136763	-0.422932
MRPL24	-0.259691	8.56118	-3.63944	0.000533281	0.0137269	-0.429756
NOL3	0.495506	2.7514	3.63901	0.000534022	0.0137269	-0.431033
MNDA	-3.06401	11.5067	-3.63882	0.000534365	0.0137269	-0.431623
KDM5D	-2.09129	4.71125	-3.63699	0.000537539	0.0137821	-0.437072
DENND5A	0.47226	11.2798	3.63434	0.000542164	0.0138742	-0.444953
CEP135	2.27053	7.72752	3.63226	0.000545824	0.0139413	-0.451142
RRAD	0.760037	2.57116	3.63015	0.000549555	0.0139953	-0.457407
KCMF1	0.554776	11.2829	3.62989	0.00055002	0.0139953	-0.458186
CNP	-0.873666	9.46738	-3.6278	0.000553741	0.0140633	-0.464386
FIBP	-0.380609	10.5272	-3.62472	0.000559271	0.014177	-0.473525
SLK	0.86479	8.73034	3.6203	0.000567308	0.0143383	-0.486646
CMTR1	-1.01288	9.58478	-3.62005	0.000567769	0.0143383	-0.487393
ICAM2	-0.718576	11.792	-3.61766	0.000572169	0.0144223	-0.49449
RCAN2	1.47634	3.41189	3.61675	0.000573848	0.0144375	-0.497185
STX5	0.415901	7.53364	3.61392	0.0005791	0.0145219	-0.505561
HNRNPH2	1.15009	11.2856	3.61347	0.000579952	0.0145219	-0.506913
NLRP3	0.998885	6.11883	3.61309	0.000580651	0.0145219	-0.50802
RUSC2	1.04077	4.62414	3.61259	0.000581594	0.0145219	-0.509511
RETN	1.68489	8.55998	3.61205	0.000582606	0.0145219	-0.51111
POLR2J	0.36098	11.2227	3.61124	0.000584139	0.0145332	-0.513525
RHOBTB3	1.80131	4.34235	3.60885	0.000588644	0.0146182	-0.520587
GORASP1	-0.587273	7.44041	-3.60752	0.000591166	0.0146537	-0.524517
LPP	-0.26864	9.52326	-3.60559	0.000594863	0.0147182	-0.530248
2025-03-05	1.35085	8.14759	3.6048	0.000596375	0.0147285	-0.53258
SASH3	-0.294152	10.8991	-3.60304	0.000599766	0.0147851	-0.537792
DYRK3	1.43551	4.42607	3.60194	0.000601895	0.0148083	-0.541047
FAM46C	1.45361	7.93139	3.60141	0.000602915	0.0148083	-0.542604
CROCCP3	-0.207314	2.37076	-3.60011	0.000605441	0.0148432	-0.546446
CFD	-3.37281	8.49842	-3.59864	0.00060832	0.0148655	-0.550806
TXNRD1	1.36593	9.62809	3.59851	0.00060856	0.0148655	-0.551168
ACP6	1.36236	6.11741	3.59778	0.000609991	0.0148734	-0.553326
MPC2	1.01195	9.00463	3.59651	0.000612482	0.014907	-0.557071
MAP3K5	0.512685	10.4548	3.59386	0.000617735	0.0150077	-0.564919
USP22	0.594181	10.2593	3.59277	0.000619906	0.0150333	-0.568142
ASCC1	0.726255	7.29883	3.59203	0.000621365	0.0150392	-0.570302
EGR1	2.49418	4.75712	3.59152	0.000622388	0.0150392	-0.571814
VAV1	0.502551	10.0627	3.58957	0.000626296	0.0151064	-0.577564
UFD1L	0.505498	10.8733	3.58773	0.000630022	0.0151691	-0.583013
INSL3	0.874981	6.61494	3.58618	0.000633151	0.0152171	-0.587563
TET3	0.499327	4.94773	3.58561	0.000634307	0.0152177	-0.58924
CDKN2C	0.67462	4.55784	3.5815	0.000642741	0.0153926	-0.601372
ATP6V1A	0.93674	10.0128	3.58	0.000645837	0.0154312	-0.605787
CSPG5	0.210961	2.39335	3.57961	0.00064665	0.0154312	-0.606942
ZBTB33	-0.0725634	2.16495	-3.57714	0.000651784	0.0154968	-0.614204
PALLD	2.00022	4.74111	3.57701	0.000652061	0.0154968	-0.614595
CACNB2	-0.195311	2.24734	-3.57581	0.000654563	0.0154968	-0.618112
KCTD20	0.75879	2.89497	3.57578	0.000654627	0.0154968	-0.618202
PAK2	0.754308	10.4048	3.57552	0.000655166	0.0154968	-0.618957
KIT	1.80191	4.17983	3.57035	0.000666113	0.0157171	-0.634174
CRADD	1.79133	5.07855	3.57002	0.000666824	0.0157171	-0.635152
WWC3	0.405834	8.73966	3.56792	0.00067132	0.0157843	-0.641323
PHLDA2	2.16092	4.54259	3.56728	0.000672683	0.0157843	-0.643184
TMEM70	1.3696	9.61287	3.56705	0.000673198	0.0157843	-0.643887
ADAMTSL4	-0.820237	3.01625	-3.56231	0.00068347	0.0159972	-0.65779
GIT2	0.509553	8.64146	3.56105	0.000686224	0.016007	-0.661481
PSMB9	-0.456887	12.5133	-3.56093	0.000686497	0.016007	-0.661847
NFKBIA	0.991682	12.7784	3.56039	0.000687684	0.016007	-0.663432
HIPK1	0.811471	10.4818	3.55995	0.000688654	0.016007	-0.664726
CHPF2	0.613413	8.0128	3.55772	0.000693581	0.0160937	-0.67127
TLE2	1.46259	3.81893	3.55299	0.000704139	0.0163105	-0.685135
EIF1B	0.465518	11.7687	3.55166	0.000707135	0.0163517	-0.689032
OSGIN2	1.14605	4.42971	3.55085	0.000708961	0.0163605	-0.691399
SERINC3	0.687252	10.9444	3.55021	0.000710415	0.0163605	-0.693278
PPP3CA	0.660343	10.1317	3.54987	0.000711169	0.0163605	-0.694251
TMCO3	2.07475	4.60251	3.54903	0.000713084	0.0163766	-0.69672
ELL2	1.48953	5.83932	3.54248	0.00072815	0.0166879	-0.715903
PSAP	-0.309251	13.4779	-3.54206	0.000729125	0.0166879	-0.717131
RHOA	0.410836	13.0014	3.54131	0.000730857	0.0166917	-0.719308
CD46	1.3192	11.2684	3.54092	0.000731777	0.0166917	-0.720461
CD63	0.80537	12.769	3.53707	0.000740795	0.016846	-0.731697
ATXN1	0.764955	9.72817	3.53673	0.000741611	0.016846	-0.732707
TMBIM6	0.552835	12.8401	3.53643	0.000742303	0.016846	-0.733562
ARFGAP3	1.52551	9.97667	3.53511	0.000745432	0.0168885	-0.737421
TRPV2	-0.397261	8.23351	-3.53293	0.000750631	0.0169744	-0.743796
NDUFB3	1.00881	9.80706	3.53145	0.000754166	0.0169744	-0.748105
TPD52L2	0.37769	10.7803	3.53128	0.00075458	0.0169744	-0.748608
FEZ2	-0.387193	9.86277	-3.53059	0.000756232	0.0169744	-0.750614
FCN1	-4.12926	9.00765	-3.53048	0.000756497	0.0169744	-0.750935
SRGAP2	-0.665453	4.65573	-3.53028	0.000756991	0.0169744	-0.751534
UBE4B	0.887304	8.41189	3.52983	0.000758069	0.0169744	-0.752839
AREL1	0.545568	8.67476	3.52909	0.000759855	0.0169861	-0.754997
PSMD9	0.534161	9.8739	3.52845	0.000761404	0.0169925	-0.756864
TMEM59	0.622163	11.635	3.52403	0.000772177	0.0172043	-0.769749
CANT1	0.428332	10.5531	3.52107	0.000779483	0.0172874	-0.778383
PAM	1.13869	9.0109	3.52098	0.000779693	0.0172874	-0.77863
HDAC4	0.843896	8.62502	3.52074	0.000780279	0.0172874	-0.779318
CYB5A	1.09823	7.66269	3.52043	0.000781055	0.0172874	-0.78023
RRAGD	0.673834	8.93942	3.51912	0.000784313	0.017331	-0.784046
RCOR1	0.692967	9.04484	3.51558	0.00079317	0.0174722	-0.794341
NOP10	0.552473	11.9171	3.51553	0.000793302	0.0174722	-0.794493
ING2	1.68236	6.84536	3.51452	0.000795858	0.0174883	-0.797442
ZDHHC17	1.73951	9.2	3.51388	0.000797478	0.0174883	-0.799306
RGS16	2.29737	4.42927	3.51369	0.000797941	0.0174883	-0.799838
SLCO4A1	3.0265	5.52965	3.51216	0.000801842	0.0175452	-0.804309
KBTBD11	0.835235	4.02551	3.509	0.000809903	0.0176928	-0.813476
RGL2	0.286478	9.06768	3.50836	0.000811554	0.0177	-0.815343
ZNF516	0.762837	6.51157	3.50717	0.000814614	0.0177186	-0.818793
SLC31A1	0.684185	6.684	3.50701	0.000815041	0.0177186	-0.819273
UBR4	0.881557	10.7053	3.50471	0.000821001	0.0178054	-0.825949
PTTG1IP	0.484155	11.2932	3.50444	0.000821686	0.0178054	-0.826714
APPL2	1.91382	6.3604	3.50358	0.000823939	0.0178255	-0.829223
SRGN	0.435192	14.4127	3.50292	0.000825674	0.0178343	-0.831151
MAFG	1.16165	8.87564	3.5016	0.000829115	0.0178799	-0.834961
VAT1	0.83766	7.86442	3.49826	0.000837936	0.0180117	-0.844658
KIDINS220	1.4117	8.99926	3.49816	0.000838201	0.0180117	-0.844948
MIR6732	1.26094	8.57505	3.49766	0.000839538	0.0180117	-0.846408
NT5DC2	1.24219	3.46483	3.49726	0.00084059	0.0180117	-0.847556
ADAM9	1.98018	8.20048	3.49547	0.000845355	0.0180849	-0.852734
FOSL2	0.746052	8.2821	3.49406	0.000849151	0.0181373	-0.856839
NCR3	-1.31956	5.28311	-3.49289	0.000852281	0.0181557	-0.860209
ATP6V1C1	1.53047	8.80175	3.49258	0.000853126	0.0181557	-0.861117
TMEM43	1.31216	9.31404	3.49215	0.000854282	0.0181557	-0.862358
CSF1R	-1.68131	7.91603	-3.49173	0.000855421	0.0181557	-0.863578
RAB11A	0.354254	11.5132	3.49093	0.000857574	0.0181727	-0.865881
GLB1L	-0.159544	2.42082	-3.49001	0.000860087	0.0181937	-0.868561
EREG	3.74952	6.20663	3.48957	0.000861273	0.0181937	-0.869823
NSD1	0.564281	6.76828	3.4868	0.000868864	0.0183252	-0.87786
CSGALNACT1	2.34688	8.12937	3.4834	0.000878232	0.0184648	-0.887682
OSM	2.68262	5.24976	3.48296	0.000879445	0.0184648	-0.888946
SPAG9	1.30897	8.73198	3.48238	0.000881053	0.0184648	-0.890619
KDM3B	0.791939	9.18902	3.48215	0.000881692	0.0184648	-0.891283
LMBRD1	1.27951	10.0681	3.48192	0.00088235	0.0184648	-0.891967
UBE2B	0.442821	11.6933	3.47962	0.000888776	0.0185703	-0.898611
HLA-DPA1	-0.584443	12.9735	-3.47807	0.000893133	0.0186324	-0.903089
ALDH1A1	-1.4619	4.08916	-3.47492	0.000902028	0.0187641	-0.912162
INHBA	3.53403	6.28072	3.47485	0.000902242	0.0187641	-0.91238
CXCL1	3.28533	9.80997	3.47395	0.000904798	0.0187882	-0.91497
CA12	2.27562	4.54982	3.47317	0.00090704	0.0188057	-0.917236
FBXO34	1.41611	8.42479	3.47076	0.000913944	0.0189196	-0.924177
POLE2	0.374867	2.60904	3.46986	0.000916547	0.0189421	-0.926781
TCTA	-0.489152	7.97948	-3.46941	0.000917851	0.0189421	-0.928082
PLK2	1.1896	3.06927	3.46754	0.000923264	0.0190246	-0.933465
FXYD7	1.70181	4.00151	3.46631	0.00092683	0.0190371	-0.936993
MAST4	1.08977	6.08467	3.46602	0.000927702	0.0190371	-0.937854
KDM5B	1.22681	6.77426	3.46587	0.00092812	0.0190371	-0.938266
TAPBPL	-0.563422	8.2367	-3.46362	0.000934725	0.0191235	-0.944756
DOK4	0.614809	3.26697	3.46302	0.000936481	0.0191235	-0.946474
PIK3CG	0.750529	6.6561	3.46298	0.000936602	0.0191235	-0.946593
NUDT18	-1.01585	5.45321	-3.46239	0.000938351	0.0191301	-0.948299
HTATIP2	0.709417	11.203	3.46117	0.000941958	0.0191746	-0.951811
RAF1	0.290105	10.8222	3.45963	0.000946523	0.0192383	-0.956236
ANKRD28	1.52207	5.91452	3.45854	0.000949785	0.0192755	-0.959384
IQCE	0.704425	4.30727	3.45777	0.000952084	0.019293	-0.961595
GJA9	1.04445	8.53255	3.45723	0.000953688	0.0192964	-0.963136
GABARAPL2	0.600999	12.5542	3.45672	0.00095522	0.0192983	-0.964605
LIME1	-0.762922	7.89138	-3.45602	0.000957336	0.019312	-0.966629
POLR2C	0.771851	8.52925	3.45548	0.000958954	0.0193157	-0.968175
FADS3	1.13689	7.63757	3.45196	0.000969611	0.0195011	-0.978286
CDS2	0.606432	9.05434	3.45051	0.000974031	0.0195607	-0.982447
PRC1	0.469377	3.09897	3.44917	0.000978154	0.0196142	-0.986311
MAN2A2	0.359494	9.49943	3.44629	0.000987046	0.0197133	-0.99459
OSBPL8	0.761397	11.8514	3.44623	0.000987204	0.0197133	-0.994736
CDH1	1.18958	3.36493	3.44614	0.000987507	0.0197133	-0.995016
POM121	1.10743	4.59163	3.44567	0.000988968	0.0197133	-0.996369
LOC100652930	-0.379204	8.04177	-3.44471	0.000991929	0.0197431	-0.999103
CLTC	0.910134	11.6634	3.44354	0.000995595	0.0197575	-1.00248
ERLIN2	1.24272	6.7538	3.44337	0.00099613	0.0197575	-1.00297
SELT	1.24399	10.7652	3.44307	0.000997067	0.0197575	-1.00383
MSANTD3-TMEFF1	0.852051	3.05748	3.44079	0.00100421	0.0198697	-1.01036
MFF	1.37174	7.41401	3.43988	0.00100709	0.0198974	-1.01298
MS4A4A	-2.21504	6.29469	-3.4393	0.00100889	0.0199038	-1.01461
HES1	1.30924	4.82351	3.43853	0.00101136	0.0199231	-1.01684
SECTM1	-1.49546	9.76779	-3.43697	0.00101631	0.0199915	-1.02131
PGM1	0.590752	9.35253	3.43551	0.00102096	0.020027	-1.02549
ATP13A3	2.58209	8.33931	3.43547	0.0010211	0.020027	-1.02561
NPTN	1.24779	11.2287	3.43499	0.00102262	0.0200276	-1.02697
RB1CC1	1.57164	9.25731	3.43449	0.00102423	0.0200298	-1.02841
MGAT4B	0.821768	6.87473	3.43373	0.00102668	0.0200486	-1.03059
CDCP1	1.47607	3.75314	3.43286	0.00102946	0.0200737	-1.03307
HMGCL	-0.345667	8.65839	-3.4312	0.00103484	0.0201493	-1.03783
PRAF2	0.359436	8.11458	3.42776	0.00104603	0.0203377	-1.04766
TFPI2	3.24795	5.65985	3.42499	0.00105511	0.0204572	-1.05557
STK3	2.12905	6.55798	3.42496	0.00105522	0.0204572	-1.05566
ETF1	0.897194	9.52637	3.42346	0.00106017	0.0205236	-1.05994
KIF3C	0.379031	3.12321	3.42287	0.00106215	0.0205324	-1.06165
ASAP2	0.710397	2.74325	3.42241	0.00106368	0.0205324	-1.06296
SCARF1	1.04199	5.05016	3.42072	0.0010693	0.0206113	-1.06778
WDR37	0.963426	7.89654	3.41934	0.00107393	0.0206709	-1.07173
HLA-DPB1	-0.549528	12.2248	-3.41833	0.00107731	0.0207063	-1.0746
CREG1	1.04632	11.3652	3.41612	0.00108477	0.0208198	-1.0809
FNDC3B	0.581521	10.8029	3.41426	0.00109109	0.0209113	-1.08621
PPID	1.20758	8.76147	3.41364	0.00109321	0.020922	-1.08798
GNA15	1.42427	8.38793	3.40625	0.00111869	0.0213793	-1.10904
KMT2A	-0.549871	5.37362	-3.40251	0.00113181	0.0215938	-1.11968
STX11	1.00718	7.84578	3.40213	0.00113313	0.0215938	-1.12075
GSTO1	0.721775	11.9114	3.39316	0.00116522	0.0221738	-1.14625
MAP3K8	1.89838	8.38191	3.3866	0.00118922	0.0225745	-1.16487
CYP1A1	1.15666	2.70715	3.38611	0.001191	0.0225745	-1.16624
PIK3CB	1.4609	8.64318	3.38558	0.00119297	0.0225745	-1.16774
BAALC	0.312058	2.30318	3.38558	0.001193	0.0225745	-1.16776
USP5	-0.437825	6.36196	-3.38428	0.00119781	0.0226	-1.17144
UBE2G1	0.99403	9.91597	3.38414	0.00119832	0.0226	-1.17183
PGS1	0.581088	10.0339	3.38385	0.00119939	0.0226	-1.17264
TRIM14	-0.851781	10.3655	-3.38231	0.00120515	0.0226768	-1.17702
SMCO4	-1.12742	9.25485	-3.38039	0.00121235	0.0227803	-1.18245
AZIN1	1.4097	9.11217	3.37979	0.0012146	0.0227907	-1.18415
CORO1C	1.00142	9.33491	3.37912	0.00121715	0.0227979	-1.18606
OXSR1	1.23618	8.35829	3.37879	0.00121837	0.0227979	-1.18698
RAMP1	0.48455	5.89972	3.37612	0.0012285	0.0229004	-1.19453
MYOM2	-1.89922	4.51555	-3.37608	0.00122866	0.0229004	-1.19465
PRKAR1A	1.27539	12.1625	3.376	0.00122897	0.0229004	-1.19488
LPCAT3	0.976549	4.75658	3.374	0.00123663	0.0229795	-1.20055
NINL	0.943565	3.17899	3.374	0.00123664	0.0229795	-1.20055
P4HA1	1.67614	7.83292	3.37272	0.00124155	0.0230152	-1.20417
CDK5R1	2.06339	6.74947	3.37229	0.00124317	0.0230152	-1.20536
TBC1D16	0.871949	3.09761	3.37216	0.00124369	0.0230152	-1.20575
CASP2	1.12895	5.91122	3.37151	0.00124621	0.02303	-1.20759
HAT1	2.21574	8.94779	3.36901	0.00125588	0.0231768	-1.21464
OSBPL2	0.2949	9.44842	3.36675	0.00126471	0.02329	-1.22103
PPM1F	0.416712	9.16654	3.36655	0.00126548	0.02329	-1.22159
DMXL2	1.519	9.70506	3.36482	0.00127226	0.0233829	-1.22647
ERO1L	1.23267	7.37639	3.36379	0.00127633	0.0234255	-1.22938
LYZ	-1.26409	12.8911	-3.36306	0.00127921	0.0234463	-1.23143
PLXDC2	-1.89688	5.78233	-3.3599	0.0012918	0.0236448	-1.24037
RELB	1.09472	7.64284	3.35822	0.00129851	0.0237337	-1.24509
DBF4B	-0.10648	2.18058	-3.3578	0.00130019	0.0237337	-1.24627
DHX40	1.2877	8.91416	3.3572	0.00130261	0.0237456	-1.24797
HSD17B11	0.383968	11.1374	3.35646	0.00130559	0.0237678	-1.25006
MET	3.40975	6.03367	3.35113	0.00132727	0.0241297	-1.26507
C14orf93	-0.624699	6.10495	-3.34845	0.00133829	0.0242972	-1.27261
NCK2	0.948946	9.25428	3.34622	0.00134751	0.0244315	-1.27887
PRUNE	0.737046	9.18708	3.34109	0.00136899	0.0247875	-1.29328
HS3ST3B1	0.506215	2.4418	3.3369	0.00138679	0.0250761	-1.30506
PCYOX1	1.66727	4.16407	3.33622	0.00138969	0.0250948	-1.30696
MARK4	0.399316	7.55709	3.3345	0.00139708	0.02511	-1.3118
ANAPC15	0.547238	7.31076	3.33447	0.00139721	0.02511	-1.31188
CAPZB	0.270546	11.9396	3.33441	0.00139748	0.02511	-1.31206
COLGALT1	0.40178	8.99441	3.33428	0.00139801	0.02511	-1.31241
ZNF586	0.774244	8.11817	3.3335	0.00140139	0.025137	-1.3146
MXD1	1.2298	5.40867	3.33007	0.00141626	0.0253457	-1.32422
SPTSSA	1.61377	7.21257	3.32994	0.00141679	0.0253457	-1.32456
ZNF473	0.434868	3.07338	3.32891	0.00142131	0.0253927	-1.32746
WRB	1.39676	7.83072	3.32739	0.00142798	0.025478	-1.33173
RTN4	0.543299	12.9781	3.32691	0.00143009	0.0254818	-1.33307
IL23A	2.70664	5.65473	3.32542	0.00143666	0.0255649	-1.33725
TMEM33	1.97719	6.41128	3.32466	0.00143998	0.0255901	-1.33935
PLCL2	0.485397	10.9171	3.32349	0.00144517	0.0256435	-1.34263
LST1	-1.7948	10.3852	-3.32313	0.0014468	0.0256435	-1.34366
WAPAL	1.36915	8.77496	3.32265	0.00144889	0.0256468	-1.34498
CCND3	-0.268011	12.2775	-3.32108	0.00145594	0.0257375	-1.34939
TPBG	0.481952	2.72429	3.31985	0.00146144	0.0258008	-1.35283
TOR1B	-0.744411	9.10558	-3.31818	0.00146893	0.025899	-1.35748
LAMB3	1.38407	3.66345	3.31544	0.00148134	0.0260836	-1.36514
MIA-RAB4B	-0.215383	8.5084	-3.3119	0.00149751	0.0263338	-1.37503
PKP4	1.76138	6.1958	3.31144	0.00149963	0.0263366	-1.37632
IL36G	3.33893	5.92531	3.31012	0.00150568	0.0263906	-1.37999
PRDM1	1.59087	4.91002	3.30992	0.00150663	0.0263906	-1.38056
CBX7	0.830072	10.1128	3.30875	0.00151205	0.0264511	-1.38383
CCDC93	1.62197	8.22693	3.30665	0.00152179	0.0265868	-1.38968
TDP2	1.2381	11.1757	3.30536	0.00152783	0.0266161	-1.39328
AVL9	1.38203	8.35068	3.30524	0.00152837	0.0266161	-1.3936
TRANK1	-0.766237	9.98978	-3.30502	0.00152941	0.0266161	-1.39422
ARF5	0.237713	10.1741	3.30457	0.0015315	0.026618	-1.39547
EPS15L1	0.685888	5.35123	3.30374	0.00153543	0.0266518	-1.3978
ZFAND3	0.328818	8.17156	3.30305	0.00153865	0.0266732	-1.3997
PRPF18	1.60284	7.84396	3.30215	0.00154288	0.0267121	-1.4022
NSFL1C	0.307744	10.3742	3.30138	0.00154656	0.0267414	-1.40437
ARHGAP32	0.939196	3.22365	3.30094	0.00154862	0.0267426	-1.40558
TMEM30B	0.449621	2.50269	3.2996	0.00155501	0.0268184	-1.40933
MIR7110	1.05089	4.83121	3.29748	0.00156508	0.0269576	-1.41521
USP12	1.47001	8.51119	3.29705	0.00156717	0.0269582	-1.41642
RANBP9	1.33019	10.2158	3.29664	0.00156913	0.0269582	-1.41756
HK2	0.898767	8.73182	3.29401	0.00158179	0.027141	-1.42487
CHUK	1.58451	7.49586	3.29273	0.00158798	0.0272124	-1.42843
ACAP2	0.710005	11.0851	3.28861	0.00160808	0.0275065	-1.43987
ARID4A	1.52818	7.22139	3.28838	0.00160924	0.0275065	-1.44052
SH3BP2	-0.452195	8.62336	-3.28731	0.00161448	0.0275342	-1.44348
IFRD1	1.03536	9.25518	3.28722	0.00161496	0.0275342	-1.44375
SEMA4A	-1.69249	7.85965	-3.28453	0.00162824	0.0277255	-1.4512
HMGA2	0.826427	2.79313	3.28221	0.00163982	0.0278873	-1.45765
DNAJB6	1.31537	9.41013	3.28127	0.00164451	0.0279096	-1.46024
ZNF638	1.35089	8.89656	3.28079	0.0016469	0.0279096	-1.46157
SLC44A1	-0.595896	3.41612	-3.28063	0.00164774	0.0279096	-1.46203
EGFL8	0.331925	5.27944	3.28029	0.00164944	0.0279096	-1.46297
2025-09-15	0.841884	11.2516	3.2797	0.00165238	0.0279242	-1.46459
CD209	-0.827328	3.43897	-3.27773	0.00166236	0.0280407	-1.47007
CETN2	0.653448	8.85942	3.27715	0.0016653	0.0280407	-1.47167
AC004941.5	-1.07906	4.65623	-3.2771	0.00166554	0.0280407	-1.4718
IRGQ	1.21469	7.04153	3.27509	0.00167579	0.0281427	-1.47738
VPS8	0.313795	9.15371	3.27489	0.00167678	0.0281427	-1.47792
NFAT5	0.615528	7.27373	3.27468	0.00167788	0.0281427	-1.47852
PLXNA1	1.37474	6.85078	3.27404	0.00168116	0.0281446	-1.48029
PECR	0.966427	3.76146	3.27384	0.00168218	0.0281446	-1.48084
DCAF8	0.564879	8.12637	3.27337	0.00168458	0.0281496	-1.48214
INSM1	0.709349	2.51109	3.27158	0.00169376	0.0282679	-1.48708
ACTR10	0.92724	10.342	3.2706	0.00169881	0.0283171	-1.48979
NUPL1	2.01889	6.10836	3.26954	0.00170432	0.0283736	-1.49273
TYROBP	-0.870371	13.2386	-3.26758	0.00171449	0.0285076	-1.49814
TBL1X	0.439799	10.7663	3.26653	0.00172001	0.0285641	-1.50106
SDF2	0.569952	8.69048	3.26201	0.00174378	0.0288317	-1.51354
MSL3	1.32947	10.2436	3.26184	0.00174469	0.0288317	-1.51401
FAM172A	1.85545	5.41105	3.26184	0.0017447	0.0288317	-1.51402
SENP6	1.96184	8.07354	3.26184	0.00174471	0.0288317	-1.51402
UBE2D3	0.637829	12.9375	3.25902	0.00175972	0.029044	-1.52181
SERINC1	1.07771	11.7155	3.25743	0.00176819	0.0290604	-1.52617
TOPORS	1.34406	9.33252	3.25732	0.00176879	0.0290604	-1.52648
GBA	0.612586	8.8625	3.25722	0.00176933	0.0290604	-1.52676
PMFBP1	-0.0841073	2.17534	-3.25722	0.00176936	0.0290604	-1.52677
IGF2R	0.461037	10.6536	3.25651	0.00177315	0.029087	-1.52872
AP5S1	-0.397617	6.90471	-3.25492	0.00178171	0.0291573	-1.53309
CCNL1	1.68927	10.0228	3.25491	0.00178178	0.0291573	-1.53313
IL2RA	2.7603	5.38341	3.25385	0.00178755	0.0291674	-1.53607
CD101	-0.728201	2.89778	-3.2536	0.0017889	0.0291674	-1.53675
TBC1D15	2.43679	7.33668	3.2534	0.00178995	0.0291674	-1.53728
LDHA	0.97502	13.1463	3.25296	0.00179234	0.0291674	-1.5385
RNF41	0.690191	6.74978	3.25251	0.0017948	0.0291674	-1.53974
JMJD1C	1.81577	8.87748	3.2524	0.00179542	0.0291674	-1.54005
ACSL3	0.879222	9.00737	3.25174	0.00179899	0.0291902	-1.54186
FAM131A	0.796388	6.85437	3.2506	0.00180523	0.0292368	-1.54501
BCL2L11	1.0287	3.72929	3.25032	0.00180677	0.0292368	-1.54578
XIST	3.40304	6.85599	3.25002	0.00180839	0.0292368	-1.5466
PELI1	1.00031	9.84923	3.24727	0.00182352	0.0294459	-1.55417
CBX4	0.568984	2.87324	3.24654	0.0018276	0.0294763	-1.55619
ZNF213-AS1	-0.0607852	2.15572	-3.24589	0.0018312	0.0294991	-1.55798
PRMT5	0.633156	8.1707	3.24524	0.00183481	0.0295112	-1.55977
PSMD6	0.961738	10.8335	3.24471	0.00183774	0.0295112	-1.56122
ARPC1A	0.564907	8.0514	3.24457	0.00183855	0.0295112	-1.56162
PLXDC1	-0.360461	2.41603	-3.24355	0.00184423	0.0295671	-1.56442
ZNF638	1.22867	8.93644	3.24229	0.00185126	0.0296445	-1.56788
FCGR1B	-2.84652	8.8148	-3.24061	0.00186067	0.0296494	-1.57248
CPT1A	0.831825	9.24671	3.2405	0.00186134	0.0296494	-1.57281
MMADHC	0.803169	11.8098	3.24047	0.00186147	0.0296494	-1.57287
CCR2	-2.16357	7.54991	-3.24037	0.00186205	0.0296494	-1.57316
FRS2	0.323616	2.52376	3.24027	0.0018626	0.0296494	-1.57343
SEC23B	0.716208	9.74677	3.23805	0.00187518	0.0298143	-1.57954
FBXO38	0.879205	9.46228	3.23732	0.00187933	0.0298144	-1.58154
STAT5B	0.363573	11.0857	3.23726	0.00187963	0.0298144	-1.58169
PRDX3	1.03591	9.5687	3.2352	0.00189137	0.0299433	-1.58734
EIF4G3	0.660557	7.66783	3.23506	0.00189221	0.0299433	-1.58775
DLGAP1	-0.0893681	2.26002	-3.23405	0.00189798	0.0299992	-1.59051
CALCOCO1	0.312894	8.13413	3.23324	0.00190262	0.0300372	-1.59273
RAB1A	0.923856	11.6698	3.23259	0.00190639	0.0300515	-1.59453
MATK	-0.634931	6.87047	-3.23231	0.001908	0.0300515	-1.59529
RAB8B	1.43282	7.79148	3.22789	0.00193365	0.0304199	-1.60741
LPAR4	0.508746	2.41049	3.22694	0.00193919	0.0304713	-1.61001
MMP3	0.758478	2.50654	3.22617	0.0019437	0.0305066	-1.61212
LOC440434	0.5058	7.74519	3.22222	0.00196699	0.0307862	-1.62293
STAM	1.74843	6.49098	3.2221	0.00196769	0.0307862	-1.62325
FGF9	1.56508	3.98592	3.22199	0.00196839	0.0307862	-1.62357
USP9X	0.654377	11.661	3.22094	0.00197459	0.0308473	-1.62643
CXCL5	4.08455	8.53209	3.21997	0.00198038	0.0309018	-1.62909
ANKRD10	1.29429	9.16101	3.21866	0.0019882	0.0309878	-1.63266
COQ10B	1.48062	8.28323	3.21774	0.00199374	0.0310382	-1.63519
HERC4	0.984981	6.81785	3.21712	0.00199745	0.03106	-1.63687
PCMT1	0.714183	10.3509	3.21586	0.00200509	0.0311188	-1.64034
SEC24A	1.78741	8.09009	3.21573	0.00200587	0.0311188	-1.64069
PLD1	1.92749	4.54744	3.21435	0.00201423	0.0312125	-1.64446
GRB2	0.404042	10.3313	3.21353	0.00201921	0.0312172	-1.6467
ROCK1	1.46771	10.5682	3.21265	0.00202453	0.0312172	-1.64909
RAD23B	1.00842	10.3325	3.21262	0.00202473	0.0312172	-1.64918
OSBPL9	0.887074	9.1417	3.21183	0.00202957	0.0312172	-1.65134
WASF1	1.64231	4.23224	3.2118	0.00202971	0.0312172	-1.65141
IL6	4.05648	6.98755	3.21173	0.00203015	0.0312172	-1.65161
UBE2M	0.481686	9.38087	3.21163	0.0020308	0.0312172	-1.65189
GDE1	0.830324	9.32287	3.21121	0.00203336	0.0312208	-1.65304
EIF4B	0.896325	11.0983	3.21067	0.00203667	0.031236	-1.65452
SIK3	0.489071	9.83757	3.20935	0.00204476	0.0313243	-1.65811
PSMD12	1.29864	9.07013	3.20881	0.00204806	0.031339	-1.65957
ADRBK1	0.498301	8.90573	3.20618	0.00206438	0.0315528	-1.66677
MYH10	0.426356	2.71866	3.20419	0.00207672	0.0316705	-1.67217
PSMB4	0.553979	12.5365	3.20418	0.00207679	0.0316705	-1.67221
PDGFA	0.627313	3.86577	3.20323	0.00208271	0.0317248	-1.67479
LOC100272216	-0.603626	9.75217	-3.20227	0.00208876	0.0317809	-1.67742
SYCP2	0.34965	2.56877	3.20098	0.00209684	0.0318677	-1.68092
TIMP1	0.672012	12.2442	3.20015	0.00210213	0.0318902	-1.6832
ZNF324	-0.408492	7.80032	-3.2	0.00210307	0.0318902	-1.68361
SPTLC1	1.25029	10.0682	3.19934	0.00210724	0.0319043	-1.6854
AP3S1	1.2138	10.3633	3.1991	0.00210875	0.0319043	-1.68605
MYD88	-0.262229	12.4972	-3.19651	0.00212518	0.0320884	-1.69309
TAF12	0.792593	8.22071	3.19643	0.00212569	0.0320884	-1.69331
PAGR1	1.05516	6.81224	3.19527	0.00213313	0.0321645	-1.69648
DUSP7	-0.52329	7.81028	-3.19402	0.00214115	0.0322436	-1.69988
BTBD7	0.463064	3.13922	3.19336	0.0021454	0.0322436	-1.70168
TSC22D1	1.24756	9.48143	3.19302	0.0021476	0.0322436	-1.7026
EAPP	1.09013	9.57519	3.19294	0.00214812	0.0322436	-1.70283
SORL1	0.369743	12.7763	3.19259	0.00215037	0.0322436	-1.70377
PHLPP1	0.754401	5.55365	3.19221	0.00215281	0.0322442	-1.7048
NUBP2	-0.275899	7.05831	-3.19164	0.00215648	0.0322631	-1.70634
SMNDC1	1.13154	10.0098	3.18959	0.00216981	0.0324265	-1.71193
SPAG5	0.110511	2.26501	3.18651	0.00218992	0.0326597	-1.72029
MARCKS	0.878836	11.9902	3.1862	0.00219195	0.0326597	-1.72113
NOD1	-0.637313	7.27143	-3.18608	0.00219271	0.0326597	-1.72144
ZFP36L1	0.743938	11.6409	3.1833	0.00221102	0.0328317	-1.72898
CCNE2	1.15765	3.45044	3.18328	0.00221119	0.0328317	-1.72905
DDIT4	1.7003	10.1771	3.18322	0.00221159	0.0328317	-1.72921
ADORA2A	1.10409	8.56321	3.18178	0.00222111	0.0329279	-1.7331
SF3B1	1.18361	11.9812	3.18102	0.00222622	0.0329279	-1.73519
EPHB1	-0.23933	2.30617	-3.18082	0.00222755	0.0329279	-1.73573
ERN1	0.16633	2.35555	3.1803	0.00223098	0.0329279	-1.73712
UBE2A	0.567895	10.3222	3.18028	0.00223114	0.0329279	-1.73719
MYB	1.51592	4.08779	3.18003	0.00223278	0.0329279	-1.73785
EMR1	0.837074	9.45001	3.17896	0.00223998	0.0329979	-1.74077
CYB5R3	0.341966	11.2485	3.17831	0.00224433	0.0330034	-1.74253
CEP97	0.109011	2.31747	3.17817	0.00224526	0.0330034	-1.7429
PHLDA1	2.28875	5.12253	3.17778	0.00224792	0.0330063	-1.74397
DDX58	-1.17664	9.25914	-3.17675	0.00225481	0.033065	-1.74675
MYL6	0.367037	14.6316	3.17645	0.00225684	0.033065	-1.74756
GALC	0.639136	8.95814	3.17551	0.00226317	0.0331217	-1.7501
SYNJ1	1.19126	7.86343	3.17334	0.00227792	0.033297	-1.75598
DDX6	-0.3709	4.15918	-3.17302	0.00228011	0.033297	-1.75685
FBP1	-1.74091	6.55896	-3.17131	0.00229181	0.0334315	-1.76149
VEGFA	2.17161	7.86239	3.17001	0.00230073	0.0334815	-1.76501
RNF44	0.700735	10.1685	3.1699	0.00230145	0.0334815	-1.76529
SULT1A2	-0.418318	8.65732	-3.16972	0.00230271	0.0334815	-1.76579
KIAA0513	-0.436122	9.27216	-3.16789	0.00231528	0.0336279	-1.77072
PPP1R26	0.429184	3.24727	3.16581	0.00232974	0.0338014	-1.77636
GHITM	0.648086	11.9328	3.16464	0.00233791	0.0338833	-1.77952
RNF141	0.637355	6.84345	3.16385	0.00234336	0.0339025	-1.78163
C1GALT1C1	1.3749	8.23099	3.16307	0.00234882	0.0339025	-1.78374
ZDHHC7	0.253352	10.5141	3.163	0.00234932	0.0339025	-1.78393
UCP2	-0.629146	12.515	-3.163	0.00234933	0.0339025	-1.78394
DCHS1	1.32809	3.80171	3.16076	0.00236512	0.0340938	-1.79
GMFG	0.54088	11.6868	3.16021	0.00236894	0.0341047	-1.79146
SRF	1.04501	7.60916	3.15993	0.00237096	0.0341047	-1.79223
FZD3	0.881403	3.2569	3.15937	0.00237491	0.0341058	-1.79374
ACAP1	0.394873	10.3606	3.1592	0.00237611	0.0341058	-1.7942
CLASP1	0.940765	9.07779	3.15828	0.00238264	0.034163	-1.79668
BIK	0.660965	5.81256	3.15711	0.00239096	0.0342384	-1.79984
PITPNC1	0.908623	9.76299	3.15682	0.00239299	0.0342384	-1.8006
POMC	0.296196	2.67094	3.15399	0.00241327	0.0344918	-1.80824
RBMS1	0.396087	12.0885	3.15163	0.00243032	0.0346339	-1.81461
C19orf66	-0.802382	10.557	-3.15149	0.0024313	0.0346339	-1.81498
SLC4A8	-0.175837	2.25231	-3.15111	0.00243405	0.0346339	-1.816
ATP5F1	0.86135	11.9924	3.15085	0.00243596	0.0346339	-1.81671
TGOLN2	0.466033	12.3136	3.15083	0.0024361	0.0346339	-1.81677
RP2	1.38693	8.58185	3.14977	0.00244378	0.0347063	-1.81961
HIPK3	2.00438	5.03149	3.14827	0.00245474	0.0348251	-1.82366
ACACA	0.685768	5.26252	3.14702	0.00246385	0.0349176	-1.82701
LOC441155	1.16207	11.1908	3.14585	0.00247241	0.0350019	-1.83015
NDST2	0.793092	9.06536	3.14537	0.002476	0.0350159	-1.83146
SMIM14	-0.78756	3.36298	-3.1436	0.00248903	0.0351632	-1.83621
CEP72	0.56568	2.81942	3.14193	0.00250139	0.0353006	-1.84069
DCAF13	0.672094	2.87913	3.13996	0.0025161	0.035471	-1.846
LRPAP1	0.406761	9.94643	3.13879	0.00252482	0.0355243	-1.84913
SPATS2	0.741174	3.18927	3.13855	0.00252663	0.0355243	-1.84977
NDST2	1.61422	4.86272	3.13839	0.00252781	0.0355243	-1.8502
VAMP7	1.22665	9.40608	3.13489	0.00255422	0.0358321	-1.8596
DPY30	0.769813	9.62869	3.13469	0.00255572	0.0358321	-1.86013
PPP1R14B	0.619828	10.0325	3.13411	0.00256019	0.0358321	-1.86171
GALNT1	1.05316	8.47462	3.13371	0.00256317	0.0358321	-1.86276
ZNF318	1.64586	5.82561	3.13285	0.00256977	0.0358321	-1.86508
CASC3	0.228279	11.0453	3.13241	0.00257312	0.0358321	-1.86626
ACN9	1.50704	4.39142	3.13225	0.00257433	0.0358321	-1.86669
STXBP3	1.30737	9.59868	3.1317	0.00257851	0.0358321	-1.86816
MAVS	0.800801	8.14378	3.13158	0.00257942	0.0358321	-1.86848
CEP170	1.7727	7.97686	3.13147	0.00258031	0.0358321	-1.86879
LRP12	1.79106	4.31733	3.13119	0.00258239	0.0358321	-1.86951
MIR5193	-0.670183	10.0229	-3.13104	0.00258358	0.0358321	-1.86993
PNRC1	0.90559	10.9044	3.13093	0.00258439	0.0358321	-1.87021
MMP2	1.34019	3.66512	3.1298	0.00259308	0.0359155	-1.87325
CNIH4	1.04208	8.96736	3.12725	0.00261274	0.0360572	-1.88008
DDX3Y	-1.68279	4.31135	-3.12708	0.00261407	0.0360572	-1.88054
ZFYVE16	1.51158	8.0806	3.12705	0.00261431	0.0360572	-1.88062
SERHL2	-0.0822195	2.1742	-3.12687	0.00261568	0.0360572	-1.8811
GFPT2	1.55242	4.03235	3.12641	0.00261925	0.0360572	-1.88233
PBX3	1.16401	6.02473	3.12639	0.00261941	0.0360572	-1.88238
ZNF394	0.740211	9.98498	3.12585	0.00262362	0.0360782	-1.88384
CCL8	-2.66632	4.38464	-3.125	0.00263025	0.0361323	-1.88612
WIPI1	0.55509	8.38784	3.12252	0.0026496	0.0363446	-1.89274
KDELR2	0.784287	9.89965	3.12233	0.00265112	0.0363446	-1.89326
NUCB2	1.85812	8.27959	3.12081	0.00266307	0.0364712	-1.89732
CRKL	0.767149	10.1736	3.1203	0.00266709	0.036481	-1.89869
WBP5	2.35392	5.07079	3.12003	0.00266921	0.036481	-1.8994
MORF4L1	0.891276	12.5113	3.11891	0.00267809	0.0365023	-1.90241
BCKDHB	1.42333	3.87161	3.11859	0.00268058	0.0365023	-1.90325
C2orf54	-0.14355	2.21883	-3.11837	0.00268237	0.0365023	-1.90385
HABP4	0.852164	4.90132	3.11813	0.0026842	0.0365023	-1.90447
CAMTA1	0.178838	2.33105	3.11795	0.00268564	0.0365023	-1.90495
CSTB	0.700852	13.1099	3.11777	0.00268707	0.0365023	-1.90543
CLIP1	1.0939	8.5396	3.11717	0.00269183	0.0365046	-1.90703
MNT	0.521895	8.84373	3.11693	0.00269377	0.0365046	-1.90768
RCOR3	1.11278	7.22444	3.11673	0.00269539	0.0365046	-1.90823
TNIP2	0.755122	10.3362	3.11541	0.00270591	0.0366003	-1.91175
LRRC2	0.610214	2.83032	3.11516	0.0027079	0.0366003	-1.91241
DHCR7	1.92151	5.03277	3.11448	0.00271338	0.0366374	-1.91424
AGO2	1.26501	5.79949	3.11377	0.00271909	0.0366777	-1.91614
LAPTM4A	0.69771	12.0744	3.1132	0.00272363	0.036702	-1.91764
HAS1	2.05855	4.60132	3.10965	0.00275236	0.0370521	-1.92712
CCDC47	1.43523	7.9866	3.10917	0.00275624	0.0370672	-1.9284
NEDD4	0.358578	2.40034	3.10818	0.00276432	0.0370679	-1.93104
SLC12A2	1.55109	4.07728	3.10816	0.00276445	0.0370679	-1.93108
OSTF1	0.278751	10.1586	3.10815	0.00276457	0.0370679	-1.93112
GSDMD	-0.409315	9.25474	-3.10742	0.00277052	0.0371106	-1.93306
ARFGEF1	0.83065	8.86856	3.10698	0.00277409	0.0371214	-1.93423
VPS13B	0.979123	8.36097	3.10648	0.00277818	0.0371391	-1.93556
RAB5A	1.24534	10.7156	3.10552	0.00278608	0.0372072	-1.93812
RGS3	-0.656938	8.41772	-3.10519	0.00278881	0.0372072	-1.93901
2025-03-07	1.0542	10.4091	3.10291	0.00280762	0.0374006	-1.94508
C11orf95	1.51848	4.68316	3.10276	0.00280887	0.0374006	-1.94548
DNAJA2	0.966107	9.57541	3.10206	0.00281468	0.0374409	-1.94735
MAPKBP1	0.2885	2.62725	3.10116	0.00282212	0.0374575	-1.94973
GALNT7	1.9159	7.34104	3.10086	0.0028246	0.0374575	-1.95052
F8A1	0.325166	10.6416	3.10073	0.00282573	0.0374575	-1.95088
GSTM4	1.36721	4.20704	3.10057	0.00282709	0.0374575	-1.95132
PPP2CA	0.756348	11.4298	3.1001	0.00283097	0.037472	-1.95256
SCG5	1.9902	4.27104	3.09918	0.00283865	0.0374938	-1.955
ADTRP	1.42366	3.98964	3.099	0.00284019	0.0374938	-1.95549
SLC39A14	2.36645	5.12881	3.0989	0.00284099	0.0374938	-1.95575
FTH1	0.487467	14.9474	3.09789	0.00284948	0.037569	-1.95844
TSHZ2	-0.117878	2.18856	-3.0962	0.00286366	0.0376937	-1.96292
NFE2L2	1.01027	10.9024	3.0961	0.00286456	0.0376937	-1.96321
KIAA0125	0.928957	3.26551	3.09515	0.00287255	0.0376947	-1.96572
HCRP1	-0.7742	7.06076	-3.09485	0.00287509	0.0376947	-1.96652
RAB40B	1.07788	3.54144	3.09479	0.00287562	0.0376947	-1.96669
PIM1	0.399171	10.9772	3.09456	0.00287757	0.0376947	-1.9673
TRIM8	0.405772	10.487	3.09443	0.00287866	0.0376947	-1.96764
EFNA1	1.20819	3.73188	3.09369	0.00288492	0.0377199	-1.9696
SSPN	-0.27944	2.72602	-3.09354	0.00288619	0.0377199	-1.97
HSPA2	0.559791	2.83835	3.09303	0.00289053	0.0377398	-1.97135
SMAD6	-0.240762	2.36513	-3.09246	0.00289541	0.0377669	-1.97288
TBK1	1.75561	8.50269	3.09192	0.00289995	0.0377869	-1.97429
LY86	-1.04342	7.76769	-3.09135	0.00290486	0.0377869	-1.97582
BTG2	0.709689	10.8826	3.091	0.00290785	0.0377869	-1.97675
TEX264	-0.389075	7.9838	-3.09096	0.0029082	0.0377869	-1.97686
CUTC	0.984122	7.17907	3.08788	0.00293465	0.0380938	-1.98503
GLYR1	0.649007	9.57812	3.08694	0.00294279	0.0381427	-1.98753
MAP2K1	1.38005	10.1712	3.08679	0.0029441	0.0381427	-1.98793
CYBB	-1.02991	10.901	-3.08607	0.00295027	0.0381858	-1.98982
CLPX	1.03514	8.35107	3.08554	0.00295492	0.0382092	-1.99124
KRAS	0.973758	10.9755	3.08415	0.00296698	0.0383282	-1.99491
GSN	-1.17351	8.60177	-3.08367	0.00297121	0.038346	-1.9962
ABAT	0.770821	9.07097	3.08319	0.00297536	0.0383627	-1.99746
CD53	0.323923	13.4141	3.08011	0.00300239	0.0386741	-2.00562
GMCL1	2.17656	6.63986	3.07969	0.00300605	0.0386842	-2.00672
ZXDC	0.724137	8.23335	3.07737	0.0030266	0.0388628	-2.01286
SEC23A	2.10192	8.5276	3.07722	0.00302798	0.0388628	-2.01328
CXCL3	4.22174	7.39045	3.07715	0.00302861	0.0388628	-2.01346
TMEM50A	0.963703	10.4759	3.07565	0.00304194	0.0389676	-2.01743
CPSF7	0.540699	9.77713	3.07558	0.00304257	0.0389676	-2.01761
SLC38A2	1.83816	10.5346	3.07489	0.00304869	0.0390087	-2.01943
TNK2	-0.611851	8.19619	-3.07443	0.00305285	0.0390247	-2.02065
VAMP5	-0.78617	8.89457	-3.07402	0.00305654	0.0390348	-2.02174
STX12	0.830866	8.95655	3.07197	0.00307491	0.0391031	-2.02715
ABCC5	1.35509	5.5896	3.07196	0.00307498	0.0391031	-2.02717
PTPN2	1.27823	9.7886	3.07178	0.0030766	0.0391031	-2.02764
ZNF440	-0.362614	3.5935	-3.07157	0.00307853	0.0391031	-2.02821
KDM7A	1.07365	9.62015	3.07151	0.00307905	0.0391031	-2.02836
ADM	0.705503	11.0811	3.07122	0.00308171	0.0391031	-2.02914
HSD17B12	1.19826	8.77005	3.07116	0.00308226	0.0391031	-2.0293
MID2	1.05512	3.49185	3.06959	0.00309641	0.0391687	-2.03343
ZNF510	1.24875	3.71828	3.06926	0.00309941	0.0391687	-2.03431
VAPB	0.663727	8.9121	3.06905	0.00310131	0.0391687	-2.03486
C1S	-0.0550577	2.15368	-3.06905	0.00310135	0.0391687	-2.03487
SEC24B	1.51183	9.10955	3.06887	0.00310295	0.0391687	-2.03534
LFNG	-0.393839	2.58222	-3.06866	0.00310493	0.0391687	-2.03591
PKIG	1.43744	7.3819	3.06746	0.00311581	0.0392691	-2.03906
TNIP3	2.39775	5.12816	3.06616	0.00312766	0.0393815	-2.04249
TBL1XR1	1.92518	7.4376	3.06469	0.00314117	0.0395146	-2.04637
MED9	-0.17405	2.43989	-3.06397	0.00314779	0.0395609	-2.04827
CYBA	0.270683	13.7912	3.06206	0.0031654	0.0397451	-2.0533
BCL2L2	0.520606	2.72035	3.06095	0.00317576	0.0398378	-2.05624
SGSH	1.06273	7.73846	3.05997	0.00318481	0.0399141	-2.05881
RAB21	1.91875	8.20791	3.05788	0.00320434	0.0401214	-2.06432
MAP3K1	1.00596	6.93584	3.05731	0.00320965	0.0401506	-2.06582
SERPINB1	0.438146	11.6789	3.05663	0.00321612	0.040194	-2.06763
CAPZA2	1.32422	11.504	3.05588	0.00322316	0.0402376	-2.0696
CCDC64	1.8161	4.55948	3.05531	0.0032285	0.0402376	-2.07109
AGO3	0.707869	6.60551	3.0553	0.00322859	0.0402376	-2.07112
CHD7	1.73881	5.70368	3.05484	0.00323291	0.040254	-2.07232
NDUFA3	-0.216564	11.1185	-3.05431	0.00323799	0.04028	-2.07374
HEY1	1.91904	4.48067	3.05334	0.00324713	0.0403364	-2.07628
LINC00963	0.628921	5.34282	3.05311	0.00324932	0.0403364	-2.07688
C15orf39	-0.775032	8.22621	-3.05209	0.00325899	0.0403364	-2.07956
PSMC1	0.584487	10.7261	3.05198	0.00326003	0.0403364	-2.07985
DNAJB1	0.961037	10.1703	3.05189	0.00326088	0.0403364	-2.08009
TAF7	1.18731	10.892	3.05156	0.00326409	0.0403364	-2.08097
SEPT4	-1.04246	3.2123	-3.05142	0.00326535	0.0403364	-2.08132
F8	0.8552	3.67819	3.0513	0.00326654	0.0403364	-2.08165
NFKB2	1.15893	8.29987	3.05077	0.00327156	0.0403613	-2.08303
FXR1	1.23151	9.88381	3.04986	0.00328029	0.0404318	-2.08543
ACTR2	0.685611	12.4714	3.04954	0.00328331	0.0404319	-2.08626
MTMR6	1.04464	9.97664	3.04772	0.00330086	0.0406108	-2.09106
ERBB2	-0.312773	2.30507	-3.04665	0.00331109	0.0406994	-2.09385
WARS	-0.758537	11.2663	-3.04605	0.00331697	0.0407171	-2.09545
CDK7	1.47519	7.46064	3.04581	0.00331926	0.0407171	-2.09607
LIMS1	1.08543	10.9438	3.0453	0.00332415	0.0407171	-2.0974
DLD	1.56456	9.08328	3.04525	0.00332465	0.0407171	-2.09753
ZNF710	-0.442434	7.34116	-3.04227	0.00335371	0.0410154	-2.10537
RTEL1-TNFRSF6B	0.355867	2.48366	3.04188	0.00335749	0.0410154	-2.10639
MAGIX	0.259584	2.38789	3.04179	0.00335841	0.0410154	-2.10663
GPR20	-0.608239	2.45376	-3.0415	0.00336122	0.0410154	-2.10739
CLK4	2.00405	8.60867	3.0405	0.00337098	0.0410473	-2.11
MAP3K2	1.78495	5.5698	3.04038	0.00337218	0.0410473	-2.11032
CD74	-0.383879	12.6143	-3.0403	0.00337299	0.0410473	-2.11054
RP11-348N5.7	1.53203	4.07813	3.039	0.00338572	0.0411648	-2.11393
SDC2	2.59354	5.19245	3.03766	0.00339897	0.0412886	-2.11744
TRIO	1.5688	6.1706	3.03626	0.00341291	0.0413906	-2.12113
NEO1	0.960101	3.35544	3.03619	0.00341353	0.0413906	-2.12129
SLC35B1	0.702102	8.31542	3.03511	0.00342429	0.0414405	-2.12413
AXL	-0.202495	2.23973	-3.03506	0.00342482	0.0414405	-2.12427
CERS2	0.619954	9.97317	3.03485	0.0034269	0.0414405	-2.12481
PHF2	0.942744	7.96266	3.03429	0.00343251	0.041471	-2.12629
KIAA0556	0.243924	6.07992	3.03382	0.00343714	0.0414896	-2.1275
FBXO3	2.17203	6.11522	3.03307	0.00344469	0.0415435	-2.12948
SYNGR3	1.57857	4.1542	3.03254	0.00345	0.0415702	-2.13086
PRKY	-1.2948	4.11076	-3.03141	0.00346132	0.0416692	-2.13381
ELF2	1.32733	7.89637	3.02967	0.00347893	0.0418437	-2.13838
RHOQ	0.790006	10.3469	3.0285	0.00349073	0.0419452	-2.14143
INTS8	0.769236	9.24007	3.02822	0.00349361	0.0419452	-2.14217
CCL20	4.00531	7.21788	3.02778	0.00349802	0.0419606	-2.1433
VPS37C	0.474505	9.28726	3.02491	0.00352735	0.0422747	-2.15082
GATC	0.587107	11.3719	3.02456	0.00353092	0.0422779	-2.15173
BAD	0.328871	4.08319	3.02392	0.00353745	0.0422779	-2.15339
PPP1R12A	0.906696	10.5347	3.0237	0.00353972	0.0422779	-2.15397
SLC35F2	1.6121	4.22773	3.02365	0.00354021	0.0422779	-2.15409
MGEA5	0.5412	10.815	3.02318	0.00354504	0.042282	-2.15532
MYH9	0.590276	9.60821	3.02301	0.00354685	0.042282	-2.15578
GLA	0.861058	10.1956	3.02136	0.00356387	0.0424474	-2.16009
TENM1	0.707264	3.17115	3.01999	0.00357799	0.0425701	-2.16365
ZAK	1.43746	4.61181	3.01975	0.00358052	0.0425701	-2.16428
CD180	-0.884475	6.62219	-3.01911	0.00358722	0.0426121	-2.16596
NPEPL1	-0.319218	6.63761	-3.01832	0.00359541	0.0426585	-2.16802
FAR2	-1.12182	7.24993	-3.01812	0.00359748	0.0426585	-2.16853
SBNO1	1.83781	6.35095	3.01762	0.00360272	0.0426831	-2.16984
EBI3	2.5579	5.49843	3.01702	0.00360895	0.0427015	-2.1714
LOC102724364	0.966295	9.48361	3.0166	0.00361338	0.0427015	-2.1725
C17orf85	2.00479	5.65654	3.01656	0.00361381	0.0427015	-2.17261
RAE1	0.730188	9.47934	3.01611	0.0036185	0.0427193	-2.17378
WDR26	0.653404	10.5877	3.01511	0.00362901	0.0427824	-2.17638
RAPGEF2	1.06274	9.92825	3.01499	0.00363022	0.0427824	-2.17668
TGFBRAP1	1.2301	5.7161	3.01434	0.0036371	0.0428259	-2.17839
EIF1	0.32215	14.7483	3.01309	0.00365031	0.0429439	-2.18165
C1D	1.26648	8.88348	3.0119	0.00366291	0.0430544	-2.18475
MTMR4	1.03996	7.82991	3.0112	0.0036703	0.0431036	-2.18656
STK17A	1.11966	11.3575	3.01088	0.00367376	0.0431066	-2.18741
PPFIA1	0.91253	9.93564	3.01056	0.00367713	0.0431084	-2.18823
NR2C2	1.19798	3.76319	3.00915	0.00369216	0.0432468	-2.1919
HSBP1	0.786432	9.79126	3.00877	0.00369623	0.0432568	-2.19289
TAB1	-0.0780245	2.18488	-3.00834	0.00370083	0.043273	-2.19401
ARNTL2	0.830235	3.14969	3.00703	0.00371487	0.0433994	-2.19742
LAD1	0.26758	2.34846	3.00645	0.00372117	0.0434055	-2.19894
RB1	1.51245	8.82634	3.00638	0.00372185	0.0434055	-2.1991
C2	-0.421912	2.43447	-3.00249	0.00376399	0.0438588	-2.20923
PSMB3	0.284097	12.0968	3.00184	0.00377101	0.0439026	-2.2109
PYCARD	-1.08088	10.6927	-3.00121	0.00377787	0.0439443	-2.21254
DAD1	0.368715	11.6221	2.99938	0.00379791	0.0441375	-2.21729
PPIEL	-0.0607926	2.15737	-2.9991	0.00380104	0.0441375	-2.21803
ARHGEF10	0.52786	2.82871	2.99811	0.00381184	0.0442246	-2.22058
KDM4B	0.274166	10.1489	2.99608	0.00383432	0.044447	-2.22587
NDUFAF1	0.524807	7.67743	2.99518	0.00384426	0.0444975	-2.22819
HSPA5	0.837207	11.864	2.99509	0.0038453	0.0444975	-2.22844
KIF5B	0.851949	11.3901	2.99417	0.00385552	0.0445555	-2.23082
ARNTL	1.29943	8.98379	2.99373	0.00386043	0.0445555	-2.23197
AF007147	-0.873477	9.01188	-2.99372	0.00386047	0.0445555	-2.23198
NRL	-0.167931	2.26198	-2.99344	0.00386358	0.0445555	-2.2327
FUT4	1.3656	4.65005	2.99299	0.00386863	0.0445755	-2.23387
UBA3	1.18227	10.043	2.99151	0.00388521	0.0447282	-2.23772
NT5E	2.13436	5.59421	2.99033	0.00389836	0.0448119	-2.24075
CPNE3	0.93434	9.47966	2.98967	0.00390585	0.0448119	-2.24248
CA2	1.25174	8.65948	2.98953	0.00390738	0.0448119	-2.24283
AKIRIN1	0.857453	8.83836	2.98952	0.00390749	0.0448119	-2.24285
AC009237.8	-0.08246	2.19161	-2.98938	0.00390916	0.0448119	-2.24324
ULK1	0.401299	7.71249	2.9881	0.00392352	0.0449382	-2.24653
CPM	2.16036	6.09397	2.9874	0.00393152	0.0449675	-2.24836
LPCAT3	0.430987	2.72642	2.98728	0.00393277	0.0449675	-2.24865
TAGLN2	0.251725	12.7413	2.98662	0.00394033	0.0450156	-2.25037
MARK3	0.387656	9.63459	2.9859	0.00394853	0.0450709	-2.25224
TOR4A	0.43705	3.31698	2.98406	0.00396948	0.0452063	-2.25699
MAPK8IP3	0.7976	7.32777	2.98397	0.00397055	0.0452063	-2.25724
NBR1	0.77174	10.1527	2.98395	0.00397074	0.0452063	-2.25728
GSTZ1	-0.228226	3.4699	-2.98368	0.00397385	0.0452063	-2.25798
SEPT10	2.25261	5.1504	2.98263	0.00398579	0.0453037	-2.26068
TUBA1C	0.293427	12.6002	2.98158	0.00399793	0.0454034	-2.26341
KBTBD4	1.03425	7.30405	2.98107	0.00400376	0.0454312	-2.26472
ATPAF2	0.623657	3.25538	2.97976	0.00401894	0.0455289	-2.26812
DNAJC3	2.30928	5.98222	2.9797	0.00401955	0.0455289	-2.26825
CALU	1.3496	7.05053	2.97944	0.00402254	0.0455289	-2.26892
BEX1	1.18295	4.05992	2.97743	0.0040459	0.0457548	-2.27412
CORO7	-0.525093	7.44323	-2.97686	0.00405256	0.0457575	-2.2756
HSD17B14	-0.0627445	2.16611	-2.97682	0.00405295	0.0457575	-2.27568
DEF8	1.45402	4.17578	2.97643	0.00405753	0.0457707	-2.2767
SDCBP	0.367071	12.8888	2.97497	0.00407456	0.0458782	-2.28046
CLIC4	1.70549	8.46304	2.97481	0.00407654	0.0458782	-2.28089
CLTB	-0.273265	8.74324	-2.97474	0.0040773	0.0458782	-2.28106
ZBED4	1.75012	4.44521	2.97345	0.00409249	0.0459802	-2.2844
HDC	1.33352	6.46427	2.97338	0.00409321	0.0459802	-2.28456
SF3B4	0.481337	9.17862	2.9727	0.0041013	0.0460325	-2.28633
TCN2	-1.38597	4.16296	-2.97129	0.0041179	0.0461803	-2.28996
EIF3L	0.634974	12.5281	2.97041	0.00412829	0.0462582	-2.29222
BRD8	0.706356	9.81888	2.96842	0.00415199	0.0464849	-2.29736
ACTR3	0.545062	12.9953	2.96779	0.00415954	0.0465307	-2.29899
SLC19A2	1.92526	4.70378	2.96698	0.00416919	0.0465998	-2.30107
DOCK4	2.42256	7.28939	2.96612	0.00417947	0.0466586	-2.30328
ZNF292	1.32574	9.8577	2.96596	0.00418139	0.0466586	-2.30369
ABHD3	1.00665	9.59671	2.96515	0.00419105	0.0467276	-2.30576
LCP2	0.54152	11.6176	2.96452	0.00419873	0.0467744	-2.3074
TMX4	0.694258	10.6149	2.96334	0.0042129	0.0468728	-2.31043
SERP1	1.41952	8.25325	2.96265	0.0042212	0.0468728	-2.31219
TOX4	0.688245	9.52788	2.96253	0.00422269	0.0468728	-2.31251
LHPP	-0.778716	5.86643	-2.96217	0.00422708	0.0468728	-2.31344
FCGR3B	-2.90431	10.453	-2.96207	0.00422831	0.0468728	-2.3137
TIPARP	2.21826	7.73414	2.96205	0.0042285	0.0468728	-2.31374
ALAD	0.565295	8.49171	2.96077	0.00424409	0.0470069	-2.31705
P4HB	0.70235	10.8072	2.95992	0.00425438	0.047082	-2.31922
ADPRH	-0.0721456	2.19731	-2.95827	0.00427454	0.0472022	-2.32346
APOLD1	0.426449	2.66288	2.95812	0.00427634	0.0472022	-2.32384
RCHY1	1.63259	8.76045	2.95751	0.00428383	0.0472022	-2.32541
CYP3A5	1.60683	4.34448	2.95727	0.00428678	0.0472022	-2.32603
MTHFD2L	0.826949	3.24179	2.95676	0.00429302	0.0472022	-2.32733
FAF2	0.991308	7.95929	2.95664	0.00429458	0.0472022	-2.32766
TNNT1	-0.819455	4.71445	-2.95656	0.00429546	0.0472022	-2.32784
ZNF154	0.45779	2.50385	2.95652	0.00429606	0.0472022	-2.32797
KDM6A	1.30643	8.19413	2.95645	0.00429686	0.0472022	-2.32813
ZC3H7A	1.48463	8.5761	2.95611	0.0043011	0.0472102	-2.32902
C7orf49	0.749773	7.45452	2.95488	0.00431623	0.047321	-2.33217
ZC3H13	1.4663	8.64888	2.95472	0.00431824	0.047321	-2.33259
DESI1	0.424091	7.89756	2.95411	0.00432572	0.0473643	-2.33414
APPBP2	1.30235	7.85959	2.95377	0.00432997	0.0473722	-2.33502
ST13	0.596166	12.0789	2.95314	0.0043378	0.0473779	-2.33664
RABAC1	0.625714	11.9052	2.95297	0.00433993	0.0473779	-2.33708
HPRT1	1.19648	9.2306	2.95287	0.00434106	0.0473779	-2.33731
GTF2H2	1.00082	7.65894	2.95099	0.00436446	0.0475822	-2.34213
AHCTF1	0.670473	8.62813	2.9508	0.00436687	0.0475822	-2.34263
ZMPSTE24	1.04376	9.00212	2.95032	0.00437292	0.0476096	-2.34387
PID1	2.23784	6.08587	2.94993	0.00437775	0.0476235	-2.34486
ZXDA	0.299566	2.56249	2.94926	0.00438612	0.0476244	-2.34657
RTF1	0.753386	9.01124	2.94913	0.00438774	0.0476244	-2.3469
SYF2	0.529131	10.837	2.94908	0.00438846	0.0476244	-2.34705
PPIP5K2	2.02763	6.47438	2.94854	0.00439514	0.0476584	-2.34842
RBM39	0.999159	11.6467	2.94801	0.00440189	0.0476931	-2.34979
TBC1D12	1.052	3.30067	2.94768	0.00440597	0.0476988	-2.35062
SIRPG	-0.880675	3.88887	-2.94724	0.00441154	0.0477207	-2.35176
HBS1L	1.40026	7.20223	2.9463	0.00442342	0.0478106	-2.35417
MEF2A	0.617425	9.02579	2.9436	0.00445765	0.0479997	-2.36108
RSRC2	1.29996	10.7464	2.94352	0.00445866	0.0479997	-2.36128
KRCC1	1.84354	8.69821	2.94343	0.00445978	0.0479997	-2.36151
PCBP1	0.496618	11.7566	2.94327	0.00446184	0.0479997	-2.36192
GNAI3	0.822832	10.6871	2.94321	0.00446265	0.0479997	-2.36208
NRIP3	2.12618	4.87028	2.94294	0.0044661	0.0479997	-2.36278
DNTTIP2	1.7351	9.01822	2.94281	0.00446769	0.0479997	-2.36309
GRPEL1	1.02669	8.63512	2.94267	0.00446949	0.0479997	-2.36346
SLC35A2	1.16876	7.30066	2.9416	0.00448312	0.0480963	-2.36619
STAB1	-1.98691	5.68447	-2.94141	0.00448565	0.0480963	-2.36669
RNF139	1.57137	8.78981	2.94108	0.00448983	0.0480965	-2.36753
RER1	0.496319	10.1442	2.94084	0.00449283	0.0480965	-2.36812
KIF21B	0.568635	9.20108	2.94049	0.00449735	0.0481066	-2.36903
SNRNP27	1.39383	8.39923	2.93963	0.00450838	0.0481862	-2.37122
TRPS1	1.19332	6.65113	2.93905	0.00451585	0.0482277	-2.37271
FAM89B	0.192173	10.2076	2.93722	0.00453952	0.0484186	-2.37739
VASH1	1.61685	5.63959	2.93658	0.00454783	0.0484186	-2.37903
HDGFRP3	2.13063	5.62107	2.9364	0.00455017	0.0484186	-2.37949
MYO1D	0.172913	2.37227	2.93608	0.00455423	0.0484186	-2.38029
TAGLN	-0.785184	5.18999	-2.93601	0.00455517	0.0484186	-2.38048
SLC39A8	2.80738	7.99192	2.9358	0.00455795	0.0484186	-2.38102
DYNC1LI1	0.772582	8.03429	2.9355	0.00456188	0.0484186	-2.38179
MAP3K9	0.954985	3.43417	2.93544	0.00456256	0.0484186	-2.38193
NKG7	-0.678941	12.1415	-2.93404	0.00458081	0.048574	-2.38551
NCKAP1	1.1941	3.80781	2.93296	0.00459502	0.0486558	-2.38828
FRMD4B	1.14648	4.5293	2.9329	0.00459577	0.0486558	-2.38843
RNF103	1.39663	8.13085	2.93216	0.00460546	0.04872	-2.39031
PSMC6	1.80268	9.89971	2.93038	0.00462886	0.048929	-2.39486
ST3GAL2	0.258957	8.65785	2.92915	0.00464507	0.0489816	-2.39799
IDS	0.581884	11.8823	2.92906	0.0046463	0.0489816	-2.39822
GBP1	-0.890864	12.4692	-2.92892	0.00464809	0.0489816	-2.39857
GOLGA2P7	0.320109	2.69722	2.9289	0.00464842	0.0489816	-2.39863
TESK2	0.794981	6.52626	2.92861	0.00465224	0.0489835	-2.39937
TUBA1B	0.223531	13.123	2.92745	0.00466762	0.0491069	-2.40232
NDUFA1	1.33824	10.1779	2.9268	0.00467627	0.0491594	-2.40398
ZNF234	-0.075774	2.17224	-2.92633	0.00468253	0.0491867	-2.40518
SRPR	0.646479	10.4186	2.92546	0.00469415	0.0492703	-2.4074
CLCN3	1.29413	8.61199	2.92435	0.00470898	0.0493873	-2.41023
HADHA	0.351111	10.3826	2.92393	0.00471459	0.0493905	-2.41129
ZNF614	0.919596	3.36243	2.92377	0.00471664	0.0493905	-2.41168
GSTM3	1.41983	6.04812	2.92289	0.00472858	0.049477	-2.41395
PSMB10	-0.361933	11.221	-2.92236	0.00473565	0.0495124	-2.41528
KLF4	-1.3764	7.42066	-2.9211	0.00475264	0.0496514	-2.41849
NECAB3	0.816594	3.59963	2.92045	0.00476143	0.0496778	-2.42015
MAP3K11	-0.506681	8.20156	-2.92015	0.00476541	0.0496778	-2.42089
DERL2	0.723836	10.2219	2.92009	0.00476626	0.0496778	-2.42105
ZFAND6	1.2218	10.2749	2.91973	0.00477115	0.049688	-2.42197
MIR6883	0.831968	6.86628	2.91947	0.00477463	0.049688	-2.42263
CCNG2	1.54961	9.09506	2.91686	0.00481021	0.0499751	-2.42927
H2AFV	0.700504	10.6254	2.91678	0.00481123	0.0499751	-2.42946
CPVL	-2.44676	6.51484	-2.91663	0.00481339	0.0499751	-2.42986
HECA	1.0308	11.2238	2.91622	0.0048189	0.0499937	-2.43089

## Sheet: DEG-GSE40396
DEG Results from GSE40396
	logFC	AveExpr	t	P.Value	adj.P.Val	B
BCORL1	0.623349	7.89407	7.58235	1.70964e-09	5.37016e-05	11.3709
WDR22	-0.38041	9.4569	-7.00338	1.18371e-08	0.000185907	9.5984
FBXO30	0.747208	8.83112	6.81088	2.26112e-08	0.000198475	9.00364
LOC100129354	0.671585	7.33729	6.77781	2.52745e-08	0.000198475	8.90123
ZC3H5	-0.706264	10.1003	-6.5769	4.97384e-08	0.000304195	8.27812
CETP	0.688859	7.6694	6.53079	5.81061e-08	0.000304195	8.13489
VRK3	-0.474279	10.342	-6.48142	6.86359e-08	0.000307989	7.98143
PRKRIP1	-0.358252	8.96286	-6.40664	8.83305e-08	0.000346819	7.74891
BRWD3	0.521414	7.11134	6.35739	1.043e-07	0.000364018	7.59568
MED27	-0.4081	8.4985	-6.3081	1.23171e-07	0.000386893	7.4423
PDGFC	0.681568	7.56262	6.26411	1.42881e-07	0.000408005	7.30537
LCMT1	-0.685979	9.93896	-6.19741	1.78946e-07	0.000436174	7.0977
FLJ44342	0.580663	7.99698	6.17075	1.9578e-07	0.000436174	7.01472
GIMAP6	-0.801232	11.6127	-6.16832	1.97392e-07	0.000436174	7.00715
ANPEP	1.88354	10.4194	6.15239	2.0829e-07	0.000436174	6.95755
RTN4	0.601859	12.4214	6.09074	2.56429e-07	0.000488037	6.76561
NLGN3	0.394731	6.75176	6.06758	2.77263e-07	0.000488037	6.69349
ZNF252	-0.390155	9.61718	-6.06501	2.79669e-07	0.000488037	6.68552
FLJ10374	-0.746561	9.13579	-6.03765	3.06698e-07	0.000506765	6.60033
NUDT1	-0.853139	9.89041	-6.02239	3.22886e-07	0.000506765	6.55283
ORMDL3	-0.704801	9.46384	-6.00811	3.38801e-07	0.000506765	6.5084
ITGAX	1.18912	12.2952	5.97432	3.79666e-07	0.000526385	6.40322
LOC441089	-0.627193	9.79873	-5.96985	3.85433e-07	0.000526385	6.3893
LOC100132861	0.328389	6.99843	5.93494	4.3352e-07	0.000567387	6.2807
KIAA0913	0.599741	11.2168	5.91594	4.62171e-07	0.00058069	6.22158
MGAM	2.17715	9.38327	5.85862	5.60539e-07	0.000667237	6.04331
TPMT	-0.55848	9.51384	-5.85181	5.73538e-07	0.000667237	6.02213
AGER	0.981103	8.79695	5.77075	7.53299e-07	0.000845067	5.77021
LPGAT1	0.641355	9.26184	5.72966	8.64824e-07	0.00088926	5.64262
HIRIP3	-0.694709	8.96426	-5.71787	8.99772e-07	0.00088926	5.60601
LOC100130833	0.244733	7.06893	5.70161	9.50247e-07	0.00088926	5.55556
GPSM3	0.667414	12.8905	5.70124	9.51448e-07	0.00088926	5.5544
FHDC1	0.566513	7.10609	5.68368	1.00921e-06	0.00088926	5.49992
FUT6	0.939352	7.90439	5.65632	1.10628e-06	0.00088926	5.41504
FBRS	0.611175	10.7328	5.65074	1.12717e-06	0.00088926	5.39776
CMTM2	1.88709	10.8855	5.64729	1.14031e-06	0.00088926	5.38704
AVIL	0.640273	7.73396	5.64271	1.15795e-06	0.00088926	5.37285
PROS1	0.874879	8.05758	5.64258	1.15844e-06	0.00088926	5.37246
CYB5D1	0.588009	8.86372	5.63649	1.18235e-06	0.00088926	5.35358
CCDC56	-0.658859	10.8018	-5.63578	1.18519e-06	0.00088926	5.35136
EP300	1.00213	10.0824	5.63547	1.18644e-06	0.00088926	5.35039
CRTC2	0.41124	9.18191	5.63481	1.18904e-06	0.00088926	5.34836
TMEM88	1.40657	7.98892	5.61036	1.29062e-06	0.000931427	5.27259
ZNF143	0.416038	9.47921	5.60712	1.30473e-06	0.000931427	5.26254
MAPRE3	0.501927	7.27937	5.58225	1.41813e-06	0.000989886	5.1855
NT5DC4	0.346075	7.14461	5.56424	1.50632e-06	0.00102859	5.12974
OSBPL5	-0.731343	9.43094	-5.55331	1.56248e-06	0.00104423	5.0959
DSE	1.38685	9.51518	5.53696	1.65039e-06	0.0010616	5.0453
MAP2K4	0.674761	9.27675	5.53458	1.66358e-06	0.0010616	5.03795
C16orf72	0.834376	10.4606	5.5299	1.68986e-06	0.0010616	5.02346
GPA33	-0.609616	8.59143	-5.49511	1.89847e-06	0.0011411	4.91586
CASC4	0.544454	8.34843	5.49444	1.90273e-06	0.0011411	4.91378
ARHGAP9	0.69371	12.5189	5.4856	1.95979e-06	0.0011411	4.88647
MT1X	-0.974647	10.3147	-5.48531	1.96171e-06	0.0011411	4.88556
MTPN	0.645985	12.4258	5.47291	2.04471e-06	0.00116775	4.84726
IGF2BP1	0.662799	7.30967	5.46172	2.12268e-06	0.00117049	4.81267
EMR2	1.30493	11.3233	5.45603	2.16336e-06	0.00117049	4.79512
TncRNA	0.506868	7.55528	5.44754	2.22559e-06	0.00117049	4.7689
RIT1	0.90399	9.19447	5.44622	2.23547e-06	0.00117049	4.76481
GPN2	-0.539709	9.51657	-5.44442	2.24893e-06	0.00117049	4.75926
PVRIG	-1.18065	10.0991	-5.44122	2.27308e-06	0.00117049	4.74938
LOC642684	1.37058	8.26565	5.42574	2.39367e-06	0.0012127	4.7016
ANTXR2	0.897859	11.0663	5.41683	2.46598e-06	0.00121684	4.67409
DCAF4L1	0.352881	7.09013	5.40521	2.56352e-06	0.00121684	4.63823
LOC643319	0.894985	9.88211	5.40238	2.58778e-06	0.00121684	4.62953
SLPI	1.52183	7.69668	5.39639	2.64007e-06	0.00121684	4.61103
PRDM8	0.760351	8.67449	5.39561	2.64695e-06	0.00121684	4.60863
C2orf29	-0.592347	11.0779	-5.39404	2.66084e-06	0.00121684	4.60379
DGCR6	-0.857868	9.70732	-5.39267	2.67301e-06	0.00121684	4.59957
HIPK3	0.489929	7.02569	5.37839	2.80336e-06	0.00122448	4.55556
SLC22A20	0.276535	7.08287	5.37348	2.84964e-06	0.00122448	4.54042
DGUOK	-0.48194	11.4544	-5.36559	2.92558e-06	0.00122448	4.51611
WDR57	-0.688548	10.0951	-5.36528	2.9286e-06	0.00122448	4.51516
DUSP15	0.307273	7.46409	5.35707	3.00989e-06	0.00122448	4.48985
TDRD9	0.963583	8.16799	5.35576	3.023e-06	0.00122448	4.48583
RPS6KB2	-0.798086	10.7348	-5.35502	3.03052e-06	0.00122448	4.48354
LOC642103	2.25136	10.0739	5.35307	3.05021e-06	0.00122448	4.47755
CREB5	1.79978	10.8861	5.35034	3.07813e-06	0.00122448	4.46913
RBPJ	0.976976	8.08402	5.34661	3.11662e-06	0.00122448	4.45764
FEM1A	-0.414499	10.4311	-5.34642	3.11861e-06	0.00122448	4.45705
NEDD4L	0.330284	7.25729	5.3292	3.30273e-06	0.00128077	4.40403
LOC653588	0.276179	7.00876	5.32344	3.36666e-06	0.00128964	4.38631
SPAG9	0.53774	9.01768	5.3006	3.63256e-06	0.00131536	4.31605
LOC729279	-0.811839	12.2434	-5.29965	3.64406e-06	0.00131536	4.31312
TMEM55A	1.05286	8.12385	5.29586	3.69034e-06	0.00131536	4.30146
STK40	0.505524	12.2568	5.29543	3.69563e-06	0.00131536	4.30013
UROD	-0.412249	10.6042	-5.29451	3.70687e-06	0.00131536	4.29733
FAR1	0.697896	9.67977	5.29266	3.72976e-06	0.00131536	4.29164
ASAP1	0.760467	12.1782	5.28765	3.79245e-06	0.00131536	4.27623
MIR450A1	0.366575	7.2414	5.28521	3.82336e-06	0.00131536	4.26873
UBAC2	-0.475109	10.1172	-5.2844	3.83362e-06	0.00131536	4.26625
CD7	-1.25851	11.3422	-5.27972	3.89386e-06	0.00131536	4.25184
EFEMP2	0.434076	7.30621	5.27806	3.9154e-06	0.00131536	4.24674
LOC728657	0.261039	7.06879	5.27645	3.93632e-06	0.00131536	4.24182
NSUN7	1.16811	8.1252	5.27204	3.99448e-06	0.00132074	4.22826
SNAPC3	-0.505849	8.9775	-5.26186	4.13201e-06	0.00135199	4.19697
CCDC3	0.282416	6.77866	5.25808	4.18421e-06	0.00135495	4.18537
CHRNA10	0.412857	7.42656	5.2474	4.33539e-06	0.00138958	4.15257
PRR5	-1.23061	10.1868	-5.21781	4.78286e-06	0.00151542	4.06178
TMEM59L	0.280513	7.23278	5.2152	4.82449e-06	0.00151542	4.05377
MOSPD2	0.87962	9.6745	5.20562	4.98034e-06	0.00152672	4.02439
LOC728554	-1.04835	10.8019	-5.20323	5.01997e-06	0.00152672	4.01707
CARD11	-0.814178	9.80524	-5.20309	5.02223e-06	0.00152672	4.01665
ADPRHL2	-0.690926	10.4038	-5.20114	5.05487e-06	0.00152672	4.01066
CEL	0.475723	7.65018	5.18637	5.30852e-06	0.00158805	3.96542
CUTL1	0.885652	9.58228	5.18126	5.39931e-06	0.00159998	3.94975
PTAFR	1.0379	10.5165	5.17338	5.54218e-06	0.00162697	3.92561
SLC19A1	0.896953	9.49127	5.17053	5.59466e-06	0.00162716	3.9169
RANGAP1	-0.767875	10.5669	-5.16754	5.65044e-06	0.00162831	3.90773
WHAMM	-0.334633	7.93357	-5.16092	5.77569e-06	0.00163678	3.88747
CAMK2G	0.559755	9.6682	5.16001	5.79316e-06	0.00163678	3.88468
DDEF2	0.616756	7.81815	5.15778	5.83617e-06	0.00163678	3.87785
EFCBP1	0.432942	6.50655	5.15415	5.90672e-06	0.00164191	3.86674
LOC100134600	0.236683	7.06147	5.15139	5.96098e-06	0.00164246	3.85829
E2F3	0.808065	10.1148	5.13944	6.20137e-06	0.00169384	3.82176
NFKB2	0.671891	9.59669	5.13361	6.32234e-06	0.00170861	3.80391
FIBP	-0.747909	10.2271	-5.13161	6.36425e-06	0.00170861	3.7978
IMP4	-0.819167	10.391	-5.12774	6.4463e-06	0.00171597	3.78597
KIAA0194	-0.486413	9.17157	-5.12466	6.51217e-06	0.00171894	3.77657
THOC3	-0.921465	9.04229	-5.1206	6.60036e-06	0.0017277	3.76414
C9orf152	0.437916	6.73355	5.11142	6.80377e-06	0.00176439	3.7361
ITGAM	1.51557	11.8147	5.10924	6.85287e-06	0.00176439	3.72946
IGF2R	1.02238	12.5808	5.09218	7.25033e-06	0.00183133	3.67737
H3F3B	0.547666	11.3074	5.09148	7.26733e-06	0.00183133	3.6752
RFWD2	0.559676	11.3943	5.08782	7.3557e-06	0.00183133	3.66403
BCL2L12	-0.599683	9.45824	-5.08643	7.38939e-06	0.00183133	3.65981
CENTB2	0.680669	9.51752	5.08509	7.42232e-06	0.00183133	3.6557
SLC25A38	-0.592884	9.40017	-5.08345	7.46269e-06	0.00183133	3.65069
MICAL1	0.735686	11.1979	5.08004	7.54706e-06	0.00183579	3.64031
SHOC2	0.666182	10.035	5.07802	7.59773e-06	0.00183579	3.63412
DPP7	-0.819369	9.78928	-5.07147	7.76382e-06	0.0018616	3.61415
CLIP1	0.687242	9.55825	5.0624	7.99975e-06	0.00190364	3.58649
MTMR4	0.376227	10.223	5.05832	8.10805e-06	0.0019149	3.57407
CREBL1	0.347416	7.63217	5.05237	8.26885e-06	0.00193428	3.55592
C11orf82	1.02057	8.81628	5.05075	8.31324e-06	0.00193428	3.55098
APBB1IP	0.785901	12.6342	5.03951	8.62711e-06	0.00197614	3.51674
RFX2	1.39763	8.27545	5.03925	8.63455e-06	0.00197614	3.51595
SORL1	1.44775	12.7994	5.03689	8.70187e-06	0.00197614	3.50877
ABHD10	-0.540758	9.06912	-5.0354	8.74484e-06	0.00197614	3.50422
ATP6V1C1	1.0652	9.1779	5.02074	9.17785e-06	0.00205346	3.45958
PYGM	0.442189	7.4429	5.01893	9.23275e-06	0.00205346	3.45407
STOML2	-0.564675	10.7391	-5.01678	9.29825e-06	0.00205346	3.44754
MAFF	1.60119	9.34795	5.01023	9.50116e-06	0.00205346	3.4276
N-PAC	0.294426	10.0459	5.00927	9.53116e-06	0.00205346	3.42469
LOC727755	0.611003	7.38249	5.0081	9.56798e-06	0.00205346	3.42113
TSR2	-0.565265	10.3517	-5.00778	9.57797e-06	0.00205346	3.42016
ZKSCAN4	-0.307136	8.64289	-5.00669	9.61251e-06	0.00205346	3.41684
LY6G6C	0.323969	6.95656	5.00471	9.67533e-06	0.00205346	3.41082
MGC18216	0.9946	9.37631	5.00179	9.76861e-06	0.00205414	3.40196
LOC441124	1.69827	9.85411	4.99853	9.87424e-06	0.00205414	3.39202
COL4A3BP	0.723679	10.0372	4.99851	9.87471e-06	0.00205414	3.39198
HCP5	-0.913812	12.7923	-4.99278	1.00627e-05	0.00207947	3.37456
PIK3CB	0.723796	7.78868	4.98379	1.03648e-05	0.00212791	3.34724
GAS7	1.27357	9.97966	4.97987	1.04994e-05	0.00213533	3.33533
PISD	0.996308	10.7749	4.97879	1.05369e-05	0.00213533	3.33203
TECPR2	0.862635	7.49836	4.97282	1.07459e-05	0.00216371	3.3139
ZNF653	-0.466489	8.17889	-4.96827	1.09077e-05	0.00218231	3.30009
KLHL5	0.555112	9.50019	4.9622	1.11277e-05	0.00219846	3.28165
LOC201229	-0.320596	7.34665	-4.96218	1.11285e-05	0.00219846	3.28159
LOC729314	0.28324	7.2443	4.95605	1.13546e-05	0.00222326	3.26301
BUD13	-0.351902	9.2528	-4.95496	1.13955e-05	0.00222326	3.25969
U2AF1L2	-0.583004	9.89259	-4.95198	1.15076e-05	0.00222356	3.25064
COL7A1	0.666604	7.66933	4.95116	1.15386e-05	0.00222356	3.24816
C18orf22	-0.406116	8.12063	-4.93241	1.22716e-05	0.00233941	3.19129
ST8SIA4	0.839535	9.306	4.93198	1.22888e-05	0.00233941	3.19
CAPN13	0.278874	6.40145	4.9293	1.23974e-05	0.00234587	3.18187
ADAM9	0.368867	7.18304	4.92711	1.2487e-05	0.00234868	3.17522
RAB27A	1.11161	9.96701	4.92211	1.26933e-05	0.00237326	3.16009
C7orf53	1.31095	8.31129	4.91741	1.28906e-05	0.00237667	3.14585
RBM47	1.67654	11.158	4.91642	1.29327e-05	0.00237667	3.14284
RASSF2	0.641722	11.8515	4.91563	1.29662e-05	0.00237667	3.14045
ARFGAP2	-0.65266	9.26357	-4.9136	1.30528e-05	0.00237667	3.1343
CPD	1.3168	10.0771	4.91274	1.30898e-05	0.00237667	3.13169
CRISPLD2	1.24314	10.987	4.90907	1.32481e-05	0.00237903	3.12059
SAMD14	0.73944	7.2492	4.90893	1.32543e-05	0.00237903	3.12016
PRNPIP	-0.59094	8.45029	-4.90652	1.33594e-05	0.00238427	3.11287
UHRF1BP1L	0.552328	8.3482	4.90327	1.35024e-05	0.00239017	3.10304
TATDN2	-0.49305	9.81951	-4.90232	1.35446e-05	0.00239017	3.10015
RG9MTD3	-0.30785	8.16348	-4.89557	1.38475e-05	0.00242997	3.07974
LOC441131	0.46593	11.348	4.89173	1.40228e-05	0.0024409	3.06812
DIABLO	-0.491742	10.6414	-4.89081	1.40653e-05	0.0024409	3.06533
TMED3	-0.840252	10.7045	-4.88838	1.41778e-05	0.00244692	3.05797
GNL1	-0.505838	8.83219	-4.88356	1.44035e-05	0.00247228	3.04339
LOC653382	0.380823	7.7385	4.87681	1.47253e-05	0.00250089	3.02299
CHST12	-0.964527	9.40973	-4.87622	1.47536e-05	0.00250089	3.02122
PLEKHA8	0.258733	6.63105	4.87385	1.48689e-05	0.00250089	3.01404
NLRP6	0.539272	7.2906	4.87344	1.48886e-05	0.00250089	3.01281
RHOQ	0.659955	10.6604	4.86587	1.5262e-05	0.00254374	2.98994
HEATR1	-0.703317	9.32631	-4.865	1.53057e-05	0.00254374	2.98731
CTNNBL1	-0.54381	10.6246	-4.85704	1.57096e-05	0.00258908	2.96326
CNOT3	0.620017	9.27602	4.85486	1.58221e-05	0.00258908	2.95668
PICK1	-0.399664	8.33612	-4.85479	1.58258e-05	0.00258908	2.95646
OSBPL8	0.871218	9.00088	4.85096	1.6025e-05	0.00258995	2.94492
C1orf24	1.67171	12.3713	4.85029	1.60604e-05	0.00258995	2.94288
TAGLN2	0.724756	13.6783	4.84994	1.60785e-05	0.00258995	2.94184
C8orf55	-0.982242	9.50143	-4.84614	1.62795e-05	0.00259537	2.93037
LOC645648	0.23647	7.11527	4.84571	1.63024e-05	0.00259537	2.92907
LOC653487	0.383453	7.1885	4.8445	1.63674e-05	0.00259537	2.9254
OSTM1	0.487188	8.22877	4.84309	1.64426e-05	0.00259537	2.92117
DEXI	-0.672847	9.08386	-4.83808	1.67144e-05	0.00262508	2.90604
SPOPL	0.631143	8.36486	4.83106	1.7102e-05	0.00267259	2.88488
LOC100129303	0.218196	7.29308	4.82391	1.75063e-05	0.0027102	2.86331
NPEPPS	0.553519	10.3872	4.82375	1.75152e-05	0.0027102	2.86284
C20orf27	-0.867465	9.10355	-4.82003	1.77294e-05	0.00271028	2.85162
IGF1R	0.773829	7.36787	4.81954	1.7758e-05	0.00271028	2.85014
C9orf114	-0.776197	9.29132	-4.81861	1.78121e-05	0.00271028	2.84733
MRPS12	-0.825363	10.8841	-4.81777	1.78609e-05	0.00271028	2.84481
DLGAP4	0.470521	8.92449	4.81619	1.79532e-05	0.00271119	2.84005
PI3	2.48334	8.29934	4.80456	1.86481e-05	0.00280266	2.805
GNA13	0.664875	11.0514	4.80251	1.87731e-05	0.00280801	2.79884
CR1	1.53045	8.98738	4.79947	1.896e-05	0.00282252	2.7897
TBCCD1	-0.342763	7.9332	-4.78021	2.01892e-05	0.0029842	2.73173
KLHL2	1.30176	8.56354	4.7795	2.0236e-05	0.0029842	2.72959
UROS	-0.758189	9.75504	-4.77721	2.03876e-05	0.00299249	2.72271
CDH16	0.282337	6.92481	4.77009	2.08657e-05	0.00304843	2.70132
MDH2	-0.489474	12.5557	-4.76802	2.10068e-05	0.00305484	2.6951
LCOR	0.539918	8.98629	4.76614	2.11358e-05	0.00305944	2.68945
ZC3HC1	-0.508074	9.70957	-4.76134	2.14691e-05	0.00307969	2.67502
TMCO3	0.824388	9.25313	4.76098	2.14943e-05	0.00307969	2.67394
ALG3	-0.690113	9.46816	-4.7586	2.16615e-05	0.00307969	2.66679
C9orf89	0.474567	9.55576	4.75851	2.16679e-05	0.00307969	2.66652
SNORD125	0.245885	7.20944	4.75468	2.19393e-05	0.00310421	2.65503
DICER1	0.747984	10.1238	4.74601	2.25669e-05	0.0031787	2.62901
PEPD	-0.601511	10.7566	-4.73255	2.35768e-05	0.00330315	2.58863
EDG4	1.05914	11.4924	4.73146	2.36608e-05	0.00330315	2.58535
NAB1	0.546021	8.72659	4.72767	2.39543e-05	0.00332528	2.57398
COQ7	-0.354084	7.35882	-4.72531	2.41386e-05	0.00332528	2.56691
SYT16	0.272921	6.69097	4.72508	2.41569e-05	0.00332528	2.56621
IL17RA	0.925352	11.404	4.72398	2.42428e-05	0.00332528	2.56293
CD46	0.983894	11.1965	4.7199	2.45664e-05	0.00335502	2.5507
GPS1	-0.603649	10.7701	-4.71734	2.4772e-05	0.00336845	2.54302
FCHO2	0.646199	6.99537	4.71435	2.50139e-05	0.00338669	2.53405
LOC100128516	0.359969	7.49585	4.71273	2.51452e-05	0.00338986	2.52922
CLIC3	-1.36884	9.13639	-4.70865	2.54808e-05	0.00342042	2.51699
GDPD3	0.967588	9.26345	4.70331	2.59268e-05	0.00346547	2.50099
SRPK1	0.940074	10.138	4.70163	2.60681e-05	0.0034696	2.49598
LOC100134189	-0.394688	8.12325	-4.69843	2.63399e-05	0.00349099	2.48641
DPYD	0.752042	8.91298	4.69563	2.65805e-05	0.00350807	2.47803
SPHK2	-0.512634	9.98044	-4.68896	2.71624e-05	0.00356501	2.45806
C14orf133	-0.456728	9.02444	-4.68809	2.7239e-05	0.00356501	2.45546
HMGN2	-0.560312	12.4136	-4.67763	2.81786e-05	0.00367269	2.42419
DENND4B	0.475222	11.8095	4.6761	2.83184e-05	0.00367565	2.41963
EXOSC10	-0.562962	10.2259	-4.673	2.86048e-05	0.00367719	2.41035
TOMM34	-0.615634	10.0397	-4.67269	2.86333e-05	0.00367719	2.40943
LOC121838	0.208624	6.91756	4.67146	2.8748e-05	0.00367719	2.40574
ATP13A1	-0.606799	9.16718	-4.66835	2.9039e-05	0.00367719	2.39645
LOC440900	0.518434	7.59716	4.6682	2.90526e-05	0.00367719	2.39602
SDCBP	1.38794	11.8188	4.66819	2.90541e-05	0.00367719	2.39598
R3HCC1	-0.442114	9.21355	-4.66717	2.91497e-05	0.00367719	2.39295
SPARC	0.628063	7.85281	4.66136	2.97041e-05	0.00371958	2.37558
FAM90A9	0.191312	6.9851	4.66117	2.97225e-05	0.00371958	2.375
UBQLN2	0.74434	10.3603	4.6561	3.02145e-05	0.00375318	2.35987
AADACL4	0.250871	6.54239	4.65594	3.023e-05	0.00375318	2.3594
ERI3	-0.677062	8.05773	-4.653	3.05186e-05	0.0037741	2.35063
LPPR2	1.05685	9.45121	4.64573	3.1245e-05	0.00380676	2.32895
FAM126B	1.31207	9.90245	4.64567	3.12512e-05	0.00380676	2.32877
TALDO1	0.620075	13.8846	4.64566	3.12527e-05	0.00380676	2.32872
HSPC159	0.330442	7.32789	4.64447	3.13726e-05	0.00380676	2.32519
LOC100130413	0.26198	7.37519	4.64432	3.13887e-05	0.00380676	2.32472
ANO6	0.524755	10.0393	4.64116	3.17109e-05	0.00381786	2.3153
OPLAH	1.18249	8.04614	4.64104	3.17234e-05	0.00381786	2.31494
NPTN	0.69154	11.3876	4.63838	3.19968e-05	0.00382829	2.30703
ALCAM	0.517458	8.18659	4.63709	3.21315e-05	0.00382829	2.30316
KHSRP	-0.761151	10.0906	-4.63666	3.21757e-05	0.00382829	2.30189
LPAR2	1.11467	10.8069	4.63349	3.2507e-05	0.00383392	2.29245
BMP2	0.251966	6.72103	4.63301	3.25575e-05	0.00383392	2.29101
RAPSN	0.311208	6.90417	4.63271	3.25891e-05	0.00383392	2.29012
LOC644914	0.596063	14.3887	4.62895	3.29875e-05	0.0038663	2.27892
OTUD1	0.648927	8.59107	4.62398	3.35224e-05	0.00389581	2.26409
LOXHD1	0.313399	7.07945	4.62337	3.35882e-05	0.00389581	2.26229
PDXP	-0.844011	9.57525	-4.62313	3.36147e-05	0.00389581	2.26156
ATP6V1A	0.78813	11.1886	4.62202	3.37353e-05	0.00389581	2.25826
FAM13AOS	0.56532	7.93614	4.61776	3.42031e-05	0.0039308	2.24557
ZFP106	0.699779	11.3037	4.61588	3.44107e-05	0.0039308	2.23999
ASCC1	-0.437053	9.80941	-4.61492	3.45183e-05	0.0039308	2.23711
MPHOSPH9	-0.444793	8.28686	-4.61473	3.45389e-05	0.0039308	2.23656
F2RL1	1.09629	8.54456	4.61196	3.48497e-05	0.00395186	2.2283
PIN1	-0.506429	10.938	-4.6102	3.50485e-05	0.0039601	2.22306
TOPORS	0.536912	8.6471	4.60399	3.57578e-05	0.0039973	2.20459
WDR26	0.690401	9.56531	4.60389	3.57693e-05	0.0039973	2.2043
HOMER2	0.568732	7.79258	4.60359	3.58042e-05	0.0039973	2.2034
FERMT3	0.374536	11.7456	4.60287	3.58867e-05	0.0039973	2.20128
GPKOW	-0.611747	8.63729	-4.60006	3.62137e-05	0.00400552	2.19292
KIDINS220	0.791713	9.95153	4.60005	3.62159e-05	0.00400552	2.19286
EXOSC6	-0.615708	9.193	-4.59821	3.64314e-05	0.00400552	2.1874
KIR2DL4	-1.10083	9.30694	-4.59787	3.64707e-05	0.00400552	2.1864
NCRNA00085	0.762298	8.30402	4.59498	3.68123e-05	0.00401173	2.17781
EBP	-0.777825	8.66079	-4.59425	3.69001e-05	0.00401173	2.17562
STK38L	0.410071	7.47204	4.59409	3.69189e-05	0.00401173	2.17515
NBEAL2	1.03218	10.5553	4.59288	3.70629e-05	0.00401173	2.17156
TAF6L	-0.760226	8.36239	-4.59202	3.71657e-05	0.00401173	2.169
IPMK	0.283484	6.89224	4.58897	3.75327e-05	0.00403747	2.15995
ASPSCR1	-0.707702	10.3755	-4.58455	3.80724e-05	0.0040705	2.1468
MRPS18B	-0.471619	10.463	-4.58433	3.8099e-05	0.0040705	2.14615
C9orf131	0.295193	6.7139	4.57829	3.88476e-05	0.00413642	2.12822
CIRH1A	-0.699664	9.5008	-4.5763	3.90986e-05	0.00414433	2.12229
PUF60	-0.756709	11.7157	-4.57527	3.92279e-05	0.00414433	2.11925
ZMYND15	0.801346	7.72752	4.57456	3.93177e-05	0.00414433	2.11714
CLIC4	0.756834	8.73104	4.57287	3.95327e-05	0.00415305	2.11211
HECTD3	-0.382313	8.58225	-4.57054	3.98302e-05	0.00417036	2.1052
IL17D	0.200262	6.85119	4.56819	4.01334e-05	0.00418814	2.09822
CMTM7	-0.47359	12.4052	-4.56617	4.03957e-05	0.00420155	2.09222
AIMP2	-0.587411	10.288	-4.56395	4.06852e-05	0.00421374	2.08564
MYLK	0.556674	7.70855	4.56322	4.07811e-05	0.00421374	2.08347
FLJ20273	1.25332	8.27362	4.55916	4.13179e-05	0.0042458	2.07142
ATXN1	0.692109	9.19214	4.55795	4.14785e-05	0.0042458	2.06784
ARAF	-0.490493	9.91008	-4.55781	4.14969e-05	0.0042458	2.06744
LOC650799	-0.526406	8.28838	-4.55619	4.17135e-05	0.0042541	2.06264
LOC727748	0.22574	7.11616	4.55127	4.23794e-05	0.00427474	2.04805
SUPV3L1	-0.355169	8.67645	-4.55114	4.23971e-05	0.00427474	2.04767
ARIH1	0.392488	8.30441	4.55068	4.24605e-05	0.00427474	2.04629
FAM151B	0.22445	6.81928	4.54961	4.26071e-05	0.00427474	2.04311
LOC651073	0.249565	7.28833	4.54888	4.27074e-05	0.00427474	2.04095
CYP1B1	1.66029	9.42545	4.54829	4.2788e-05	0.00427474	2.03921
E2F2	-1.13149	11.0663	-4.54771	4.28686e-05	0.00427474	2.03748
GGT1	0.300158	7.73178	4.54484	4.32657e-05	0.00430069	2.02898
INTS3	0.528251	10.8325	4.54053	4.38702e-05	0.00434703	2.0162
ITGB4BP	-0.556923	11.5298	-4.53869	4.41304e-05	0.00435906	2.01075
SYCP2	0.241895	7.20878	4.53571	4.45546e-05	0.00438716	2.00194
WDR51B	0.471465	8.6955	4.5347	4.46999e-05	0.00438771	1.99894
ZBTB42	-0.565106	8.4095	-4.529	4.55262e-05	0.0044549	1.98207
DCTPP1	-0.778467	10.6387	-4.52636	4.59138e-05	0.00447887	1.97426
AGPAT9	1.22481	10.0526	4.52244	4.64954e-05	0.00452157	1.96267
LOC647597	0.583957	9.04825	4.52131	4.66641e-05	0.00452397	1.95934
LOC100133263	0.20969	7.13253	4.51869	4.70583e-05	0.00454001	1.95159
GRB10	0.661952	8.02507	4.51828	4.7121e-05	0.00454001	1.95036
BOP1	-0.729428	9.68399	-4.51663	4.73712e-05	0.00454001	1.94549
MCRS1	-0.575901	10.4187	-4.51639	4.74077e-05	0.00454001	1.94478
NDUFS7	-0.659875	10.927	-4.51169	4.81288e-05	0.00458554	1.93087
CDC123	0.437226	10.2098	4.51139	4.81752e-05	0.00458554	1.92999
SPRYD3	-0.48686	9.39195	-4.50787	4.87224e-05	0.0046136	1.91958
ERCC3	-0.323147	9.46077	-4.5076	4.87637e-05	0.0046136	1.9188
TM6SF1	0.967846	8.95378	4.50578	4.90492e-05	0.0046259	1.91343
PRKCB1	0.392538	12.7987	4.5049	4.91882e-05	0.0046259	1.91082
PPP3CA	0.418216	8.4752	4.49989	4.99863e-05	0.00468692	1.896
BRD7P2	-0.400677	10.0633	-4.49835	5.02337e-05	0.0046961	1.89146
IDH3A	-0.61236	9.81356	-4.49606	5.06028e-05	0.00470979	1.88471
HPSE	0.873131	9.50328	4.49559	5.068e-05	0.00470979	1.88331
RAPGEFL1	0.355349	7.31752	4.49196	5.12725e-05	0.00475042	1.87261
TNPO1	0.412785	9.17149	4.49107	5.14196e-05	0.00475042	1.86997
CSAD	0.977525	9.3413	4.48983	5.16242e-05	0.00475331	1.86631
TMEM33	0.445317	8.06479	4.48905	5.17536e-05	0.00475331	1.86401
C15orf57	-0.417028	11.0192	-4.48636	5.22006e-05	0.00478039	1.85609
LOC100132955	-0.172048	6.90545	-4.48534	5.23725e-05	0.00478219	1.85306
CALD1	0.508568	7.83619	4.48309	5.2752e-05	0.00480288	1.84642
YARS	-0.652239	10.7079	-4.47963	5.33388e-05	0.00484227	1.83623
NUP214	0.570126	11.9292	4.47844	5.35426e-05	0.00484676	1.83272
RGL2	0.828049	9.80261	4.47377	5.43498e-05	0.00489434	1.81894
PACSIN1	-0.699345	8.15933	-4.4736	5.43798e-05	0.00489434	1.81844
ACAP2	0.727621	9.41498	4.47127	5.47855e-05	0.00490707	1.81159
SLC39A3	-0.51524	10.0461	-4.471	5.48337e-05	0.00490707	1.81078
KDM6B	0.852671	8.76435	4.46744	5.54627e-05	0.00494474	1.80029
LYSMD4	-0.448043	8.89317	-4.46684	5.55695e-05	0.00494474	1.79851
AGPAT1	0.39824	9.85102	4.46493	5.59097e-05	0.00496096	1.7929
AGTR2	0.2212	6.83578	4.4624	5.6364e-05	0.00498368	1.78545
ALKBH1	-0.213213	8.68696	-4.46128	5.6566e-05	0.00498368	1.78215
KIR2DL3	-1.31784	9.76566	-4.46086	5.66417e-05	0.00498368	1.78092
ART1	0.372191	7.70856	4.45501	5.77125e-05	0.00505475	1.76368
PICALM	0.938724	11.5719	4.45382	5.79315e-05	0.00505475	1.7602
SUMO1P1	0.608173	7.75547	4.45382	5.79322e-05	0.00505475	1.76019
ITGB2	0.321081	14.9009	4.45119	5.84222e-05	0.00507076	1.75243
NFE2L2	0.878684	10.4256	4.4511	5.84386e-05	0.00507076	1.75217
C5AR1	1.06167	11.2928	4.44906	5.8821e-05	0.00508988	1.74617
PPP2R4	-0.535461	9.92569	-4.44789	5.90412e-05	0.00509186	1.74273
ZAK	0.962576	8.70811	4.44654	5.9297e-05	0.00509186	1.73875
FIGNL2	0.254337	7.2148	4.44631	5.93405e-05	0.00509186	1.73808
RFPL1	0.234887	7.07938	4.44476	5.96342e-05	0.00509186	1.73353
MYO1G	-0.574171	11.7642	-4.44466	5.96544e-05	0.00509186	1.73322
PGCP	1.03252	9.85838	4.44311	5.99501e-05	0.00510323	1.72867
PRDM4	-0.36033	10.0377	-4.44216	6.01328e-05	0.00510495	1.72587
OR5R1	0.194644	6.65762	4.43662	6.12051e-05	0.00518197	1.7096
ACAA1	0.482978	11.0449	4.43566	6.13943e-05	0.00518402	1.70676
MYST3	0.626029	11.9055	4.43442	6.16368e-05	0.00518601	1.70314
LOC400890	0.333414	10.2386	4.43386	6.1748e-05	0.00518601	1.70148
KIAA0247	0.862551	10.9541	4.42935	6.26443e-05	0.00524726	1.68822
FAM63A	0.695292	10.6228	4.42415	6.36927e-05	0.00530872	1.67294
NMNAT1	0.266887	7.71161	4.42389	6.37441e-05	0.00530872	1.6722
ATF4	-0.511869	12.3814	-4.4232	6.38851e-05	0.00530872	1.67017
STXBP5	0.82687	8.25769	4.42118	6.42974e-05	0.00532348	1.66425
STRA13	-0.489682	9.71465	-4.42068	6.44018e-05	0.00532348	1.66276
GAFA3	0.176789	7.14291	4.41757	6.50429e-05	0.00536237	1.65364
PLXNC1	0.726255	7.91557	4.41645	6.52759e-05	0.00536749	1.65035
POMGNT1	-0.454322	9.24631	-4.41407	6.57726e-05	0.00539421	1.64338
REXO4	-0.680517	9.73574	-4.41011	6.66083e-05	0.00544852	1.63176
UCHL5IP	-0.476422	9.53718	-4.40604	6.74783e-05	0.00550535	1.61982
MED31	0.404714	8.89581	4.40457	6.77965e-05	0.00550793	1.61549
LRRC41	-0.515876	9.32483	-4.40427	6.78606e-05	0.00550793	1.61462
DNAH5	0.17546	6.62965	4.40143	6.84787e-05	0.00553379	1.60628
PLSCR3	-0.721873	12.3644	-4.40038	6.87065e-05	0.00553379	1.60323
TXLNA	-0.461864	10.5793	-4.40038	6.87078e-05	0.00553379	1.60321
DSC2	1.09508	9.15974	4.39821	6.91832e-05	0.00554876	1.59687
GIMAP1	-0.654507	9.09558	-4.39754	6.9332e-05	0.00554876	1.59489
ADAM8	0.893711	11.3112	4.39712	6.94235e-05	0.00554876	1.59368
MBD6	0.696236	11.2785	4.39622	6.9624e-05	0.00555066	1.59102
DDB2	-0.557838	7.35218	-4.3953	6.98272e-05	0.00555277	1.58834
EMP3	-0.555607	13.7018	-4.39405	7.01056e-05	0.00556083	1.58468
GRB2	0.463957	10.9832	4.39154	7.06684e-05	0.0055741	1.57733
LOC100129827	0.97843	7.71906	4.39097	7.07985e-05	0.0055741	1.57563
MAN1A1	0.396144	7.89275	4.39094	7.08053e-05	0.0055741	1.57555
RGS2	1.35299	12.7928	4.38964	7.10985e-05	0.00558319	1.57174
ZDHHC18	1.06155	11.0608	4.38735	7.16192e-05	0.00560095	1.56503
LOC728323	0.909236	7.67123	4.38707	7.16814e-05	0.00560095	1.56423
PAQR6	0.33394	7.00632	4.3843	7.23165e-05	0.00563656	1.55612
WBSCR22	-0.789407	10.0777	-4.38325	7.25588e-05	0.00564145	1.55304
SNORA12	0.931083	8.46934	4.38047	7.32042e-05	0.00567757	1.5449
IL1R1	0.399163	6.80814	4.37823	7.37268e-05	0.00569009	1.53836
SLC29A1	-0.812963	8.54607	-4.37823	7.37279e-05	0.00569009	1.53834
SUMO1P3	0.640745	9.7117	4.37635	7.417e-05	0.00571018	1.53284
THBD	0.743954	7.21169	4.37534	7.44077e-05	0.00571448	1.5299
TRIM68	-0.487344	8.71028	-4.37397	7.47334e-05	0.00572549	1.52588
HMHA1	-0.453085	10.9456	-4.37113	7.54112e-05	0.00576336	1.51758
HARS	-0.581307	10.3311	-4.36886	7.59581e-05	0.00577902	1.51093
SCGB1C1	0.868696	7.52872	4.36875	7.59841e-05	0.00577902	1.51062
C8orf33	-0.643921	9.29525	-4.365	7.68953e-05	0.00582593	1.49966
NKG7	-1.25646	12.9411	-4.36469	7.69717e-05	0.00582593	1.49874
LOC100132885	0.570845	7.18793	4.36285	7.74221e-05	0.00584593	1.49338
ZDHHC19	1.3152	8.85354	4.36158	7.77353e-05	0.0058555	1.48967
FAM129A	1.59182	11.7662	4.35783	7.86682e-05	0.00588266	1.4787
GCDH	-0.416168	8.49028	-4.35773	7.86911e-05	0.00588266	1.47843
ARAP3	0.80852	10.3525	4.35764	7.87134e-05	0.00588266	1.47817
KBTBD7	0.832585	8.09309	4.35712	7.8845e-05	0.00588266	1.47663
CCR9	-0.509383	8.52433	-4.35408	7.96091e-05	0.00592396	1.46776
ZNF642	-0.191088	7.33245	-4.35342	7.97757e-05	0.00592396	1.46584
LOC440926	0.437621	14.8895	4.35174	8.02038e-05	0.0059417	1.46092
ORAOV1	-0.450368	9.17673	-4.34618	8.16319e-05	0.00603327	1.44469
DGAT2	0.95015	7.61908	4.34394	8.22138e-05	0.00604365	1.43816
TBC1D14	0.776543	11.3391	4.3435	8.23297e-05	0.00604365	1.43687
STXBP2	1.02255	12.299	4.34337	8.23638e-05	0.00604365	1.43649
S1PR5	-1.42483	8.94333	-4.34269	8.2542e-05	0.00604365	1.4345
RUSC2	0.271262	7.01267	4.34077	8.3044e-05	0.00606627	1.42892
ISL2	0.338185	6.79918	4.33908	8.34908e-05	0.00607676	1.42399
CNTNAP3	0.2898	6.97078	4.33864	8.36085e-05	0.00607676	1.4227
C15orf44	-0.289139	8.55881	-4.33804	8.3768e-05	0.00607676	1.42094
CDC2L6	0.47914	10.3415	4.33463	8.46791e-05	0.0061287	1.411
KIAA1600	0.891642	10.2942	4.32878	8.62628e-05	0.00622227	1.39396
C16orf58	-0.614696	10.1079	-4.3284	8.63682e-05	0.00622227	1.39284
MRRF	-0.535494	8.86111	-4.32719	8.67004e-05	0.00622512	1.38931
ERCC-00170	0.182306	6.70047	4.32646	8.69009e-05	0.00622512	1.38719
EZR	-0.589047	13.3442	-4.32609	8.70023e-05	0.00622512	1.38612
SSX5	0.180523	6.67345	4.32493	8.73225e-05	0.00623384	1.38274
RGS14	0.588589	9.21527	4.32342	8.77418e-05	0.00624033	1.37834
TBCD	-0.489822	10.0107	-4.32308	8.78354e-05	0.00624033	1.37736
HIST2H3C	0.426907	6.94516	4.32246	8.80095e-05	0.00624033	1.37554
CSPG4	0.188124	6.62472	4.31711	8.95138e-05	0.00630637	1.35996
HPN	0.369353	7.14993	4.3156	8.99431e-05	0.00630637	1.35556
LOC100130477	0.351586	7.07607	4.31553	8.99636e-05	0.00630637	1.35535
LOC729841	0.376611	12.0969	4.31482	9.01659e-05	0.00630637	1.35329
UQCC	-0.645429	8.98342	-4.31409	9.03732e-05	0.00630637	1.35118
FAHD2B	-0.480961	8.83831	-4.31361	9.05106e-05	0.00630637	1.34978
CADM4	0.320013	6.91993	4.31357	9.05231e-05	0.00630637	1.34965
PDHA1	-0.418345	9.49988	-4.31348	9.05471e-05	0.00630637	1.34941
TMPRSS12	0.25608	7.32563	4.31208	9.09502e-05	0.00632044	1.34533
LOC729533	0.254636	7.0176	4.30978	9.16165e-05	0.00635268	1.33862
ITGB3	0.901812	8.12371	4.30796	9.21456e-05	0.0063753	1.33333
GZMH	-1.5484	10.7001	-4.30618	9.26661e-05	0.0063836	1.32815
CYTH4	0.862532	12.533	4.30616	9.26721e-05	0.0063836	1.32809
LOC650968	0.774509	7.97732	4.30231	9.38085e-05	0.00641309	1.31689
EPR1	-0.217808	6.71602	-4.30208	9.38764e-05	0.00641309	1.31622
FHOD1	0.412237	9.90336	4.30129	9.41088e-05	0.00641309	1.31395
C7orf50	-0.808121	10.6363	-4.30126	9.41193e-05	0.00641309	1.31385
CENPB	-0.719659	10.7578	-4.30048	9.43527e-05	0.00641309	1.31157
SREBF2	0.295164	7.47316	4.29912	9.47571e-05	0.00641309	1.30764
DDX19B	-0.676476	9.72664	-4.29892	9.48189e-05	0.00641309	1.30704
ELOVL5	0.798204	9.86269	4.2987	9.48848e-05	0.00641309	1.3064
NUDCD3	-0.465783	9.30485	-4.29852	9.49377e-05	0.00641309	1.30589
ACOX1	0.99826	9.88943	4.29548	9.58547e-05	0.00646114	1.29706
ARNTL	0.520582	9.49818	4.29307	9.65895e-05	0.00649673	1.29004
SLC25A22	-0.645633	8.28051	-4.29237	9.68043e-05	0.00649727	1.288
ELP3	-0.545657	10.1264	-4.29081	9.72807e-05	0.0065022	1.28349
MAP4K4	0.575158	9.10015	4.29028	9.74431e-05	0.0065022	1.28196
KIR2DS5	-0.830881	8.25747	-4.2901	9.74989e-05	0.0065022	1.28143
RAB13	0.246762	7.21989	4.28641	9.86432e-05	0.00655286	1.27071
CCDC88B	0.510661	9.52512	4.28565	9.88818e-05	0.00655286	1.26849
NECAP2	-0.455224	11.5806	-4.28564	9.88843e-05	0.00655286	1.26847
H3F3A	0.336306	15.0414	4.28292	9.97362e-05	0.0065954	1.26059
TOMM40	-0.733716	9.57383	-4.2815	0.000100186	0.00661123	1.25645
C17orf79	0.473286	9.26699	4.27847	0.00010115	0.00666086	1.24765
C14orf93	-0.393439	9.35962	-4.2767	0.000101715	0.00668404	1.24254
PTPN12	0.856556	9.97714	4.27226	0.000103151	0.00676425	1.22966
KIAA0232	0.538221	7.66264	4.26836	0.000104429	0.00682225	1.21834
KIAA1310	-0.521056	11.2747	-4.26768	0.000104653	0.00682225	1.21637
RASSF7	-0.651566	9.8979	-4.26645	0.000105061	0.00682225	1.2128
LOC649293	0.268483	7.25775	4.26632	0.000105103	0.00682225	1.21243
ZFC3H1	0.476551	10.259	4.26556	0.000105356	0.00682225	1.21023
NGF	0.197274	6.77285	4.26459	0.00010568	0.00682225	1.20741
C14orf80	-0.685916	8.2165	-4.26425	0.000105794	0.00682225	1.20641
ATP1B2	0.413751	7.29603	4.26387	0.000105919	0.00682225	1.20533
SVIL	1.02776	10.7039	4.26366	0.00010599	0.00682225	1.20471
IRAK1	-0.387683	10.9734	-4.25975	0.000107305	0.00687551	1.19339
QKI	0.495214	8.9112	4.25945	0.000107405	0.00687551	1.19253
MPZL1	0.886276	8.69914	4.25866	0.000107675	0.00687551	1.19022
RGS12	-0.627173	8.71494	-4.25861	0.000107693	0.00687551	1.19007
C5orf41	0.908245	10.8096	4.2567	0.000108342	0.0069029	1.18455
RAPGEF2	0.604596	8.72931	4.2529	0.000109648	0.00695016	1.17355
MNT	0.356097	9.55565	4.2521	0.000109927	0.00695016	1.17122
EIF2B5	-0.4639	9.43638	-4.25159	0.000110102	0.00695016	1.16975
GLOD5	0.218873	6.68648	4.25145	0.000110151	0.00695016	1.16935
ZNF878	-0.209876	6.84218	-4.25095	0.000110324	0.00695016	1.1679
CBL	0.586334	10.0922	4.2507	0.000110411	0.00695016	1.16718
RPUSD3	-0.493742	9.45504	-4.24968	0.000110765	0.00695164	1.16424
PAAF1	-0.61123	9.08467	-4.24936	0.000110877	0.00695164	1.16331
NAMPT	1.79445	12.3308	4.24866	0.000111122	0.00695307	1.16129
RFWD3	-0.600799	8.90734	-4.24797	0.000111365	0.00695442	1.15928
PLOD2	0.569535	7.78082	4.2469	0.00011174	0.00696403	1.15619
TEAD3	0.234224	6.62606	4.24401	0.000112762	0.00699327	1.14783
MEGF9	1.0918	9.29211	4.24399	0.000112771	0.00699327	1.14775
REPS2	1.24096	9.4879	4.24369	0.000112877	0.00699327	1.14689
FAM174A	0.397712	8.95869	4.2406	0.000113981	0.00704775	1.13796
SNX27	0.458982	11.3673	4.23986	0.000114246	0.00705023	1.13583
PSMC3	-0.625408	9.95625	-4.23823	0.000114835	0.0070727	1.1311
RNMTL1	-0.75413	9.27024	-4.2367	0.000115388	0.00709286	1.12669
PIGQ	-0.559139	8.66144	-4.23587	0.00011569	0.00709756	1.12429
SEMA3E	1.09383	11.5003	4.23464	0.00011614	0.00710219	1.12073
UBIAD1	-0.449636	9.3287	-4.23442	0.000116218	0.00710219	1.12011
LOC121792	0.216011	7.26767	4.23339	0.000116598	0.00710262	1.11711
MUTYH	-0.414423	9.54902	-4.23317	0.000116677	0.00710262	1.11649
AGK	-0.552146	8.69766	-4.23191	0.000117141	0.00711706	1.11284
LOC653037	0.20614	7.20946	4.22951	0.00011803	0.0071572	1.1059
ODF2L	-0.431731	8.08301	-4.22841	0.000118437	0.00716424	1.10274
C8orf83	0.559497	7.99909	4.22722	0.000118884	0.00716424	1.09929
PTPRJ	0.603577	7.95058	4.22677	0.000119051	0.00716424	1.09799
ZSWIM6	0.730948	9.73451	4.22648	0.000119159	0.00716424	1.09716
E4F1	-0.59824	10.0783	-4.22607	0.000119314	0.00716424	1.09597
LOC650261	0.244739	7.19377	4.22504	0.0001197	0.00716424	1.093
PSMF1	-0.540896	11.1675	-4.22493	0.000119742	0.00716424	1.09268
AGTPBP1	0.732329	10.0616	4.22412	0.00012005	0.00716898	1.09032
LOC728519	1.46395	9.56619	4.22121	0.000121151	0.00722099	1.08194
ZNF671	-0.338302	9.37509	-4.22048	0.00012143	0.00722392	1.07983
ERP29	-0.481661	13.1704	-4.21958	0.000121772	0.00723061	1.07724
SASH3	-0.418894	10.9137	-4.21856	0.000122167	0.00724033	1.07428
CCPG1	0.901927	9.73651	4.21791	0.000122413	0.00724129	1.07242
PMS2CL	-0.247226	7.72655	-4.2173	0.000122649	0.00724159	1.07066
RNF44	0.532472	10.4218	4.2167	0.000122883	0.00724179	1.06891
PDK1	0.276427	6.94869	4.21551	0.000123341	0.00725517	1.06549
MAN1B1	-0.494758	9.9636	-4.21226	0.000124607	0.00730822	1.05612
C17orf90	-0.574633	10.4455	-4.212	0.000124708	0.00730822	1.05537
TOR1AIP2	0.335852	7.58794	4.20935	0.000125752	0.00735565	1.04772
DNAJC17	-0.419798	8.44136	-4.20589	0.000127128	0.00740882	1.03773
C1orf112	-0.422578	7.85321	-4.20588	0.000127132	0.00740882	1.0377
MRPS2	-0.379339	8.70057	-4.2039	0.000127925	0.0074412	1.032
RNASEN	-0.403124	9.14525	-4.20229	0.00012857	0.00746489	1.02738
MGC5139	0.248867	7.57211	4.20092	0.000129126	0.00748163	1.02342
TNIP1	0.442329	11.1591	4.19904	0.000129889	0.00748163	1.01801
PDPK1	0.605389	9.73808	4.19848	0.00013012	0.00748163	1.01638
MTA3	-0.412452	8.41923	-4.1983	0.000130192	0.00748163	1.01587
XRCC3	-0.35143	8.12744	-4.1983	0.000130192	0.00748163	1.01587
TWSG1	0.422559	8.22107	4.19807	0.000130287	0.00748163	1.0152
LOC645434	0.222543	7.28523	4.19427	0.000131851	0.00755761	1.00425
KIF1B	1.0504	9.90739	4.19282	0.000132451	0.00757632	1.00008
FRAG1	-0.514941	9.43732	-4.19232	0.00013266	0.00757632	0.998639
ABCA2	0.768443	8.82831	4.19121	0.00013312	0.00758081	0.995459
LOC100130886	0.452348	10.6002	4.19058	0.000133383	0.00758081	0.993649
MED13L	0.33551	7.20946	4.19029	0.000133506	0.00758081	0.9928
NCOA1	0.69095	10.7284	4.1897	0.000133753	0.00758081	0.991106
LOC442609	0.407335	8.5871	4.1891	0.000134005	0.00758081	0.989379
MFSD1	0.444492	10.8645	4.18867	0.000134187	0.00758081	0.988137
FUNDC1	-0.314096	8.46899	-4.18776	0.000134569	0.00758877	0.985525
MEF2B	0.315291	7.45361	4.1862	0.000135227	0.00761223	0.981046
SMARCD3	0.746415	8.82266	4.1851	0.000135694	0.00762485	0.977883
CXXC1	-0.50545	11.3663	-4.18404	0.000136147	0.00763664	0.974826
LOC644761	-0.309084	8.30798	-4.18249	0.000136811	0.00764188	0.970364
FAM160B1	0.695795	10.9102	4.18239	0.000136855	0.00764188	0.970065
ZNF296	-0.669464	9.96426	-4.18203	0.000137007	0.00764188	0.969048
GCLM	0.62863	8.74092	4.18155	0.000137214	0.00764188	0.967665
PTPRE	0.548057	11.4567	4.18001	0.00013788	0.00765872	0.963219
C1orf123	-0.460264	9.94328	-4.17972	0.000138004	0.00765872	0.962397
RAB2A	0.52267	9.21183	4.17608	0.000139586	0.00772904	0.951938
DCTD	-0.462007	10.2646	-4.1755	0.000139841	0.00772904	0.950259
PHGDH	-0.891954	9.57492	-4.17461	0.000140233	0.00772904	0.947691
FEM1C	0.699663	10.4322	4.17456	0.000140255	0.00772904	0.947548
F5	1.56592	9.9529	4.17317	0.000140867	0.00773708	0.943554
C20orf4	-0.436675	10.0143	-4.17311	0.000140894	0.00773708	0.943381
TMEM160	-0.71999	10.3652	-4.16937	0.000142552	0.00781449	0.932644
MED6	-0.360245	10.5602	-4.16856	0.000142915	0.00782072	0.930313
MYH2	-0.196241	7.06607	-4.16442	0.000144777	0.00790887	0.918433
TFB1M	-0.319853	8.7011	-4.16077	0.00014644	0.00798583	0.907955
TMEM165	0.734152	8.35315	4.15938	0.000147079	0.00800677	0.903961
THBS3	0.395335	8.08809	4.15651	0.000148405	0.00806497	0.895729
C11orf54	0.458201	9.24584	4.15463	0.00014928	0.00809851	0.890336
PDZD8	0.791528	8.2137	4.15113	0.000150924	0.0081226	0.880288
HOXA9	0.241753	6.88822	4.15101	0.00015098	0.0081226	0.879948
NSMCE1	-0.676986	9.9534	-4.15048	0.000151233	0.0081226	0.878417
PAPSS1	0.658961	10.5022	4.15005	0.000151433	0.0081226	0.877204
FTHL7	0.371436	14.7098	4.14993	0.000151493	0.0081226	0.876839
FBXO31	-0.616837	9.47059	-4.14944	0.000151724	0.0081226	0.875444
KREMEN1	0.959467	7.87279	4.14893	0.000151965	0.0081226	0.873984
GIMAP5	-0.973884	11.8521	-4.14891	0.000151973	0.0081226	0.873934
SERPINA11	0.135401	7.2586	4.14825	0.000152287	0.0081226	0.872046
TRIP6	0.5551	8.88037	4.14773	0.000152539	0.0081226	0.87053
MGC24125	0.401956	7.47295	4.14734	0.00015272	0.0081226	0.86944
SLC25A25	-0.38141	9.53891	-4.14651	0.000153118	0.0081226	0.867053
FBXL2	0.357424	7.66641	4.14647	0.00015314	0.0081226	0.866923
C7orf61	0.365938	7.59764	4.14604	0.000153345	0.0081226	0.865697
MAST3	0.513588	11.1206	4.14437	0.000154147	0.00815139	0.860907
KIAA0953	0.434754	6.84943	4.14308	0.000154771	0.00817024	0.857206
GATAD2B	0.509875	9.84752	4.14255	0.000155024	0.00817024	0.855705
EGLN1	0.982609	8.68787	4.14134	0.000155611	0.00818746	0.852238
HRASLS3	-0.710547	8.73519	-4.1403	0.000156121	0.00820051	0.849242
ICAM2	-0.60968	12.0744	-4.1392	0.000156658	0.00820687	0.846091
COPS7B	-0.500539	9.88678	-4.13898	0.000156764	0.00820687	0.845469
PLEKHF1	-1.04128	9.58733	-4.13839	0.000157055	0.0082084	0.843771
NUMB	0.80744	12.4413	4.13756	0.000157459	0.00821111	0.841414
C21orf33	-0.590335	10.6912	-4.13722	0.000157629	0.00821111	0.840421
PPARBP	0.336273	9.01455	4.13589	0.000158285	0.0082316	0.836616
DHRS3	-0.798421	8.74139	-4.1324	0.000160018	0.00829168	0.826628
LOC642567	0.420872	7.66278	4.13173	0.000160351	0.00829168	0.824722
FBXL13	0.513592	7.643	4.13077	0.000160833	0.00829168	0.821968
ASAP1IT1	0.616709	7.77678	4.13063	0.000160906	0.00829168	0.821555
PJA2	0.664682	12.0879	4.13018	0.000161129	0.00829168	0.820285
C14orf138	0.599943	8.73291	4.12996	0.000161244	0.00829168	0.819631
PGAM5	-0.460237	8.73758	-4.12987	0.000161288	0.00829168	0.819381
CD81	-0.697225	13.257	-4.12922	0.000161612	0.00829479	0.817537
PYGL	1.4022	11.1667	4.12443	0.000164049	0.00835713	0.803818
SBF1	-0.512533	10.273	-4.12408	0.000164226	0.00835713	0.802829
EWSR1	-0.306276	11.5166	-4.12346	0.000164545	0.00835713	0.801047
METTL9	0.810992	8.65957	4.1233	0.000164626	0.00835713	0.800599
EIF2C4	0.732198	8.57144	4.12281	0.000164878	0.00835713	0.799196
ZGPAT	-0.346448	10.4168	-4.12274	0.000164917	0.00835713	0.79898
INTS6	0.692002	9.68835	4.12256	0.000165007	0.00835713	0.79848
CMTM6	0.760795	11.7674	4.12242	0.000165079	0.00835713	0.798075
ITM2C	-1.15089	11.1107	-4.12051	0.000166067	0.00835713	0.792606
RYR1	-0.343756	7.88911	-4.11987	0.000166395	0.00835713	0.790794
PSMB7	-0.558284	11.3882	-4.11942	0.000166633	0.00835713	0.789488
ZFP36L1	0.610467	9.86131	4.11887	0.000166916	0.00835713	0.78793
BNIPL	0.548322	7.96759	4.1187	0.000167005	0.00835713	0.787443
CYB5R4	0.921275	9.8474	4.11861	0.000167054	0.00835713	0.787171
CDCA4	-0.378557	8.27246	-4.11843	0.000167148	0.00835713	0.786655
SNRNP40	-0.566081	10.5851	-4.11812	0.000167309	0.00835713	0.785773
LRRFIP1	0.601162	11.8238	4.11804	0.00016735	0.00835713	0.785549
ZNF254	0.357275	7.61991	4.11642	0.000168199	0.00837419	0.780908
C6orf111	0.621826	10.3735	4.11637	0.000168225	0.00837419	0.780769
OR52N2	0.224286	6.99539	4.11573	0.000168559	0.00837753	0.778952
FBN2	0.881346	8.84014	4.11258	0.000170222	0.00844682	0.769951
CHPF2	0.297723	8.58823	4.10955	0.000171839	0.00851362	0.761283
RALGDS	-0.684263	10.842	-4.10824	0.000172539	0.00853484	0.757556
SLK	0.789973	8.86062	4.10713	0.00017314	0.0085511	0.754369
SBK1	-1.10707	10.3568	-4.10315	0.000175296	0.00863894	0.743023
CENTD2	0.552451	10.2554	4.10271	0.000175538	0.00863894	0.74176
DDX24	-0.762949	11.0498	-4.10188	0.000175994	0.00863894	0.739381
ZNF205	-0.158441	7.41448	-4.10183	0.000176019	0.00863894	0.739253
ISG20L1	-0.418955	9.21912	-4.10016	0.000176938	0.00867051	0.734478
CTBS	0.842163	9.69866	4.09839	0.000177914	0.00870474	0.729438
SUV420H2	0.244699	7.22439	4.09721	0.000178569	0.00872324	0.726066
TYSND1	-0.559356	9.83054	-4.09594	0.000179277	0.00873237	0.72244
MAP3K2	0.760581	9.36412	4.09583	0.00017934	0.00873237	0.72212
TMEM170B	0.736707	9.42485	4.09538	0.00017959	0.00873237	0.720841
FMO6P	0.450829	7.66793	4.09467	0.000179988	0.00873818	0.718814
BMP7	0.213748	6.59453	4.09383	0.000180457	0.00873828	0.716429
FAM101A	0.310072	6.79678	4.09367	0.000180546	0.00873828	0.715974
LOC729891	0.872503	7.65491	4.09181	0.000181595	0.0087755	0.710668
PTGS2	1.06596	9.13782	4.09115	0.000181966	0.00877992	0.708797
MED29	-0.413465	9.64189	-4.09053	0.00018232	0.0087835	0.707017
TRIM65	-0.368095	7.94202	-4.08744	0.000184078	0.00885463	0.698221
C22orf28	-0.712257	9.99351	-4.08669	0.000184507	0.0088617	0.696087
P2RX1	0.754357	9.32451	4.08528	0.000185323	0.0088873	0.692044
TBC1D3B	0.637459	8.7055	4.08376	0.000186199	0.0089131	0.687721
TPM4	0.436086	8.40261	4.08336	0.000186429	0.0089131	0.686593
LONRF1	0.627913	8.25158	4.08239	0.000186992	0.00892647	0.683826
HNRPM	-0.565253	12.2789	-4.08026	0.000188236	0.00897222	0.67775
C3orf34	0.807428	12.7101	4.07813	0.000189484	0.009018	0.671697
ARL2	-0.559121	9.88819	-4.07719	0.000190041	0.00902404	0.669008
SIVA	-0.533146	9.95857	-4.07633	0.000190545	0.00902404	0.666579
LOC727884	0.270208	7.27534	4.07606	0.000190706	0.00902404	0.665805
RASGRP4	0.957056	9.05852	4.0755	0.000191036	0.00902404	0.66422
LOC728059	0.722614	9.35142	4.07549	0.000191047	0.00902404	0.664168
GNAQ	0.914193	8.2213	4.07301	0.000192521	0.00905788	0.657127
LOC100128737	0.580971	8.22779	4.07229	0.000192954	0.00905788	0.655069
ABCC4	0.731095	8.31808	4.07179	0.000193252	0.00905788	0.653655
PFTK1	0.561181	8.03826	4.07133	0.000193532	0.00905788	0.652329
CDH20	0.244931	7.24454	4.07051	0.000194025	0.00905788	0.649998
PSCD1	-0.335775	12.842	-4.07046	0.000194052	0.00905788	0.64987
ANKRD28	0.296475	8.09402	4.07044	0.000194062	0.00905788	0.649823
LOC646667	-0.218829	7.08871	-4.07043	0.000194071	0.00905788	0.649782
LOC100134217	-0.17613	6.86669	-4.06817	0.000195436	0.00910806	0.64336
PHPT1	-0.529384	9.75978	-4.06621	0.00019663	0.00914129	0.637777
INSL3	1.09396	8.58288	4.0658	0.000196878	0.00914129	0.636622
MRPS26	-0.563699	9.20621	-4.06436	0.000197763	0.00914129	0.632515
LOC731236	0.203722	6.97975	4.06346	0.000198314	0.00914129	0.629966
RAG1AP1	-0.428163	9.69042	-4.06344	0.000198329	0.00914129	0.629895
TUG1	-0.367588	12.1493	-4.06313	0.000198519	0.00914129	0.629021
FAM151A	0.267367	7.19619	4.06284	0.000198696	0.00914129	0.628201
SLC23A3	0.411222	6.99574	4.0624	0.000198967	0.00914129	0.626954
SLC20A2	-0.420081	7.76391	-4.06229	0.000199037	0.00914129	0.626633
CCDC88C	-0.561049	9.42618	-4.06225	0.000199059	0.00914129	0.626531
LOC554208	0.366098	7.77771	4.06121	0.000199702	0.00915744	0.623576
CLDN9	0.577551	7.38424	4.06008	0.000200404	0.00917621	0.620364
BASP1	1.29315	13.9979	4.05901	0.000201071	0.00919338	0.617317
TSHZ3	1.19941	8.90411	4.05771	0.000201884	0.00921712	0.613622
UBE2V1	0.267706	7.8282	4.05717	0.000202226	0.00921932	0.612073
LOC400499	0.418679	7.37853	4.05635	0.000202737	0.00922925	0.609759
APOBEC3H	-0.840966	7.61534	-4.05506	0.000203554	0.00925176	0.606078
P11	0.196276	6.80394	4.05463	0.000203821	0.00925176	0.604876
DCI	-0.363485	9.38898	-4.05301	0.000204846	0.00927932	0.600281
TRAPPC2L	-0.544931	10.2597	-4.05274	0.000205019	0.00927932	0.599508
RUNX3	-0.9392	11.6903	-4.05135	0.000205908	0.00930617	0.595542
CCNE1	-0.359609	7.94417	-4.04921	0.000207276	0.00935452	0.589479
PPIL5	-0.477942	8.60724	-4.04796	0.000208078	0.00937725	0.585942
CYB5B	-0.484917	11.2564	-4.04471	0.000210188	0.00945874	0.576704
TREML1	0.861398	8.85834	4.04421	0.000210513	0.00945983	0.575288
RNF165	-0.5517	8.06435	-4.04333	0.000211085	0.00947198	0.572802
XAGE2B	0.269341	6.78505	4.03843	0.000214317	0.00960329	0.558887
KIR3DL1	-0.900865	8.57456	-4.03668	0.000215476	0.00964149	0.553946
LOC728790	0.481028	7.38668	4.03619	0.000215808	0.00964258	0.552539
LOC652864	-0.332305	9.02642	-4.03494	0.000216644	0.00966618	0.548999
ANKRD34B	0.318699	6.48425	4.03309	0.000217887	0.00969194	0.54376
TRIM3	-0.188201	7.06553	-4.03267	0.000218173	0.00969194	0.542559
TMF1	0.483793	8.36568	4.03258	0.00021823	0.00969194	0.542319
DGCR6L	-0.642054	9.43733	-4.03225	0.000218455	0.00969194	0.541374
PRF1	-1.30623	11.8557	-4.0302	0.000219847	0.00973462	0.535558
KCTD21	0.38302	8.1433	4.02992	0.000220037	0.00973462	0.534768
NOSIP	-0.629279	12.548	-4.0278	0.000221485	0.00977704	0.528762
TACC3	0.407139	10.2336	4.0276	0.000221618	0.00977704	0.528211
COMMD4	-0.559738	9.73614	-4.02701	0.000222023	0.00978117	0.526539
TRAF3IP2	-0.472954	9.58352	-4.02415	0.000223996	0.00985424	0.518442
MTP18	-0.758037	8.96331	-4.02237	0.000225234	0.00989487	0.513393
SELT	0.533446	9.17614	4.02185	0.000225596	0.00989694	0.511922
MTMR3	0.789519	11.4774	4.01668	0.000229227	0.0100308	0.497308
EIF6	-0.460549	10.977	-4.0166	0.000229287	0.0100308	0.497068
PFDN1	-0.44482	10.1112	-4.01473	0.000230612	0.0100748	0.491791
OGFOD1	-0.418645	9.46263	-4.01346	0.000231518	0.0100945	0.488203
TTLL3	0.657058	9.1789	4.01255	0.000232174	0.0100945	0.485614
SLC40A1	1.01196	10.6152	4.01232	0.000232337	0.0100945	0.484972
NCAN	0.311549	7.65399	4.01204	0.00023254	0.0100945	0.484171
PELI2	0.629438	9.56468	4.01186	0.000232671	0.0100945	0.483657
OMG	0.57171	7.41845	4.01046	0.000233678	0.010096	0.479702
ABI3	-0.636079	9.50357	-4.01024	0.000233838	0.010096	0.479077
EXOSC2	-0.32006	8.15104	-4.01004	0.000233982	0.010096	0.478513
LOC728297	-0.201379	6.88146	-4.01002	0.000233992	0.010096	0.478474
RASGEF1B	-0.203262	6.66588	-4.00934	0.000234483	0.0101033	0.476555
CTRC	0.309628	7.75091	4.00882	0.000234861	0.0101058	0.475079
JMJD5	-0.282975	7.62253	-4.00826	0.000235272	0.0101096	0.473481
NUDC	-0.544714	11.7339	-4.00739	0.000235899	0.0101223	0.471042
NR0B1	0.194839	6.81076	4.00671	0.000236398	0.0101223	0.469109
UACA	0.246093	6.92188	4.00653	0.000236533	0.0101223	0.468587
F13A1	1.09388	9.94138	4.00471	0.000237862	0.0101442	0.46346
NCRNA00087	0.217676	7.13595	4.00452	0.000238002	0.0101442	0.462922
TLR8	1.27459	12.2702	4.0045	0.000238014	0.0101442	0.462875
ZNF281	0.703729	9.8002	4.00362	0.000238662	0.010158	0.460385
FLJ20699	-0.890539	10.266	-4.00219	0.000239721	0.0101676	0.456334
ERN1	-0.350191	8.79878	-4.0021	0.000239784	0.0101676	0.456092
PPIH	-0.543237	9.70597	-4.00165	0.000240118	0.0101676	0.454819
TUBG2	-0.440196	7.6088	-4.00156	0.000240183	0.0101676	0.454572
NRGN	1.14788	11.883	4.00005	0.000241309	0.0102016	0.450291
LASS5	-0.404482	9.28672	-3.99805	0.0002428	0.010241	0.444653
ARRB2	0.931994	9.79127	3.99793	0.000242894	0.010241	0.4443
ZNF317	-0.334832	9.27916	-3.9965	0.000243961	0.0102712	0.440286
MAN2A2	0.672608	8.86369	3.99575	0.000244532	0.0102712	0.438148
HIP2	0.414095	8.95626	3.99567	0.000244592	0.0102712	0.437922
ATRIP	-0.39204	8.54006	-3.99405	0.000245815	0.0103026	0.43336
NOL6	-0.606809	9.95923	-3.99381	0.000245996	0.0103026	0.432686
LOC651558	0.253284	7.11704	3.99297	0.000246639	0.0103084	0.430299
FTH1	0.599584	9.64928	3.99274	0.000246812	0.0103084	0.429655
USP11	-0.548272	9.06668	-3.99233	0.000247119	0.0103084	0.428518
LOC642342	0.621334	7.80226	3.98962	0.000249197	0.0103759	0.420854
C8orf41	-0.362286	9.9473	-3.98936	0.000249397	0.0103759	0.420121
TBC1D3H	0.357342	7.63316	3.98828	0.000250226	0.0103847	0.417086
TMEM185B	0.554443	9.04778	3.98823	0.000250269	0.0103847	0.416928
CFHR1	0.247143	6.82687	3.9866	0.000251527	0.0104231	0.41234
GSN	0.732824	9.48496	3.98588	0.000252083	0.0104324	0.41032
CMIP	0.453328	12.7877	3.98479	0.000252935	0.0104539	0.407232
TNK2	-0.665573	11.7142	-3.98334	0.000254064	0.0104868	0.403156
LOC100132793	0.50344	7.76698	3.98251	0.000254718	0.0104999	0.400805
ZNF230	0.432385	7.36104	3.98154	0.000255475	0.0105155	0.398091
PLIN2	-0.46846	10.3512	-3.98051	0.000256294	0.0105155	0.395163
SCAMP3	-0.573228	10.3375	-3.98032	0.000256441	0.0105155	0.394638
NCAPH2	-0.426347	8.46991	-3.98025	0.000256497	0.0105155	0.394437
LOC648415	-0.205429	7.36998	-3.97963	0.000256982	0.0105155	0.392709
LOC645094	0.394189	8.00751	3.97948	0.000257103	0.0105155	0.392278
ERAL1	-0.480705	9.99294	-3.97858	0.000257817	0.0105281	0.389741
LOC399744	1.17091	9.18059	3.97825	0.000258083	0.0105281	0.388797
HSH2D	-1.04523	11.2014	-3.97716	0.000258949	0.0105368	0.385733
ZDHHC4	-0.492256	9.39519	-3.97697	0.000259097	0.0105368	0.38521
FN3KRP	-0.63421	9.66214	-3.97656	0.000259425	0.0105368	0.384055
KPNA1	0.357285	8.9839	3.97601	0.000259869	0.0105368	0.382488
GNAT2	0.405967	7.17018	3.97567	0.000260139	0.0105368	0.381538
ARRDC4	0.492647	7.89325	3.97546	0.000260308	0.0105368	0.380944
NFIB	0.308895	7.69901	3.97439	0.000261164	0.0105578	0.377939
BTBD2	-0.670985	11.2438	-3.97284	0.000262412	0.0105898	0.373582
C19orf53	-0.485344	10.1053	-3.97257	0.000262628	0.0105898	0.372826
SLC39A13	0.181218	6.96851	3.97155	0.000263461	0.0106097	0.369931
LMAN1L	0.203409	6.48056	3.97075	0.000264108	0.0106221	0.367687
FAM193B	0.794763	9.5895	3.9701	0.000264637	0.0106298	0.365856
LOC650840	0.27146	7.55838	3.96968	0.00026498	0.01063	0.364671
LOC389607	0.226731	7.01171	3.96827	0.000266134	0.0106627	0.360698
RTN3	0.887525	11.0923	3.96772	0.000266584	0.0106671	0.359153
YIF1A	-0.602667	9.4545	-3.96626	0.000267779	0.0106948	0.35506
PSMD8	-0.521536	9.31778	-3.96605	0.000267957	0.0106948	0.354453
FAM91A1	0.311542	8.0909	3.96456	0.000269184	0.0107148	0.350274
ZNF517	-0.359693	7.69724	-3.96452	0.000269218	0.0107148	0.350158
C1orf50	-0.341081	9.63895	-3.96387	0.000269758	0.0107148	0.348324
LOC124512	-0.461231	9.8507	-3.96321	0.0002703	0.0107148	0.346488
UBXN2B	1.10046	10.0462	3.96313	0.000270373	0.0107148	0.346242
PGM2	0.655114	8.7335	3.96292	0.000270549	0.0107148	0.345645
SNX17	-0.462526	11.473	-3.96256	0.000270846	0.0107148	0.344643
C21orf63	-0.267483	7.39458	-3.96016	0.000272853	0.0107806	0.337891
RPS19BP1	-0.437135	8.86447	-3.95902	0.000273811	0.0107998	0.334685
LOC440731	1.22345	9.12717	3.95876	0.000274025	0.0107998	0.33397
IMP3	-0.689854	11.452	-3.95706	0.000275464	0.0108429	0.329181
KLHDC4	-0.549409	9.20292	-3.9554	0.000276868	0.0108735	0.324533
LOC730045	0.204513	7.07213	3.95533	0.000276935	0.0108735	0.324309
TSPO	0.907812	13.8125	3.9546	0.000277554	0.01088	0.322269
SBNO2	1.26548	10.3902	3.95422	0.000277878	0.01088	0.321202
LOC400958	0.248161	7.55669	3.95391	0.000278139	0.01088	0.320343
LOC148413	-0.452898	10.4898	-3.95256	0.0002793	0.0109118	0.316535
LOC653481	0.244865	7.27472	3.95036	0.00028119	0.0109461	0.310367
PCOLCE2	0.751748	6.77021	3.95001	0.000281495	0.0109461	0.309376
GTDC1	0.5765	8.39649	3.94955	0.000281891	0.0109461	0.308089
VWA3B	0.23634	6.9258	3.94945	0.000281975	0.0109461	0.307818
LOC100129767	0.199436	7.26519	3.94905	0.000282328	0.0109461	0.306674
ZNF516	0.362317	7.70457	3.94904	0.000282331	0.0109461	0.306663
ECH1	-0.553103	11.5061	-3.94871	0.000282618	0.0109461	0.305735
ILK	0.366561	12.4888	3.94754	0.000283641	0.0109665	0.302432
ZFP1	-0.200747	7.39453	-3.94691	0.000284182	0.0109665	0.300687
LOC100132112	1.44045	10.3163	3.9469	0.000284192	0.0109665	0.300657
ERMN	-0.197605	6.68498	-3.94531	0.000285588	0.0110069	0.296176
SMCP	0.29901	7.113	3.94436	0.000286424	0.0110256	0.293504
USPL1	-0.546156	8.88312	-3.94372	0.000286984	0.0110336	0.291716
GPR114	-0.664526	8.8791	-3.94272	0.000287862	0.0110538	0.288923
C1orf174	-0.354593	9.85157	-3.94192	0.000288571	0.0110675	0.286673
LOC729424	0.197724	6.94009	3.94088	0.000289499	0.0110775	0.283739
C10orf118	0.314929	7.9162	3.94083	0.000289535	0.0110775	0.283625
LYPLA1	0.497298	8.28109	3.94033	0.000289982	0.011081	0.282216
SLC20A1	-0.448651	11.2764	-3.93968	0.00029056	0.0110876	0.280395
MARK2	0.574219	10.4986	3.93912	0.000291063	0.0110876	0.278813
FLJ22662	1.19611	12.9832	3.93895	0.000291212	0.0110876	0.278344
LOC732432	0.511029	7.85754	3.93837	0.000291737	0.0110941	0.276697
RNF5P1	-0.446216	10.4558	-3.93464	0.000295092	0.0111971	0.266245
LOC653297	-0.20527	7.42874	-3.93424	0.00029545	0.0111971	0.265136
ZFAND3	0.486011	9.80388	3.93417	0.000295514	0.0111971	0.264939
CCNF	-0.603948	8.65779	-3.93348	0.000296139	0.0112015	0.263007
TOR3A	-0.524954	9.24761	-3.93288	0.00029669	0.0112015	0.261308
GALNT14	0.372786	6.81247	3.93287	0.000296699	0.0112015	0.261279
SF4	-0.335341	10.309	-3.93231	0.000297203	0.011207	0.259728
ZNF271	0.385415	9.05883	3.9317	0.000297764	0.0112147	0.258004
RAB31	0.857379	12.5759	3.93103	0.00029837	0.0112241	0.256146
HIST1H3H	0.988083	9.0673	3.92959	0.000299698	0.0112503	0.252085
GPBAR1	-1.15613	10.5924	-3.92906	0.000300179	0.0112503	0.250619
C22orf36	0.28765	6.5805	3.92898	0.000300259	0.0112503	0.250377
CD58	0.844489	9.08751	3.92871	0.0003005	0.0112503	0.249643
SLC45A4	0.942687	9.73948	3.92771	0.000301428	0.0112629	0.246823
KIF5B	0.516661	8.58461	3.92757	0.000301554	0.0112629	0.246443
ACSL4	1.01478	9.85795	3.92696	0.000302121	0.0112644	0.244725
SYTL5	0.231145	6.80845	3.92675	0.000302312	0.0112644	0.244148
BCL6	1.51573	12.8302	3.92341	0.000305426	0.0113473	0.23478
ZBTB34	0.598426	10.2004	3.92298	0.000305829	0.0113473	0.233576
LATS2	0.530191	7.90724	3.9226	0.000306178	0.0113473	0.232533
LOC100129860	0.173117	7.01591	3.92245	0.000306319	0.0113473	0.232113
MFF	0.344608	9.44098	3.92243	0.000306343	0.0113473	0.232041
PLCB2	0.620243	11.2631	3.92141	0.000307297	0.0113693	0.229199
POLR3C	-0.382491	9.8628	-3.91828	0.000310256	0.0114532	0.220439
MON1A	-0.310944	7.64593	-3.91824	0.000310294	0.0114532	0.220327
PTGDS	-0.74157	8.21311	-3.91691	0.000311565	0.0114866	0.216593
LOC645332	-0.32009	7.68862	-3.91232	0.000315969	0.0116147	0.203765
ARHGAP26	0.733536	7.99363	3.91188	0.000316392	0.0116147	0.202543
LOC651738	1.07617	9.01632	3.9118	0.000316473	0.0116147	0.20231
RNASEH2A	-0.657465	7.90228	-3.91143	0.000316834	0.0116147	0.201268
ARPC2	0.302115	14.1764	3.91137	0.00031689	0.0116147	0.201106
TBX15	0.217993	6.63178	3.91026	0.000317966	0.0116406	0.198007
HSDL2	0.646683	8.5676	3.90923	0.000318971	0.0116566	0.195123
MUL1	-0.297675	10.4126	-3.90826	0.000319924	0.0116566	0.192399
HERC3	0.490161	8.47129	3.90822	0.000319956	0.0116566	0.192305
NDUFA9	-0.527245	10.4215	-3.90818	0.000319996	0.0116566	0.192193
STARD5	-0.347035	7.98928	-3.90791	0.000320263	0.0116566	0.191429
GKAP1	0.459233	7.69855	3.90754	0.00032063	0.0116566	0.190384
CREBBP	0.705964	10.8844	3.90603	0.000322106	0.0116872	0.186188
ZSCAN20	-0.224286	7.13401	-3.90557	0.000322567	0.0116872	0.18488
MRFAP1	-0.244007	11.9239	-3.90555	0.000322587	0.0116872	0.184823
TNFRSF21	-0.684732	8.02053	-3.90443	0.000323692	0.0117137	0.181698
USP9X	0.493905	9.82876	3.90366	0.000324455	0.0117278	0.179548
LOC729993	-0.196598	6.8352	-3.90137	0.000326729	0.0117964	0.173167
PRR3	-0.390335	8.20084	-3.8994	0.0003287	0.0118464	0.167671
NEIL2	-0.409564	8.49946	-3.89924	0.000328866	0.0118464	0.167209
MLL4	0.423889	10.5762	3.89882	0.000329288	0.0118468	0.166037
SLC2A4RG	-0.354898	8.21461	-3.89837	0.000329744	0.0118468	0.164773
DNAJC3	0.447609	8.33304	3.8981	0.000330009	0.0118468	0.16404
MPG	-0.227863	7.34748	-3.89737	0.000330748	0.0118528	0.161997
SIDT1	-0.495249	9.00971	-3.89699	0.000331137	0.0118528	0.160923
LOC643856	-0.435843	8.82393	-3.89682	0.000331309	0.0118528	0.160448
NMT1	-0.347587	8.7505	-3.89484	0.000333315	0.011911	0.154933
SRPRB	-0.652305	9.95847	-3.89366	0.000334515	0.0119403	0.15165
ARAP1	0.521439	10.4617	3.89188	0.000336346	0.0119828	0.146664
TRIB2	-0.762735	10.4765	-3.89176	0.00033647	0.0119828	0.146327
ATG16L2	0.875363	10.7493	3.89133	0.000336905	0.0119847	0.145146
PDE1C	-0.21821	7.03498	-3.89067	0.000337586	0.0119906	0.143302
MAP1A	0.705507	7.46936	3.88988	0.0003384	0.0119906	0.141103
WWC3	0.545418	9.9145	3.88976	0.000338525	0.0119906	0.140765
COL6A2	-0.356779	7.77131	-3.88969	0.000338596	0.0119906	0.140574
SUV39H1	-0.708891	8.26164	-3.88711	0.000341274	0.0120586	0.133376
BNIP2	0.785956	10.6936	3.8866	0.00034181	0.0120586	0.131944
LTA4H	0.821263	12.9513	3.88651	0.000341903	0.0120586	0.131695
SETMAR	-0.356132	8.76297	-3.88637	0.000342053	0.0120586	0.131296
FEN1	-0.713518	9.53302	-3.88568	0.000342769	0.0120597	0.129383
FAM86A	-0.37846	7.89134	-3.8856	0.000342853	0.0120597	0.129161
GRWD1	-0.714872	9.34701	-3.88442	0.000344091	0.0120676	0.125869
PTAR1	0.549441	9.50552	3.88421	0.000344313	0.0120676	0.125278
PAG1	0.594679	10.4718	3.88409	0.000344432	0.0120676	0.124963
HMGCR	0.326641	10.2683	3.88384	0.000344701	0.0120676	0.124251
WDR74	-0.454691	9.16435	-3.88356	0.000344996	0.0120676	0.123468
VNN2	1.39122	13.1505	3.88265	0.000345952	0.0120811	0.120942
SERINC1	0.630458	9.37598	3.88246	0.000346154	0.0120811	0.12041
PAPD4	0.510108	10.6956	3.88184	0.000346807	0.0120905	0.118687
MRPL10	-0.342278	8.39895	-3.8813	0.000347379	0.0120936	0.117182
SRCRB4D	0.238186	6.70409	3.88103	0.000347665	0.0120936	0.11643
LOC149351	0.212879	7.31511	3.88021	0.000348535	0.0121046	0.114147
PAFAH1B3	-0.672187	9.92985	-3.88001	0.000348753	0.0121046	0.113578
GNG10	1.3702	10.8513	3.87903	0.000349799	0.0121275	0.110843
FLJ27255	0.328342	7.3582	3.87855	0.000350305	0.0121317	0.109521
EIF3B	-0.569312	12.2781	-3.87763	0.000351287	0.0121509	0.106964
SFXN4	-0.473443	8.96273	-3.87731	0.000351634	0.0121509	0.106063
LOC727758	0.654421	8.05553	3.87358	0.000355653	0.0122582	0.095686
PRCP	0.377274	11.7721	3.87342	0.000355827	0.0122582	0.0952369
LOC642820	-0.242106	7.38137	-3.87335	0.000355908	0.0122582	0.0950291
FRMD8	-0.341069	10.5518	-3.87263	0.000356688	0.0122715	0.0930322
SNORA49	0.206078	7.31129	3.8722	0.000357151	0.012274	0.0918469
RP5-1022P6.2	0.86367	8.94263	3.86877	0.000360905	0.0123895	0.0822976
DENND2D	-0.546789	11.3853	-3.86788	0.000361888	0.0124097	0.0798152
ZBTB6	0.222622	7.6107	3.86728	0.000362545	0.0124186	0.0781598
PRPS1	-0.591488	10.161	-3.86586	0.000364119	0.012459	0.0742021
STXBP3	0.777495	8.96294	3.86538	0.000364659	0.0124639	0.0728503
LOC652659	-0.171859	7.21976	-3.86429	0.000365862	0.0124818	0.0698425
CD247	-0.95795	12.6581	-3.86419	0.00036598	0.0124818	0.0695496
LOC651503	0.183264	6.53826	3.86367	0.000366553	0.0124879	0.0681191
LOC644100	0.199829	7.20928	3.86153	0.000368957	0.0125561	0.0621511
PPP4R1	0.843301	10.7462	3.86103	0.000369514	0.0125615	0.0607755
LOC645669	-0.198624	7.15608	-3.86051	0.000370106	0.0125623	0.0593136
AGBL2	-0.173313	7.19194	-3.86019	0.000370461	0.0125623	0.0584387
LOC347376	0.941883	10.1168	3.85994	0.000370739	0.0125623	0.0577516
C6orf153	-0.391799	10.1393	-3.85927	0.000371502	0.0125746	0.0558753
TRMT61A	-0.40397	8.21373	-3.85792	0.000373032	0.0126128	0.0521231
PIK3R2	-0.504911	10.3248	-3.8547	0.000376709	0.0127234	0.0431694
GAB3	0.408669	9.04073	3.85257	0.000379157	0.0127924	0.0372572
LOC647456	0.243492	7.40931	3.85095	0.000381031	0.0128298	0.0327563
CHMP6	-0.41247	8.8899	-3.85089	0.000381094	0.0128298	0.032605
MIR943	0.20315	6.99009	3.85055	0.000381491	0.0128298	0.0316553
LITAF	0.739667	14.166	3.84906	0.000383217	0.012874	0.0275339
ZNF766	-0.280444	8.82159	-3.84863	0.000383724	0.0128773	0.0263277
RXRA	0.641355	12.033	3.84786	0.000384623	0.0128937	0.0241902
LOC100129441	0.391251	7.71567	3.84729	0.000385293	0.0129024	0.0226018
NUP62CL	-0.204437	7.27872	-3.84536	0.000387562	0.0129581	0.0172423
PEX16	-0.441825	9.87534	-3.84514	0.000387817	0.0129581	0.0166419
RNF19B	0.925408	10.5283	3.84446	0.000388622	0.0129581	0.01475
LOC284988	0.421997	8.10957	3.84423	0.000388895	0.0129581	0.0141087
TACO1	-0.385842	8.92895	-3.84412	0.000389018	0.0129581	0.0138193
LOC730284	1.24035	10.2243	3.84304	0.000390304	0.0129871	0.0108071
LOC100132491	1.35211	9.94567	3.84262	0.000390794	0.0129897	0.00966352
LOC392275	0.256366	7.31623	3.84223	0.00039126	0.0129914	0.00857585
IVNS1ABP	0.533592	10.2899	3.84134	0.000392317	0.0130128	0.00611237
PRKACA	0.264414	7.30356	3.84061	0.000393191	0.013028	0.00408347
CECR1	-0.645486	13.0402	-3.8391	0.000394994	0.0130656	-9.33802e-05
LOC644055	0.210178	7.17775	3.83885	0.000395299	0.0130656	-0.000796692
INO80B	-0.31763	8.05224	-3.83862	0.000395575	0.0130656	-0.00143415
PCID2	-0.572258	11.2922	-3.8378	0.000396564	0.0130845	-0.00371205
VIL2	-0.576619	12.8508	-3.83694	0.000397594	0.0131048	-0.00608116
KIAA1967	-0.539447	10.176	-3.83556	0.00039927	0.0131462	-0.00991888
SEC61G	-0.427266	12.1469	-3.83491	0.00040006	0.0131499	-0.0117225
GAS2L3	0.176707	6.82132	3.83463	0.000400396	0.0131499	-0.0124885
LOC100129934	0.190452	7.22919	3.83443	0.000400638	0.0131499	-0.0130399
CAP1	0.331481	14.3223	3.83231	0.000403229	0.0132211	-0.0189221
LOC654002	0.237006	7.28106	3.83103	0.000404801	0.0132551	-0.0224738
LOC642366	0.236873	6.95931	3.83078	0.00040511	0.0132551	-0.0231699
AHCTF1	0.621485	8.76331	3.82915	0.000407114	0.0132953	-0.0276712
LOC100134728	0.910987	9.07885	3.82909	0.000407184	0.0132953	-0.0278281
PRKAR1A	0.504292	12.5236	3.82861	0.000407777	0.0133008	-0.0291561
ALG8	-0.335618	9.2129	-3.82776	0.000408834	0.0133214	-0.0315179
RCC2	-0.564729	11.6473	-3.82672	0.000410125	0.0133444	-0.0343945
ZDHHC16	-0.460548	10.3733	-3.82626	0.000410704	0.0133444	-0.0356826
SRXN1	0.846433	9.64128	3.82617	0.000410813	0.0133444	-0.0359245
CLPTM1L	-0.437531	11.1018	-3.82579	0.000411289	0.0133461	-0.0369814
LOC284023	-0.460753	8.17404	-3.8251	0.000412142	0.0133599	-0.0388707
PHF19	-0.424141	9.30039	-3.82296	0.000414825	0.0134331	-0.0447917
MFSD10	-0.32626	11.748	-3.82124	0.000416996	0.0134736	-0.0495531
WAC	0.397014	11.2189	3.82097	0.000417339	0.0134736	-0.0503026
LOC729176	0.247906	7.1957	3.82095	0.000417364	0.0134736	-0.0503581
NDUFB8	-0.586871	12.0055	-3.82037	0.000418105	0.0134837	-0.0519773
LOC389816	-0.608991	7.87953	-3.81892	0.000419947	0.0135035	-0.0559863
RNF128	0.267886	7.33057	3.81876	0.000420148	0.0135035	-0.0564237
HMG20A	-0.250467	9.01811	-3.81867	0.000420263	0.0135035	-0.0566735
SNX16	0.542941	8.0948	3.81847	0.000420522	0.0135035	-0.0572351
NUPL2	-0.393751	9.78341	-3.81818	0.000420882	0.0135035	-0.0580153
LOC100134083	0.261344	7.60291	3.81785	0.000421301	0.0135035	-0.0589227
LOC100134734	1.15516	9.05068	3.81665	0.00042284	0.0135391	-0.0622507
PDE5A	0.963303	8.29737	3.81612	0.000423523	0.0135434	-0.0637211
TXN	0.71686	12.6126	3.81587	0.000423837	0.0135434	-0.0643981
FLJ32867	0.159055	7.09785	3.81533	0.000424538	0.013552	-0.0659065
UBE2W	0.455221	8.44921	3.81424	0.000425935	0.0135774	-0.0689026
AP1M1	-0.415117	11.0103	-3.81404	0.000426197	0.0135774	-0.0694631
GNLY	-1.37532	12.2862	-3.81254	0.000428138	0.0136254	-0.0736068
CD44	0.784338	13.3903	3.81185	0.000429034	0.0136401	-0.0755139
LOC643133	-0.168219	6.98693	-3.81147	0.00042953	0.013642	-0.0765681
GDI1	0.443045	9.74108	3.8103	0.000431055	0.0136766	-0.0798007
KIF22	-0.584222	9.74242	-3.80952	0.000432075	0.0136952	-0.0819566
SSH1	0.58244	7.50749	3.8089	0.000432884	0.013697	-0.0836634
TTC38	-0.802909	10.1178	-3.80853	0.000433377	0.013697	-0.0847014
CHCHD8	-0.246933	8.20516	-3.80848	0.000433441	0.013697	-0.0848352
TMEM14E	-0.179823	7.08409	-3.80668	0.000435807	0.0137579	-0.0898001
LSM4	-0.726555	10.5363	-3.80452	0.000438665	0.0138217	-0.0957631
JMJD2B	0.476839	9.04976	3.80449	0.000438708	0.0138217	-0.0958515
MED24	-0.426247	9.63625	-3.80337	0.000440198	0.0138427	-0.0989434
LOC100128761	0.169168	7.14571	3.80333	0.000440254	0.0138427	-0.0990604
SUMF2	-0.750023	11.1774	-3.80283	0.000440921	0.0138498	-0.10044
PBEF1	0.211531	7.33433	3.80232	0.000441599	0.0138572	-0.101842
C17orf70	-0.590027	10.3637	-3.80184	0.000442235	0.0138633	-0.103154
BMS1	-0.727404	10.4987	-3.80127	0.000442999	0.0138734	-0.104728
LOC730744	0.38088	12.0867	3.80018	0.00044447	0.0139056	-0.107752
MBOAT2	0.870128	8.25609	3.79723	0.000448454	0.0140163	-0.11589
ERCC-00157	0.182745	6.83216	3.79574	0.000450473	0.0140654	-0.119984
MRPL43	-0.461198	10.1278	-3.79298	0.000454249	0.0141637	-0.127596
TP73L	-0.237156	7.28106	-3.79252	0.000454879	0.0141637	-0.12886
LOC100134266	0.2083	7.03254	3.79211	0.000455443	0.0141637	-0.12999
LOC100132205	0.196244	7.14283	3.79209	0.000455478	0.0141637	-0.13006
LOC100132960	0.963029	8.47022	3.7918	0.000455875	0.0141637	-0.130853
TTC4	-0.534653	10.2017	-3.79069	0.000457397	0.0141969	-0.133892
SLCO3A1	0.68743	9.89271	3.79019	0.000458093	0.0142045	-0.13528
EVL	-0.724436	13.7081	-3.78967	0.000458818	0.014213	-0.136722
ITM2B	0.64824	13.8856	3.78881	0.000460012	0.0142359	-0.13909
STAT5B	0.663164	9.97733	3.78675	0.000462877	0.0143105	-0.144751
ATN1	0.319811	7.9116	3.78639	0.000463384	0.014312	-0.145749
H2AFY2	-0.473844	8.49858	-3.78558	0.000464522	0.0143331	-0.147985
SEC61A2	0.381493	7.12027	3.78491	0.000465467	0.0143482	-0.149839
PES1	-0.391409	8.20452	-3.78213	0.000469384	0.0144547	-0.157477
LOC100132317	0.39763	7.28244	3.7817	0.000469996	0.0144594	-0.158665
SPOCD1	0.555897	7.39421	3.78111	0.000470826	0.0144708	-0.160274
RRP7A	-0.604897	10.1531	-3.78028	0.000472021	0.0144906	-0.162584
FARSA	-0.489371	8.66758	-3.78001	0.000472394	0.0144906	-0.163304
LOC100130736	0.251221	6.94545	3.77943	0.000473232	0.0145021	-0.164919
BAZ1A	1.00706	11.0719	3.77818	0.000475011	0.0145425	-0.168341
FKBP1P1	0.412871	7.695	3.77702	0.000476688	0.0145518	-0.171552
AQP6	0.201749	6.99945	3.77693	0.000476814	0.0145518	-0.171793
DACH1	0.749865	8.09631	3.77662	0.000477265	0.0145518	-0.172655
LOC642755	-0.658925	10.356	-3.77647	0.000477477	0.0145518	-0.17306
TRMT5	-0.483235	12.2989	-3.77636	0.000477632	0.0145518	-0.173355
TBC1D3G	0.656909	8.52121	3.77461	0.000480165	0.0145858	-0.178176
ASCC2	-0.875225	12.404	-3.7741	0.000480898	0.0145858	-0.179568
FLJ45445	0.790149	7.44388	3.77401	0.00048103	0.0145858	-0.179817
GNL2	-0.508658	10.4203	-3.77387	0.00048123	0.0145858	-0.180195
CPLX3	0.212728	6.64982	3.77372	0.000481453	0.0145858	-0.180617
APEH	-0.391552	10.6181	-3.77366	0.000481536	0.0145858	-0.180775
ZKSCAN2	-0.279258	7.83774	-3.77271	0.000482922	0.0146002	-0.183396
C2orf25	0.537534	11.4934	3.77255	0.000483162	0.0146002	-0.183847
PPP1R9B	0.347882	7.89894	3.77207	0.000483862	0.0146002	-0.185166
DMAP1	-0.392687	9.94811	-3.77168	0.000484426	0.0146002	-0.18623
ZNF689	-0.39979	9.904	-3.77151	0.00048467	0.0146002	-0.186688
RNF220	-0.471615	9.85308	-3.77142	0.0004848	0.0146002	-0.186932
SP140L	-0.357073	8.32858	-3.77083	0.000485671	0.0146125	-0.188569
VPS16	-0.307282	10.4886	-3.77001	0.000486875	0.0146347	-0.190825
KIR2DL1	-0.727534	8.24351	-3.76945	0.0004877	0.0146454	-0.192367
SSR4	-0.529178	12.2914	-3.76845	0.000489168	0.0146645	-0.195107
TREML3	0.785649	8.29257	3.76803	0.000489791	0.0146645	-0.196266
PHF20L1	0.691031	10.344	3.76778	0.000490161	0.0146645	-0.196955
MFN2	0.526134	9.84954	3.76754	0.000490507	0.0146645	-0.197598
ZNF280C	-0.291285	8.01271	-3.76743	0.000490668	0.0146645	-0.197897
LOC653667	-0.20402	7.11957	-3.7664	0.000492199	0.0146962	-0.200736
UBL5	0.541435	11.2471	3.766	0.000492796	0.0146972	-0.201841
C12orf52	-0.469018	8.79801	-3.76575	0.000493165	0.0146972	-0.202523
KRTCAP2	-0.634132	11.9275	-3.76488	0.000494461	0.0147218	-0.204915
SNORD35B	0.352158	8.21369	3.76439	0.000495183	0.0147237	-0.206244
C14orf100	0.482259	9.10237	3.76421	0.000495462	0.0147237	-0.206757
ADA	-0.903478	10.6227	-3.76363	0.000496332	0.0147356	-0.208356
ST6GALNAC6	-0.60049	9.17856	-3.76264	0.000497808	0.0147594	-0.211062
RRP12	0.610371	9.70059	3.76227	0.000498363	0.0147594	-0.212077
ATP5B	-0.363715	13.9174	-3.76215	0.000498543	0.0147594	-0.212407
PRAME	0.205995	6.93532	3.76133	0.000499772	0.0147819	-0.214649
EVI5L	-0.463718	8.86673	-3.75992	0.000501901	0.014814	-0.218523
TLX1	0.158662	6.69238	3.75973	0.000502187	0.014814	-0.219043
GPATCH8	-0.25167	7.57613	-3.7594	0.000502684	0.014814	-0.219945
GMDS	-0.4463	9.31635	-3.75936	0.000502747	0.014814	-0.220057
GPN1	-0.514304	10.3402	-3.75673	0.000506743	0.014917	-0.227272
RNF141	0.445917	8.28826	3.75608	0.000507735	0.014917	-0.229053
ZNF672	-0.347111	10.2321	-3.75561	0.000508457	0.014917	-0.230347
TUBB	-0.892018	11.6198	-3.75558	0.000508502	0.014917	-0.230429
LOC221442	0.706253	9.07175	3.75551	0.000508616	0.014917	-0.230633
C5orf37	-0.250764	8.87521	-3.75433	0.000510419	0.0149559	-0.233857
RNASE13	-0.186129	7.00355	-3.75376	0.000511295	0.0149677	-0.235419
C17orf91	0.390471	7.36253	3.75284	0.000512716	0.0149953	-0.237948
MRPL54	-0.595526	10.4897	-3.75218	0.000513734	0.0150111	-0.239754
KLRF1	-0.86607	8.7333	-3.75099	0.000515589	0.0150317	-0.243038
MAPK1	0.431862	11.0064	3.75089	0.000515732	0.0150317	-0.24329
MIF	-0.680284	11.4689	-3.75066	0.000516089	0.0150317	-0.243921
SMPD4	0.212256	7.12349	3.75049	0.000516354	0.0150317	-0.244388
RALBP1	0.453244	9.47849	3.74964	0.000517679	0.0150563	-0.246724
IFNGR1	0.892617	12.5167	3.749	0.000518684	0.0150598	-0.24849
RUVBL1	-0.594504	9.03776	-3.74888	0.000518871	0.0150598	-0.248818
PTGES2	-0.549614	8.86104	-3.74853	0.000519413	0.0150598	-0.24977
JAM3	0.904855	8.58772	3.74834	0.000519716	0.0150598	-0.2503
IMPA2	0.926529	10.4576	3.74762	0.00052083	0.0150668	-0.252252
LOC643220	0.154489	7.1279	3.74754	0.00052096	0.0150668	-0.252479
DCTN5	-0.457684	11.0367	-3.74726	0.000521398	0.0150668	-0.253244
ABHD15	-0.375046	7.93582	-3.74627	0.00052295	0.0150978	-0.255951
PPP1R12A	0.676434	8.1882	3.74487	0.000525168	0.0151436	-0.259806
LOC729021	1.32448	11.2363	3.74466	0.0005255	0.0151436	-0.260383
LRRK2	0.99742	9.1209	3.74414	0.00052632	0.015152	-0.261802
HCST	-0.618641	13.2399	-3.7434	0.00052749	0.015152	-0.263825
S100A12	2.04992	11.1316	3.74337	0.000527542	0.015152	-0.263915
CCDC28B	-0.356007	8.35186	-3.74295	0.000528206	0.015152	-0.265061
P2RY11	-0.544645	8.18686	-3.74291	0.000528267	0.015152	-0.265167
ACER3	0.515515	8.11374	3.74265	0.000528687	0.015152	-0.26589
AFG3L2	-0.638477	10.141	-3.74037	0.000532312	0.0152353	-0.272114
SAE1	-0.663742	11.8519	-3.74021	0.000532565	0.0152353	-0.272548
N6AMT2	-0.383459	7.98655	-3.73955	0.000533623	0.0152517	-0.274354
ARHGEF11	0.746416	9.06563	3.73866	0.000535064	0.0152677	-0.276811
SUPT16H	-0.605489	11.0863	-3.73806	0.000536022	0.0152677	-0.27844
MFGE8	-0.70743	9.01727	-3.73795	0.000536202	0.0152677	-0.278746
RTN2	0.470092	7.85312	3.7375	0.000536925	0.0152677	-0.279972
ANKH	-0.232789	7.15542	-3.73725	0.000537335	0.0152677	-0.280669
FLAD1	-0.396863	9.58258	-3.73718	0.000537442	0.0152677	-0.280849
ARID3A	0.459809	11.2107	3.73674	0.000538163	0.0152677	-0.282071
ZNF641	0.521125	7.64952	3.73649	0.000538561	0.0152677	-0.282743
LOC644532	0.475027	7.55314	3.73632	0.000538835	0.0152677	-0.283207
DOK4	0.211503	6.61847	3.73619	0.000539043	0.0152677	-0.283558
PTTG1IP	0.415228	12.0595	3.73374	0.000543031	0.0153668	-0.29027
NAP1L4	-0.511467	11.5943	-3.73295	0.000544315	0.0153862	-0.292421
MKNK1	0.999796	10.9998	3.73254	0.000544988	0.0153862	-0.293547
CD82	0.571084	10.0532	3.73242	0.000545186	0.0153862	-0.293877
CTSA	0.568838	11.244	3.73194	0.000545964	0.0153943	-0.295176
DHX37	-0.386242	9.30219	-3.73115	0.000547276	0.0154175	-0.297363
GPR177	1.0116	9.41468	3.73017	0.000548883	0.0154352	-0.300033
PSTPIP1	0.576205	10.158	3.7301	0.000548997	0.0154352	-0.300221
EFTUD1	-0.314315	8.93929	-3.72981	0.000549473	0.0154352	-0.30101
SCYL2	0.603654	9.29195	3.72938	0.000550186	0.0154352	-0.302192
POLE2	-0.325357	7.72754	-3.72927	0.000550363	0.0154352	-0.302483
LOC651997	0.19553	7.01991	3.72813	0.000552254	0.0154731	-0.305608
LOC652175	0.212113	7.17656	3.72709	0.000553976	0.0154731	-0.308442
RNF146	0.730529	9.13845	3.727	0.000554128	0.0154731	-0.308693
LOC644935	0.449683	9.15822	3.7269	0.000554298	0.0154731	-0.308972
CTSK	0.482674	7.5313	3.72681	0.000554438	0.0154731	-0.309202
NDUFV1	-0.617443	10.7332	-3.72668	0.000554668	0.0154731	-0.309578
USP10	0.917224	10.6659	3.72565	0.000556374	0.0155008	-0.312375
SNX10	0.973806	9.21471	3.72549	0.000556649	0.0155008	-0.312825
C6orf106	-0.353207	8.98106	-3.72365	0.000559723	0.0155557	-0.317839
GFOD1	-0.581236	9.42646	-3.72344	0.000560086	0.0155557	-0.318429
DDOST	-0.496932	11.2923	-3.72342	0.000560108	0.0155557	-0.318465
DRG1	-0.37971	10.0709	-3.72304	0.00056075	0.0155598	-0.319509
LONP2	-0.202876	9.5207	-3.72244	0.000561768	0.0155743	-0.32116
GBE1	0.477645	8.52362	3.72182	0.000562807	0.0155894	-0.322842
HIST1H2AK	0.157608	6.60949	3.72071	0.000564687	0.0156016	-0.325878
TGFB1I1	0.288727	7.28454	3.72067	0.000564749	0.0156016	-0.325978
KIAA1467	-0.316607	7.14281	-3.72051	0.000565019	0.0156016	-0.326413
GGTLC2	0.209911	6.77365	3.72014	0.000565651	0.0156016	-0.327432
SARS	-0.434204	9.52799	-3.72009	0.000565732	0.0156016	-0.327562
TMEM119	0.598411	6.70668	3.71933	0.000567024	0.0156235	-0.329639
C2orf28	-0.466893	11.375	-3.7181	0.000569124	0.0156658	-0.333004
SENP6	0.478352	8.63361	3.71785	0.000569555	0.0156658	-0.333693
CLEC16A	-0.333418	10.0336	-3.71677	0.000571402	0.0156937	-0.336641
LOC390671	0.398895	8.12831	3.71607	0.000572606	0.0156937	-0.338557
MANSC1	1.33908	9.23927	3.71521	0.000574072	0.0156937	-0.340883
SKAP2	0.777666	11.2057	3.71512	0.000574234	0.0156937	-0.34114
CPSF1	-0.466645	9.80092	-3.71482	0.000574751	0.0156937	-0.341961
METTL13	-0.388369	9.99435	-3.71455	0.000575219	0.0156937	-0.342701
KIAA1641	-0.496597	8.04198	-3.71446	0.000575367	0.0156937	-0.342935
HERC6	-1.63035	10.7211	-3.71439	0.000575485	0.0156937	-0.343122
AMDHD2	-0.47602	8.43508	-3.71435	0.000575555	0.0156937	-0.343233
QPRT	-0.453143	7.46282	-3.71435	0.000575566	0.0156937	-0.343251
SLAMF6	-0.743315	11.5038	-3.71372	0.000576641	0.0157051	-0.344949
RPUSD2	-0.603152	9.56568	-3.71352	0.000576985	0.0157051	-0.345491
HPGD	1.12176	8.13506	3.71303	0.000577847	0.0157149	-0.346851
LOC196993	0.189155	7.22315	3.71146	0.000580567	0.0157753	-0.351125
LOC728728	1.25027	9.64975	3.71081	0.0005817	0.0157924	-0.3529
LIMK2	0.934553	8.24821	3.70906	0.000584759	0.0158617	-0.357673
ZC3H10	0.218099	8.99185	3.70843	0.000585853	0.0158777	-0.359375
MT1F	-0.636444	9.97756	-3.70781	0.000586947	0.0158936	-0.361072
FIZ1	-0.231889	8.16897	-3.70704	0.000588297	0.0159165	-0.363164
FBXO33	0.560684	9.95265	3.7063	0.000589607	0.0159357	-0.365189
WDR81	-0.431695	9.41421	-3.70607	0.000590022	0.0159357	-0.365829
RARA	0.56603	11.5173	3.70496	0.000591987	0.015975	-0.368855
ERCC-00058	0.166461	6.79527	3.70439	0.000592994	0.0159884	-0.370401
RCVRN	0.396767	7.22101	3.70335	0.000594838	0.0160244	-0.373227
HBE1	0.437427	6.5275	3.70142	0.000598287	0.0161035	-0.378488
INPP5F	0.333432	8.18433	3.7005	0.000599942	0.0161342	-0.381002
RAB5C	0.345486	10.9482	3.69985	0.000601104	0.0161451	-0.382764
ADAM12	0.147295	7.23995	3.6997	0.000601374	0.0161451	-0.383172
LOC282992	0.171325	6.93956	3.69768	0.000605029	0.0162294	-0.388686
HAVCR2	-0.696395	11.4519	-3.69691	0.000606421	0.0162528	-0.390777
ACRBP	0.754596	9.94314	3.69604	0.000607999	0.0162812	-0.393142
FLJ10081	-0.354501	9.79232	-3.69528	0.000609388	0.0163045	-0.395219
ROPN1L	1.02812	8.58751	3.69475	0.000610344	0.0163159	-0.396644
LOC100132354	0.252647	7.26624	3.69447	0.000610853	0.0163159	-0.397403
RASSF3	0.222144	6.92957	3.69348	0.000612668	0.0163505	-0.400103
CMKLR1	-0.502776	7.04838	-3.69224	0.00061495	0.0163975	-0.403485
LOC730534	-0.459861	12.8091	-3.69006	0.00061897	0.0164799	-0.409413
RTTN	-0.469779	8.40238	-3.68999	0.00061909	0.0164799	-0.40959
LOC100132761	-0.624861	9.30274	-3.6883	0.000622226	0.0165493	-0.414186
YIPF4	0.654529	9.63257	3.687	0.000624654	0.0165998	-0.41773
BCKDHA	-0.583769	9.38984	-3.68583	0.000626841	0.0166439	-0.420909
STEAP4	0.893154	8.08315	3.68462	0.000629115	0.0166901	-0.424203
CHRNA6	0.179152	6.77732	3.68333	0.000631548	0.0167406	-0.427715
LOC641788	0.210834	6.96359	3.68303	0.000632104	0.0167412	-0.428515
L3MBTL2	-0.418112	10.1936	-3.68179	0.00063445	0.0167751	-0.431886
MSL1	0.849116	9.22407	3.6816	0.000634802	0.0167751	-0.43239
FBS1	0.322052	8.36447	3.68148	0.000635046	0.0167751	-0.432739
LOC100128805	-0.541909	9.16785	-3.68123	0.00063552	0.0167751	-0.433418
PPBP	1.30317	12.2272	3.68032	0.000637239	0.0167825	-0.435875
MYBPC3	1.03907	9.08777	3.68016	0.000637538	0.0167825	-0.436302
RAPGEF1	-0.480346	10.958	-3.68003	0.000637796	0.0167825	-0.436671
MIR1289-1	0.214307	7.02668	3.67995	0.000637938	0.0167825	-0.436873
ARIH2	-0.403497	10.0914	-3.67743	0.000642763	0.0168824	-0.443726
BUB3	-0.60332	12.0918	-3.67741	0.00064281	0.0168824	-0.443792
CHMP4A	-0.410811	10.5687	-3.67625	0.000645038	0.016914	-0.44694
ASAP2	0.523878	7.84623	3.67622	0.000645093	0.016914	-0.447017
LOC387703	-0.625156	9.14443	-3.67384	0.000649693	0.0170204	-0.453479
PLEKHF2	0.41484	7.95588	3.67352	0.000650307	0.0170223	-0.454339
AIF1	0.664793	12.7895	3.67283	0.000651658	0.0170369	-0.456227
ITGBL1	0.184082	6.8264	3.67245	0.000652394	0.0170369	-0.457253
LOC730387	1.00623	8.65833	3.67231	0.000652663	0.0170369	-0.457628
KRT23	0.846111	8.17098	3.67212	0.000653035	0.0170369	-0.458146
HDDC3	-0.36593	9.17134	-3.67144	0.000654358	0.0170573	-0.459987
LOC728401	0.381793	7.32681	3.67009	0.000656992	0.0171118	-0.463641
CYTH1	-0.354181	11.8079	-3.66936	0.00065843	0.0171311	-0.465628
ACTR3	0.544249	10.0212	3.66908	0.000658981	0.0171311	-0.466388
CUTA	-0.750536	11.9139	-3.66866	0.000659797	0.0171311	-0.467515
TRPM6	0.80882	7.87259	3.66819	0.000660731	0.0171311	-0.4688
ITPA	-0.45211	9.52128	-3.66793	0.00066125	0.0171311	-0.469514
FMNL1	0.533706	9.04517	3.66757	0.000661949	0.0171311	-0.470475
ITIH4	0.636536	7.43178	3.66751	0.000662063	0.0171311	-0.470632
PIGO	-0.287189	8.82894	-3.6675	0.000662096	0.0171311	-0.470677
DRD3	0.250332	7.22113	3.66706	0.000662968	0.0171395	-0.471874
LOC100130541	-0.209617	6.79375	-3.66621	0.000664652	0.0171689	-0.47418
NSF	-0.241834	11.4366	-3.66406	0.000668921	0.0172485	-0.480003
LOC100133999	0.274444	7.83606	3.66396	0.000669121	0.0172485	-0.480274
PER2	0.44104	8.85026	3.66376	0.000669522	0.0172485	-0.480819
GALT	-0.374699	9.69276	-3.66339	0.000670261	0.0172485	-0.481823
LOC100128822	0.183973	7.31318	3.66328	0.000670477	0.0172485	-0.482116
LOC100134216	0.208814	7.1033	3.66261	0.000671821	0.0172689	-0.483937
MAX	0.442564	8.76177	3.66232	0.000672389	0.0172694	-0.484705
LOC653421	0.3223	7.84462	3.66176	0.000673524	0.0172844	-0.486238
CHUK	0.444096	9.60024	3.66138	0.00067428	0.0172896	-0.487258
IL22RA1	0.170737	6.71091	3.65864	0.0006798	0.017417	-0.494671
MSRB3	0.399329	7.75604	3.65791	0.000681278	0.0174242	-0.496646
HIST1H3F	0.751679	9.05686	3.65771	0.000681698	0.0174242	-0.497206
FNBP1L	0.38243	7.27089	3.65768	0.000681748	0.0174242	-0.497272
ABHD5	0.798354	8.67093	3.65739	0.000682335	0.0174251	-0.498055
RCBTB2	0.82179	9.87719	3.65697	0.000683197	0.0174304	-0.499203
NGRN	-0.383968	11.5149	-3.65675	0.000683652	0.0174304	-0.499808
POLQ	-0.323103	7.82121	-3.65595	0.000685282	0.0174577	-0.501973
LOC100131044	0.184157	7.0296	3.65506	0.000687086	0.0174895	-0.504363
TNFSF4	0.640587	8.59987	3.65435	0.000688555	0.0175051	-0.506305
CKLF	0.881019	12.5461	3.65404	0.000689173	0.0175051	-0.50712
ZAN	0.177478	7.18843	3.65395	0.000689369	0.0175051	-0.507378
TARS2	-0.324908	8.18746	-3.65328	0.000690751	0.017526	-0.509199
IFNAR1	0.783138	11.1723	3.65284	0.000691646	0.0175345	-0.510376
MIR627	0.204635	6.83107	3.65159	0.000694227	0.0175605	-0.513762
C1RL	0.813428	9.26298	3.65155	0.000694309	0.0175605	-0.51387
FAM49B	0.59678	9.07709	3.65153	0.000694348	0.0175605	-0.513921
ZNF323	-0.173539	7.20352	-3.64911	0.000699375	0.0176636	-0.520478
TIMM23	-0.479217	11.291	-3.64895	0.000699695	0.0176636	-0.520894
FANK1	0.213406	6.77369	3.64873	0.000700165	0.0176636	-0.521504
LAT2	0.735007	11.6316	3.64804	0.000701607	0.0176636	-0.523374
LOC349114	0.558098	7.66221	3.64802	0.000701647	0.0176636	-0.523426
ATP7A	0.447455	7.57354	3.64794	0.000701797	0.0176636	-0.52362
GOLPH3	0.438039	10.4007	3.6472	0.000703346	0.0176779	-0.525624
CDC14B	0.506726	7.90821	3.64713	0.000703493	0.0176779	-0.525814
SEL1L	0.354406	7.15686	3.64522	0.000707513	0.0177647	-0.530993
SH3GLB1	0.955397	11.9567	3.64483	0.000708336	0.0177712	-0.532049
RAD51C	-0.344155	8.38611	-3.64439	0.000709259	0.0177745	-0.533233
MRPS18A	-0.476777	8.94485	-3.64423	0.000709597	0.0177745	-0.533667
ZNF593	-0.613641	9.31705	-3.64373	0.000710641	0.0177864	-0.535003
LOC653252	0.20502	6.99838	3.64255	0.000713154	0.0178351	-0.53821
KCNH3	0.347391	7.79369	3.64209	0.000714131	0.017836	-0.539455
CCNO	0.246784	7.08417	3.64199	0.000714325	0.017836	-0.539702
LOC646254	0.174503	7.00749	3.641	0.000716434	0.0178744	-0.542381
LOC401076	0.425487	11.675	3.64033	0.000717872	0.0178961	-0.544203
ZNF263	-0.433963	9.34385	-3.63996	0.000718659	0.0179015	-0.545199
SKIV2L	0.344297	10.1681	3.63904	0.000720635	0.0179065	-0.547694
LOC100134634	1.25935	10.4071	3.63903	0.000720642	0.0179065	-0.547703
HLA-F	-0.643682	14.1064	-3.63871	0.000721329	0.0179065	-0.54857
SFRS16	0.326662	8.8401	3.63863	0.000721508	0.0179065	-0.548795
MMRN1	0.614843	7.3206	3.63853	0.000721709	0.0179065	-0.549047
SFRS18	0.651019	11.3686	3.63368	0.000732199	0.0181416	-0.562161
LOC100129034	0.75378	9.41327	3.63361	0.000732341	0.0181416	-0.562337
IARS	-0.526874	9.4563	-3.63205	0.000735736	0.0182047	-0.56654
LYST	0.628312	9.28195	3.63191	0.000736046	0.0182047	-0.566921
LONRF3	0.276705	7.35122	3.63015	0.000739913	0.0182859	-0.571683
C9orf91	-0.730669	9.10404	-3.62974	0.000740805	0.0182866	-0.572778
ARHGAP17	-0.549577	11.6571	-3.62941	0.000741532	0.0182866	-0.573669
LYL1	-0.622481	11.9227	-3.62934	0.000741687	0.0182866	-0.573859
MGC71805	0.211974	7.45222	3.62849	0.000743565	0.0183185	-0.576156
SMARCD2	-0.319389	9.5583	-3.62783	0.00074501	0.0183397	-0.57792
SCAMP5	-0.478928	7.197	-3.6274	0.000745968	0.0183489	-0.579087
LOC100134530	1.34541	10.5545	3.627	0.000746862	0.0183566	-0.580175
ALAD	-0.344076	9.05223	-3.6263	0.000748412	0.0183803	-0.582059
TDP1	0.850423	11.4575	3.62573	0.000749675	0.0183969	-0.583591
RBM14	-0.440441	10.9203	-3.62478	0.000751789	0.0184344	-0.586149
SOD2	1.0725	13.3407	3.62426	0.000752952	0.018446	-0.587554
DMRTB1	0.22808	6.88653	3.62393	0.000753684	0.018446	-0.588436
LOC400807	0.460229	7.67503	3.62378	0.000754024	0.018446	-0.588845
CYP4F3	1.05787	9.80301	3.62296	0.000755872	0.0184768	-0.59107
GNB2	0.683449	9.79599	3.62093	0.000760427	0.0185719	-0.596527
PI15	0.232352	7.51696	3.6207	0.000760946	0.0185719	-0.597147
MRPS30	-0.451143	9.44852	-3.61994	0.000762654	0.0185992	-0.599183
APAF1	0.570755	10.4904	3.61916	0.000764441	0.0186283	-0.601309
EHF	0.212864	6.8376	3.61855	0.000765807	0.0186407	-0.602931
TMEM158	1.11363	9.18477	3.61812	0.000766796	0.0186407	-0.604103
CDC37	-0.345653	12.9128	-3.61787	0.000767364	0.0186407	-0.604776
NLRC4	1.30068	9.60011	3.61783	0.000767443	0.0186407	-0.60487
INPP5A	0.401199	8.62965	3.61763	0.000767917	0.0186407	-0.60543
ZRSR2	-0.366591	7.90115	-3.61708	0.00076916	0.0186414	-0.606899
PPIE	-0.348811	9.13226	-3.6168	0.000769801	0.0186414	-0.607656
PRDX1	-0.438449	11.7571	-3.61663	0.000770193	0.0186414	-0.608119
DEF6	-0.33659	10.5232	-3.61657	0.000770321	0.0186414	-0.608269
INPP1	-0.547126	9.34788	-3.61576	0.000772167	0.0186717	-0.610443
ROD1	0.49224	12.0636	3.61516	0.000773542	0.0186906	-0.612059
LOC647000	-0.667983	12.0341	-3.61339	0.000777614	0.0187745	-0.616827
LIPH	0.188013	6.72148	3.6121	0.000780594	0.0188129	-0.620301
LOC645135	0.242174	6.97742	3.61198	0.000780864	0.0188129	-0.620615
LOC653786	0.190506	7.02265	3.61192	0.000781	0.0188129	-0.620773
CASKIN2	0.210588	6.64258	3.6094	0.000786854	0.0189394	-0.627555
ERO1L	0.577239	9.21376	3.60773	0.000790755	0.0190187	-0.632046
FAM32A	-0.300713	10.6782	-3.60726	0.000791853	0.0190305	-0.633306
OAS2	-1.47601	13.2492	-3.60671	0.00079315	0.0190471	-0.634792
LOC441806	-0.218025	6.90634	-3.60587	0.00079513	0.0190663	-0.637057
EGF	0.340677	7.05042	3.60585	0.000795164	0.0190663	-0.637095
SIGLEC10	0.855781	10.0875	3.60521	0.000796673	0.0190879	-0.638816
RB1CC1	0.740499	9.4881	3.60261	0.00080284	0.0192025	-0.645818
MYBPHL	0.153285	6.39832	3.60254	0.000803012	0.0192025	-0.646013
LOC653684	-0.141732	7.21529	-3.6024	0.000803341	0.0192025	-0.646384
PSMB2	-0.524766	11.4279	-3.60216	0.000803898	0.0192025	-0.647014
SNAPC2	-0.421379	8.94107	-3.60136	0.000805823	0.0192239	-0.649185
LOC441896	0.274806	7.4997	3.60081	0.000807133	0.0192239	-0.650661
LOC647691	0.226032	7.3112	3.60059	0.000807644	0.0192239	-0.651235
LOC648581	-0.246401	8.23068	-3.60056	0.000807726	0.0192239	-0.651327
PRICKLE4	-0.507576	11.2113	-3.6005	0.000807854	0.0192239	-0.65147
PTPRC	0.860497	8.66396	3.59875	0.000812063	0.0193094	-0.656189
TMEM91	0.821098	10.3972	3.59767	0.000814655	0.0193564	-0.659082
TMEM167A	0.783984	9.09734	3.59715	0.000815904	0.0193714	-0.660473
SP2	0.352671	9.69016	3.59687	0.000816593	0.0193731	-0.66124
HPS6	-0.431182	10.7946	-3.59551	0.000819883	0.0194245	-0.664889
DAZAP1	-0.405118	9.65433	-3.59546	0.000819997	0.0194245	-0.665016
C20orf103	-0.771626	8.13151	-3.59423	0.000822984	0.0194673	-0.668317
GOT1	-0.626633	8.88402	-3.59421	0.000823041	0.0194673	-0.66838
SCARF1	0.493447	7.47452	3.59235	0.000827575	0.0195347	-0.673366
C20orf72	-0.331788	9.70813	-3.5923	0.000827699	0.0195347	-0.673502
SIVA1	-0.51021	11.0985	-3.59201	0.000828408	0.0195347	-0.674279
NELF	-0.649316	8.3594	-3.59195	0.000828545	0.0195347	-0.674429
SNAP23	0.718505	8.91055	3.59151	0.000829615	0.0195347	-0.675601
MEIS3	0.144494	7.35976	3.59151	0.000829622	0.0195347	-0.675609
LOC283970	0.160703	7.23213	3.59055	0.000831995	0.0195711	-0.678201
NUP93	-0.490703	10.1417	-3.59037	0.000832416	0.0195711	-0.678661
LOC100128528	0.206559	7.29463	3.58879	0.000836325	0.0196483	-0.682913
LAG3	-1.18791	8.66145	-3.58821	0.000837748	0.0196632	-0.684457
HIST1H2BJ	0.66404	8.88178	3.58793	0.000838445	0.0196632	-0.685211
MRPS25	-0.34026	8.3893	-3.58777	0.000838835	0.0196632	-0.685632
EHBP1L1	0.59796	11.3562	3.58604	0.00084313	0.0197388	-0.690269
FAM45A	0.581123	10.1908	3.58597	0.000843316	0.0197388	-0.690469
GPR160	0.952559	7.89738	3.58467	0.000846558	0.0197905	-0.693951
CAMK4	-0.306389	7.48413	-3.58458	0.000846787	0.0197905	-0.694196
LOC731275	0.513661	7.4591	3.58417	0.000847814	0.0197998	-0.695296
FAM160A1	0.221047	7.04034	3.58362	0.000849198	0.0198174	-0.696777
NARF	0.632922	10.9523	3.58262	0.000851706	0.0198611	-0.699453
COMMD1	-0.481008	10.3631	-3.58219	0.00085277	0.0198693	-0.700586
QPCT	1.44363	11.3689	3.58198	0.00085332	0.0198693	-0.701171
LRP1	0.798312	8.06668	3.58146	0.000854609	0.0198845	-0.702541
C5orf43	0.203101	6.90657	3.58005	0.000858184	0.0199336	-0.706329
THOC4	-0.582422	10.3347	-3.58004	0.0008582	0.0199336	-0.706346
POGK	-0.319406	10.9171	-3.57988	0.000858622	0.0199336	-0.706793
IRS2	1.07168	9.42584	3.57863	0.000861784	0.0199631	-0.710127
USP8	0.276137	8.34506	3.57838	0.000862429	0.0199631	-0.710807
CRYGA	0.19082	6.91775	3.57815	0.000863007	0.0199631	-0.711415
OR4F3	0.210963	6.74946	3.57814	0.000863025	0.0199631	-0.711434
NCKAP1L	-0.276171	11.9987	-3.57813	0.00086307	0.0199631	-0.711481
CHCHD4	-0.41643	9.51898	-3.57781	0.000863871	0.0199669	-0.712322
SPON2	-1.09075	7.92192	-3.57734	0.000865064	0.0199798	-0.713575
URG4	-0.45867	8.91402	-3.57697	0.000866028	0.0199874	-0.714586
LOC645879	-0.185703	7.22445	-3.57629	0.000867751	0.0200124	-0.716389
ZNF692	0.435203	8.7914	3.57546	0.000869882	0.0200455	-0.718615
LOC100129540	0.255321	7.39323	3.57524	0.00087046	0.0200455	-0.719218
LOC646301	1.2563	9.66129	3.5732	0.000875703	0.0201262	-0.724667
MAP3K3	0.571352	9.7987	3.57292	0.000876432	0.0201262	-0.725421
HAUS8	-0.284023	8.31502	-3.57284	0.000876638	0.0201262	-0.725634
LOC730385	0.924294	8.71298	3.57276	0.000876843	0.0201262	-0.725846
AIFM3	0.231393	7.15174	3.57245	0.000877644	0.0201262	-0.726675
HDAC4	0.594369	8.05754	3.57224	0.00087819	0.0201262	-0.727239
SLC35A4	-0.391221	10.0473	-3.57204	0.000878695	0.0201262	-0.72776
GPR56	-1.33968	10.4739	-3.57189	0.000879093	0.0201262	-0.728171
SLC47A1	-0.243288	6.63778	-3.57105	0.000881282	0.0201616	-0.730428
STK3	0.935837	9.1188	3.57067	0.000882262	0.0201656	-0.731436
FTHL16	0.294819	14.8492	3.57037	0.00088305	0.0201656	-0.732246
TRPS1	0.322199	7.55534	3.57024	0.000883381	0.0201656	-0.732587
LOC642661	-0.215233	7.36787	-3.5684	0.000888192	0.0202607	-0.737513
DNAJB8	0.167493	6.79073	3.56794	0.000889377	0.020273	-0.738724
FYN	-0.543364	10.9716	-3.5672	0.000891326	0.0202923	-0.740709
ANKRD50	0.458633	7.56145	3.56695	0.000891991	0.0202923	-0.741386
MAP1S	0.30821	9.70866	3.56688	0.000892162	0.0202923	-0.74156
LOC339970	-0.562332	9.83318	-3.56653	0.000893077	0.0202936	-0.742489
XPO5	-0.358936	8.91371	-3.56606	0.000894322	0.0202936	-0.743754
NOB1	-0.35918	8.26611	-3.56575	0.000895153	0.0202936	-0.744596
MRPS11	-0.342479	10.0731	-3.56572	0.000895217	0.0202936	-0.744661
IIP45	0.30296	7.02529	3.56549	0.000895831	0.0202936	-0.745283
LOC729234	-0.218018	7.22455	-3.56528	0.000896397	0.0202936	-0.745855
FGF4	0.179481	6.75385	3.56501	0.000897085	0.0202936	-0.746552
STAG2	0.662902	10.1408	3.56489	0.000897409	0.0202936	-0.746879
C7orf65	0.25252	6.95281	3.56466	0.000898035	0.0202936	-0.747511
MANBA	0.447898	10.3138	3.56433	0.000898898	0.0202985	-0.748383
MIR361	0.20087	7.07698	3.56315	0.000902013	0.0203439	-0.751521
ATP6V1B2	0.451011	13.6359	3.56308	0.000902203	0.0203439	-0.751712
COG1	-0.277137	8.35515	-3.56282	0.000902894	0.0203449	-0.752407
BRD1	-0.278031	8.55997	-3.56244	0.000903905	0.0203531	-0.753421
ETFB	-0.4454	10.2298	-3.56214	0.000904703	0.0203565	-0.754222
GINS4	-0.281603	6.78476	-3.56064	0.000908729	0.0204324	-0.75825
POLE3	-0.603842	11.5585	-3.56009	0.000910197	0.0204362	-0.759713
ARPM1	0.160808	6.54271	3.56009	0.0009102	0.0204362	-0.759717
LOC652404	-0.172104	7.27176	-3.55797	0.000915878	0.020549	-0.765357
B4GALT7	-0.425965	9.03781	-3.55737	0.000917517	0.0205711	-0.766979
PCCB	-0.484278	9.69689	-3.5571	0.000918245	0.0205727	-0.767698
NDUFB9	-0.545108	9.37555	-3.55628	0.000920444	0.0206073	-0.769867
CENPF	-0.320216	7.6382	-3.55599	0.000921241	0.0206105	-0.770652
SEMA4B	0.549596	10.9327	3.55471	0.000924706	0.0206709	-0.774057
RFC5	-0.502702	8.74167	-3.55451	0.000925259	0.0206709	-0.774599
LOC100131984	-0.192545	6.75872	-3.55396	0.000926745	0.0206865	-0.776054
UNG	-0.511401	9.26197	-3.55377	0.000927272	0.0206865	-0.77657
CD2BP2	-0.328722	11.6253	-3.55313	0.000929032	0.0207012	-0.77829
RTN4R	-0.193271	7.46447	-3.55283	0.000929844	0.0207012	-0.779081
NT5C	-0.348195	10.2788	-3.55281	0.000929909	0.0207012	-0.779146
DNAJA3	-0.482528	10.3452	-3.5522	0.000931579	0.0207237	-0.780773
ACOT2	-0.346194	7.89022	-3.55122	0.000934245	0.0207683	-0.783364
FAM116B	-0.390138	8.86364	-3.55035	0.000936656	0.0208071	-0.7857
ACTR10	0.32399	9.95785	3.5498	0.000938158	0.020819	-0.787154
WDR55	-0.3146	8.42013	-3.54967	0.000938514	0.020819	-0.787498
NAP1L3	-0.191966	7.22558	-3.54917	0.000939904	0.0208351	-0.78884
FGF18	0.25371	7.65358	3.54845	0.000941885	0.0208545	-0.790749
ZEB2	0.51518	9.17082	3.54837	0.000942109	0.0208545	-0.790964
FLJ36032	0.167096	7.19647	3.54766	0.000944099	0.0208839	-0.792878
WDR42A	-0.457762	9.66984	-3.54709	0.000945671	0.0209039	-0.794387
DNA2	0.201931	7.27372	3.54676	0.000946586	0.020906	-0.795263
PYHIN1	-0.965345	10.1892	-3.54658	0.000947098	0.020906	-0.795754
RPP21	-0.455092	11.4373	-3.54489	0.000951813	0.0209931	-0.800256
TRK1	-0.765462	8.96594	-3.54445	0.000953043	0.0209931	-0.801427
LOC441009	0.678919	8.58623	3.54443	0.000953089	0.0209931	-0.80147
WDR21A	-0.396526	8.46102	-3.54421	0.000953716	0.0209931	-0.802067
LOC148915	-0.462288	11.8295	-3.54382	0.000954805	0.0210024	-0.803101
LOC100129720	0.219457	7.35004	3.54325	0.00095641	0.021023	-0.804624
SDHAF2	-0.294243	11.4933	-3.54232	0.000959015	0.0210605	-0.80709
CPSF4L	0.255718	7.3176	3.54211	0.000959619	0.0210605	-0.807661
AP3S1	0.454466	9.5269	3.54193	0.000960131	0.0210605	-0.808144
SAMD3	-0.893615	10.1809	-3.54159	0.000961088	0.0210607	-0.809048
C3orf25	0.248509	6.96992	3.54145	0.000961481	0.0210607	-0.809418
NOP14	-0.427449	8.89295	-3.53878	0.000969038	0.0212115	-0.816516
RAD51AP1	-0.341632	7.63211	-3.53817	0.000970784	0.0212349	-0.818147
LOC100128750	0.174795	7.02663	3.53784	0.000971723	0.0212406	-0.819024
LOC390714	0.198326	6.96075	3.5374	0.000972963	0.0212527	-0.82018
LFNG	-0.601541	12.2632	-3.53717	0.000973629	0.0212527	-0.820801
LIME1	-0.885285	11.0953	-3.53685	0.000974538	0.0212578	-0.821647
PA2G4P4	0.209763	6.73543	3.53468	0.000980787	0.0213793	-0.82744
ETF1	0.24834	10.5511	3.53405	0.000982584	0.0213974	-0.829099
OBFC2A	0.931149	11.2209	3.53391	0.000982981	0.0213974	-0.829465
BRD8	0.298042	9.8485	3.53354	0.000984072	0.0214035	-0.830471
TNPO2	-0.301185	9.96501	-3.53332	0.000984683	0.0214035	-0.831033
C8orf73	0.365389	7.16086	3.53311	0.000985305	0.0214035	-0.831606
LOC100131683	0.186461	7.28017	3.53276	0.000986317	0.0214106	-0.832536
CPM	0.324694	7.7718	3.53219	0.00098798	0.0214278	-0.834063
RP2	0.880755	9.17645	3.53168	0.000989438	0.0214278	-0.8354
ERICH1	0.471862	10.3142	3.53152	0.000989913	0.0214278	-0.835835
IFI27L1	-0.768423	8.62718	-3.53151	0.000989948	0.0214278	-0.835867
IFT52	-0.323196	8.07243	-3.53103	0.000991346	0.0214278	-0.837146
KIAA0748	-0.749826	9.18872	-3.53061	0.000992541	0.0214278	-0.838238
RBMS3	-0.158156	7.30298	-3.53047	0.000992977	0.0214278	-0.838636
NHEDC2	-0.155761	7.07272	-3.53045	0.000993014	0.0214278	-0.83867
LOC730286	1.41661	10.673	3.53037	0.000993246	0.0214278	-0.838882
BRD9	-0.447215	10.6834	-3.52999	0.000994352	0.0214301	-0.83989
GSK3B	0.415958	9.78475	3.52987	0.000994718	0.0214301	-0.840224
CD302	0.637038	9.1685	3.5296	0.000995493	0.0214321	-0.84093
LYN	0.775976	13.6826	3.52876	0.000997966	0.0214646	-0.843178
UBTD1	0.773308	9.0416	3.52862	0.000998369	0.0214646	-0.843544
NR1I2	0.260957	7.54528	3.52719	0.00100256	0.0215399	-0.84734
RAB8A	-0.495847	12.5398	-3.52665	0.00100415	0.0215593	-0.848773
NVL	-0.382316	8.98883	-3.52575	0.00100681	0.0215994	-0.851174
ZBTB45	-0.350638	8.1496	-3.52555	0.00100739	0.0215994	-0.851694
ITGB5	0.843014	8.96433	3.52467	0.00100999	0.0216404	-0.854032
GNPDA1	-0.425791	10.7116	-3.52356	0.00101328	0.0216961	-0.856979
C3orf62	0.458208	8.33855	3.52331	0.00101402	0.0216972	-0.857642
LOC642731	-0.159746	7.13587	-3.52278	0.00101559	0.021716	-0.859043
LOC402560	0.226379	7.11636	3.52162	0.00101906	0.0217753	-0.862133
PLGLB2	-0.200863	7.15841	-3.52133	0.00101993	0.0217754	-0.862906
MED22	-0.327511	10.3369	-3.52115	0.00102045	0.0217754	-0.86337
FANCG	-0.511452	8.43993	-3.52074	0.00102169	0.0217867	-0.864471
MYH9	0.631972	13.6668	3.52052	0.00102237	0.0217867	-0.865068
CTDSPL	0.849002	8.71011	3.52015	0.00102346	0.0217952	-0.866035
SELPLG	0.540145	8.71461	3.51956	0.00102522	0.0218037	-0.867596
LOC100132716	0.184151	7.08993	3.51954	0.00102529	0.0218037	-0.867658
ISG20	-0.856576	13.5335	-3.51919	0.00102635	0.0218037	-0.868588
APBB2	-0.185677	6.88478	-3.5189	0.0010272	0.0218037	-0.869346
INTS9	-0.387694	10.0223	-3.51823	0.00102922	0.0218037	-0.871123
PPM1D	0.406855	8.36359	3.51821	0.00102928	0.0218037	-0.871174
WBSCR17	0.19334	6.65549	3.51819	0.00102934	0.0218037	-0.871226
C3orf37	-0.556294	10.3043	-3.51817	0.00102941	0.0218037	-0.871292
CPSF4	-0.501166	10.7635	-3.51776	0.00103064	0.0218149	-0.872368
PHTF1	0.9445	9.53289	3.51601	0.00103596	0.0219128	-0.877034
DYNC1LI1	0.143366	6.7727	3.5146	0.00104022	0.0219744	-0.880749
PGM5	0.725162	7.74564	3.51459	0.00104027	0.0219744	-0.880795
TMEM154	0.770841	10.7251	3.51415	0.00104159	0.0219874	-0.881943
ALG9	-0.464913	8.62134	-3.51358	0.00104333	0.0220095	-0.88346
FTHL12	0.428376	12.2415	3.51235	0.00104711	0.0220743	-0.886732
FAM173B	0.416453	7.94494	3.51188	0.00104854	0.0220867	-0.887973
SUPT4H1	0.457542	10.399	3.51149	0.00104975	0.0220867	-0.889013
ACTN4	0.417866	10.3618	3.51147	0.0010498	0.0220867	-0.889061
SERPINE1	0.200878	7.4533	3.51054	0.00105267	0.0221322	-0.891534
TBC1D3F	0.413577	8.48568	3.5103	0.00105342	0.022133	-0.892172
TM9SF2	0.471339	10.7918	3.50996	0.00105446	0.0221401	-0.893067
CLTA	-0.342588	11.0552	-3.50939	0.00105622	0.0221431	-0.894578
DHRS7	0.48202	11.8335	3.50921	0.00105675	0.0221431	-0.895038
DNAH7	0.226681	6.87998	3.50912	0.00105705	0.0221431	-0.895296
ABCB9	-0.67739	8.53217	-3.509	0.00105742	0.0221431	-0.895609
LOC729535	-0.35255	8.07431	-3.50794	0.0010607	0.0221879	-0.898414
ARVCF	0.160417	6.80813	3.5078	0.00106114	0.0221879	-0.898787
TINF2	-0.354602	11.8148	-3.50762	0.00106168	0.0221879	-0.899252
GTF2E2	-0.328596	11.2271	-3.50733	0.00106259	0.0221921	-0.900024
C12orf35	0.594815	11.3362	3.50695	0.00106376	0.0222019	-0.901028
PM20D2	0.25737	7.46509	3.50599	0.00106677	0.0222499	-0.903586
CTLA4	-0.643919	7.95584	-3.50563	0.00106788	0.0222583	-0.904526
LOC100133775	0.193277	7.10767	3.5048	0.0010705	0.0222833	-0.906742
LOC730820	0.838083	11.0296	3.5048	0.0010705	0.0222833	-0.906744
FTHL3	0.483663	9.72695	3.50373	0.00107384	0.0223289	-0.909564
PDCD2L	-0.661177	8.29412	-3.5035	0.00107455	0.0223289	-0.910167
LOC728739	-0.263006	8.65136	-3.50342	0.00107482	0.0223289	-0.910396
ZC3H8	-0.302911	8.17312	-3.50263	0.00107731	0.0223657	-0.912485
MAEA	0.459326	10.1459	3.50176	0.00108005	0.0224079	-0.91479
LOC391475	0.283271	7.50335	3.50093	0.00108266	0.0224471	-0.916972
DOK2	-0.552766	9.62916	-3.50052	0.00108395	0.0224591	-0.918054
LBR	0.614343	8.82689	3.50028	0.00108472	0.0224603	-0.9187
MT1E	-0.768176	8.82852	-3.49967	0.00108664	0.0224852	-0.920299
LOC390407	0.224333	7.11042	3.499	0.00108879	0.0224988	-0.922089
CCDC17	0.533966	7.41565	3.49892	0.00108904	0.0224988	-0.922295
SUMO3	-0.505651	11.577	-3.49879	0.00108945	0.0224988	-0.922634
RAB33B	0.708488	7.98331	3.49837	0.00109078	0.0225115	-0.923743
CLCN3	0.365585	8.67135	3.49622	0.00109768	0.022639	-0.929451
ATP6V0E2	-0.778975	10.2141	-3.49588	0.00109876	0.0226457	-0.930342
LOC648984	1.11551	9.30626	3.49552	0.00109992	0.0226457	-0.931295
LOC654053	0.674935	7.90556	3.49544	0.00110017	0.0226457	-0.931501
LOC644929	0.156641	7.39716	3.49469	0.00110257	0.0226728	-0.933474
C10orf6	-0.334352	9.88912	-3.49458	0.00110293	0.0226728	-0.93377
HDHD3	-0.458544	8.22942	-3.49424	0.00110402	0.0226804	-0.934665
LOC729217	0.431694	9.41481	3.49258	0.0011094	0.0227631	-0.93907
LOC728368	-0.511444	13.8342	-3.49238	0.00111004	0.0227631	-0.939591
TSPAN31	-0.458019	9.52474	-3.49226	0.00111044	0.0227631	-0.939913
NTHL1	-0.494539	8.73998	-3.4921	0.00111094	0.0227631	-0.940324
PDE9A	-0.67106	8.10299	-3.49188	0.00111167	0.0227632	-0.940922
ANO8	0.386472	7.75961	3.49158	0.00111265	0.0227683	-0.941712
WDR89	0.252867	7.47319	3.49048	0.00111622	0.0228265	-0.944613
PRDM10	0.389995	8.48097	3.48974	0.00111862	0.0228608	-0.946562
PIP5K1A	0.172907	7.02899	3.48879	0.00112174	0.0229095	-0.949079
KIR3DL2	-0.579384	8.30768	-3.48848	0.00112275	0.0229154	-0.9499
DYSF	1.53001	12.9218	3.48772	0.00112524	0.0229297	-0.951901
TAOK1	0.513922	8.37953	3.48764	0.0011255	0.0229297	-0.952114
SNRPB	-0.506807	11.7526	-3.4875	0.00112596	0.0229297	-0.952479
RFC3	-0.262342	7.79517	-3.48737	0.00112637	0.0229297	-0.952814
LOC100132088	-0.14213	6.9151	-3.48706	0.0011274	0.0229358	-0.953641
MFSD3	-0.519588	8.71237	-3.48665	0.00112876	0.0229485	-0.954728
SCARNA11	0.198059	7.03222	3.48566	0.00113202	0.023	-0.957344
LOC646187	0.191523	7.10887	3.48487	0.00113463	0.023026	-0.959428
ATP11B	0.563419	9.04857	3.48483	0.00113477	0.023026	-0.959537
MATK	-0.991643	9.89519	-3.4843	0.00113653	0.0230469	-0.960943
GLT1D1	0.921279	8.60106	3.48372	0.00113843	0.0230706	-0.962455
GAS2L1	0.330668	7.46426	3.4833	0.00113984	0.0230736	-0.963572
MCCC1	-0.406269	8.96051	-3.48324	0.00114006	0.0230736	-0.963744
FDPS	-0.265624	8.40922	-3.48233	0.00114307	0.0231198	-0.966136
SLC5A10	0.409691	8.02914	3.48197	0.00114427	0.0231291	-0.967082
LOC651133	0.198145	7.21035	3.48157	0.00114562	0.0231415	-0.96815
CTSS	0.606137	10.929	3.48118	0.00114691	0.0231527	-0.969169
ANKRD7	0.185465	7.45694	3.47957	0.0011523	0.0232465	-0.97341
DLST	-0.423778	8.13215	-3.47921	0.0011535	0.0232559	-0.974359
WDR20	0.304225	9.5929	3.47876	0.00115502	0.0232715	-0.975546
TMEM2	0.539661	10.5743	3.47697	0.00116107	0.0233784	-0.980274
BRD7	-0.293614	10.165	-3.4766	0.0011623	0.0233883	-0.981237
NASP	-0.332394	9.00809	-3.47622	0.0011636	0.0233969	-0.982245
ERCC2	-0.355833	8.13622	-3.47569	0.00116539	0.0233969	-0.983634
FAM113B	-0.764591	11.0292	-3.47566	0.0011655	0.0233969	-0.983719
FRAT2	0.825704	12.8928	3.4756	0.00116571	0.0233969	-0.983886
ZDHHC17	0.47186	9.26243	3.47449	0.00116948	0.0234339	-0.986803
SEMA4A	0.814716	10.7634	3.47446	0.00116959	0.0234339	-0.986888
WDR18	-0.589088	10.5189	-3.4744	0.00116979	0.0234339	-0.98705
PTGS1	0.793209	9.67155	3.4739	0.00117149	0.0234529	-0.988359
INTS7	-0.2639	7.87952	-3.47364	0.00117238	0.0234559	-0.989051
UFSP2	-0.41591	9.36483	-3.47287	0.001175	0.0234887	-0.991067
HSD11B2	0.191682	6.71623	3.47272	0.00117552	0.0234887	-0.991469
LOC440992	-0.214822	7.17869	-3.47203	0.00117788	0.0235209	-0.993282
AARS	-0.543022	11.1677	-3.4714	0.00118007	0.0235496	-0.994961
LOC727752	0.184753	7.20795	3.47054	0.00118302	0.0235935	-0.997222
MAGED2	-0.48621	8.29953	-3.46922	0.00118755	0.0236689	-1.00068
CXCL5	0.460129	7.63426	3.46886	0.00118882	0.0236731	-1.00165
C12orf10	-0.55984	10.4444	-3.46871	0.00118933	0.0236731	-1.00204
CHCHD9	-0.320369	10.9915	-3.46851	0.00119002	0.0236731	-1.00257
TBPL1	0.336402	9.90243	3.46802	0.00119171	0.0236769	-1.00385
MRTO4	-0.357775	8.06325	-3.46802	0.00119172	0.0236769	-1.00386
SRGN	0.669877	14.5075	3.46745	0.00119371	0.0237015	-1.00537
NUBP1	-0.586032	9.2138	-3.46639	0.00119737	0.023759	-1.00813
ZW10	-0.444089	9.25409	-3.46615	0.00119823	0.0237611	-1.00878
ALOX12	0.651086	8.615	3.46584	0.00119931	0.0237676	-1.0096
COMT	-0.431736	10.9484	-3.46524	0.0012014	0.0237866	-1.01117
HTR1D	0.177395	6.62419	3.46513	0.00120179	0.0237866	-1.01146
LOC644033	0.511882	9.21432	3.46451	0.00120396	0.0238146	-1.0131
SPI1	1.03779	12.3484	3.46396	0.00120588	0.0238374	-1.01454
RNU6-15	0.762231	10.5694	3.46357	0.00120724	0.0238374	-1.01556
ACAD9	-0.431616	8.7015	-3.46353	0.00120739	0.0238374	-1.01567
ABTB1	0.721201	11.2451	3.4632	0.00120854	0.0238452	-1.01653
LOC442113	0.165472	7.12996	3.46292	0.00120953	0.0238496	-1.01727
DRAM1	0.942564	9.63043	3.46268	0.00121036	0.0238511	-1.0179
BCL3	1.01927	10.5509	3.46209	0.00121246	0.0238775	-1.01947
SNX13	0.496841	7.99324	3.46184	0.00121332	0.0238795	-1.02011
SYT3	0.231365	6.82573	3.46155	0.00121435	0.0238847	-1.02087
FBXL5	0.827727	11.8603	3.46048	0.00121813	0.0239441	-1.02368
ADCK1	-0.415488	8.29087	-3.45944	0.00122184	0.024002	-1.02644
COPS6	-0.333213	9.35153	-3.45886	0.00122388	0.0240271	-1.02795
SFMBT2	-0.455402	8.45206	-3.45748	0.00122881	0.0240937	-1.03158
LOC100132288	-0.366629	7.37725	-3.45748	0.00122881	0.0240937	-1.03158
C19orf33	0.433382	7.62792	3.45602	0.00123404	0.0241812	-1.03542
NRD1	0.359506	11.8641	3.45556	0.00123569	0.0241985	-1.03663
CCL25	-0.261571	7.36046	-3.4543	0.00124023	0.0242616	-1.03994
TXNDC14	-0.385807	10.5197	-3.45423	0.00124046	0.0242616	-1.04012
ZNF217	0.600837	9.86368	3.45372	0.0012423	0.0242767	-1.04146
LOC100131967	0.972393	8.18793	3.4534	0.00124347	0.0242767	-1.04231
LRRC46	0.176744	6.93701	3.45338	0.00124355	0.0242767	-1.04237
LOC645955	0.187327	6.77061	3.45262	0.00124627	0.0243146	-1.04434
ACSS1	-0.490894	10.3792	-3.45237	0.0012472	0.0243176	-1.04502
IDS	0.594305	10.0968	3.45207	0.00124829	0.0243176	-1.04581
PWP1	-0.571473	10.1775	-3.45192	0.00124882	0.0243176	-1.04619
LOC389286	-0.757401	8.42016	-3.45173	0.00124952	0.0243176	-1.0467
CCDC5	-0.257048	8.22426	-3.45134	0.00125092	0.0243238	-1.04771
GTPBP6	-0.572701	11.2296	-3.45121	0.00125139	0.0243238	-1.04805
HAL	0.839163	8.72124	3.45072	0.00125319	0.0243297	-1.04935
ARMCX6	-0.234249	8.8082	-3.4507	0.00125324	0.0243297	-1.04938
DDX19A	-0.2737	8.98362	-3.44942	0.0012579	0.0244052	-1.05274
ZNF654	0.416467	7.77968	3.44908	0.00125917	0.0244147	-1.05366
LOC728098	0.224212	8.69161	3.44782	0.00126377	0.0244608	-1.05695
LOC390570	-0.188495	7.14854	-3.44762	0.0012645	0.0244608	-1.05748
LOC649458	-0.170031	6.80876	-3.44753	0.00126482	0.0244608	-1.05771
SLC2A3	0.893036	13.8136	3.4475	0.00126493	0.0244608	-1.05778
LOC100130919	-0.521523	11.6388	-3.44737	0.00126544	0.0244608	-1.05815
BTN3A3	-0.570965	10.0964	-3.44687	0.00126726	0.0244728	-1.05945
HS3ST5	0.161867	6.66059	3.44677	0.00126762	0.0244728	-1.0597
MIR542	0.193875	7.05478	3.44589	0.00127086	0.0245202	-1.06201
FURIN	0.698971	9.69666	3.445	0.00127416	0.0245688	-1.06436
YPEL1	-0.616314	8.63416	-3.44336	0.00128023	0.0246708	-1.06866
EI24	-0.470976	9.23281	-3.44201	0.00128526	0.0247525	-1.0722
TCF7L2	0.697597	8.62214	3.44153	0.00128705	0.0247717	-1.07346
NTRK3	0.181775	6.75009	3.44126	0.00128805	0.0247758	-1.07416
HSD3B7	0.381141	7.12832	3.4407	0.00129014	0.0247972	-1.07563
KLRD1	-0.938495	9.4886	-3.44042	0.00129118	0.0247972	-1.07635
SLITRK4	0.559749	7.65714	3.44033	0.00129153	0.0247972	-1.0766
SHROOM2	0.184213	6.85291	3.43955	0.00129446	0.0248383	-1.07865
FGFR1OP	0.324857	7.13019	3.43841	0.00129874	0.0249052	-1.08163
UBE2Z	-0.402114	10.3131	-3.438	0.0013003	0.02492	-1.08272
DCPS	-0.490403	8.90838	-3.43707	0.00130378	0.0249714	-1.08514
NSUN4	-0.268707	8.60152	-3.43667	0.00130531	0.0249854	-1.08619
SLC44A3	0.297615	6.79745	3.43566	0.00130915	0.0250306	-1.08885
KIAA1012	0.432134	9.69896	3.43563	0.00130926	0.0250306	-1.08893
LOC100129602	-0.203555	6.84357	-3.43507	0.00131139	0.0250447	-1.09039
NUDT8	0.206181	7.2068	3.43501	0.00131159	0.0250447	-1.09054
C19orf66	-0.790174	9.90154	-3.43423	0.00131456	0.025072	-1.09258
ABCC3	0.714663	9.2848	3.43422	0.00131462	0.025072	-1.09262
RPN1	-0.412961	12.3503	-3.43344	0.00131757	0.025113	-1.09465
ZCCHC6	0.665221	9.09901	3.43277	0.00132014	0.0251468	-1.09641
LACTB	0.568849	10.9872	3.43252	0.00132108	0.0251494	-1.09705
CPSF3	-0.38648	10.2928	-3.43224	0.00132217	0.0251549	-1.0978
ICAM5	0.210228	7.33531	3.43201	0.00132305	0.0251564	-1.0984
LRRFIP2	0.595672	9.66358	3.43147	0.00132514	0.0251708	-1.09982
LOC728956	-0.142248	7.23745	-3.4314	0.00132541	0.0251708	-1.10001
SOAT1	0.482592	7.51691	3.43051	0.00132881	0.0252201	-1.10232
RNF130	0.579417	11.0528	3.4302	0.00132999	0.0252273	-1.10313
CPPED1	0.368999	7.9589	3.4291	0.00133426	0.0252929	-1.10602
LOC643287	-0.549237	8.57658	-3.4286	0.00133619	0.0253142	-1.10733
ACTR2	0.512487	12.7251	3.42758	0.00134012	0.0253735	-1.10998
DNASE1L2	0.247342	6.81542	3.42575	0.00134724	0.0254929	-1.11477
AQP3	-0.514368	7.45781	-3.42467	0.00135146	0.0255572	-1.1176
FNDC3B	0.907	10.2995	3.42404	0.00135393	0.0255754	-1.11925
DCXR	-0.661362	9.99862	-3.42388	0.00135458	0.0255754	-1.11968
LOC653157	0.805127	8.91955	3.42347	0.00135615	0.0255754	-1.12073
LOC390213	-0.195677	6.94918	-3.42347	0.00135618	0.0255754	-1.12075
GALP	-0.141207	6.4679	-3.42339	0.00135648	0.0255754	-1.12095
ROBLD3	-0.398551	11.7355	-3.42236	0.00136055	0.0256233	-1.12365
CAPZA2	0.500525	11.7278	3.42216	0.00136131	0.0256233	-1.12416
CDC42EP3	0.620657	7.56828	3.42188	0.00136241	0.0256233	-1.12489
GALE	-0.331703	7.95992	-3.42186	0.00136251	0.0256233	-1.12496
LOC727846	0.193175	7.11661	3.42171	0.0013631	0.0256233	-1.12535
LOC100129375	0.200335	7.07684	3.42121	0.00136508	0.025645	-1.12666
PHF12	0.306465	8.99133	3.42082	0.00136662	0.0256569	-1.12768
RANBP1	-0.515731	10.079	-3.42045	0.00136807	0.0256569	-1.12864
MORC3	0.518548	7.67473	3.42043	0.00136816	0.0256569	-1.1287
LOC100128190	-0.189429	6.95724	-3.4195	0.00137182	0.0257101	-1.13111
IKBKE	-0.486617	9.49157	-3.41594	0.00138604	0.0259611	-1.14043
SOS2	0.513573	8.33992	3.41534	0.00138842	0.0259903	-1.14198
APOA1BP	-0.525545	9.98566	-3.4149	0.00139019	0.0260079	-1.14313
CYTH2	0.608742	8.72271	3.41469	0.00139102	0.0260079	-1.14367
RHOT1	0.559098	10.7527	3.41443	0.00139209	0.0260124	-1.14436
ACRC	0.297543	7.38829	3.41316	0.00139719	0.0260858	-1.14767
C21orf54	-0.175091	7.03131	-3.41304	0.00139768	0.0260858	-1.14798
LOC100128090	0.148647	7.10052	3.41226	0.00140084	0.0261293	-1.15002
LOC100128533	0.294481	7.51942	3.41194	0.00140211	0.0261375	-1.15084
ELAC2	-0.580531	8.21693	-3.41029	0.00140882	0.026247	-1.15515
FAM59B	-0.231338	7.51028	-3.41005	0.00140979	0.0262496	-1.15578
CHMP1B	0.331167	10.9747	3.40963	0.0014115	0.0262658	-1.15687
RLF	0.29981	8.5154	3.40902	0.001414	0.0262968	-1.15847
MYOM2	-1.62846	10.0379	-3.40862	0.00141562	0.0263113	-1.15951
FGD1	-0.165053	6.52475	-3.40745	0.00142043	0.026385	-1.16257
MAP2K1IP1	0.695534	10.2603	3.40626	0.00142534	0.0264606	-1.16568
PPP1R10	0.347737	9.98067	3.4055	0.00142846	0.0265029	-1.16766
BLMH	-0.48655	8.40328	-3.40517	0.00142979	0.0265119	-1.1685
LOC728037	-0.452263	8.60309	-3.40481	0.00143131	0.0265195	-1.16946
TNFRSF1A	0.826242	12.5467	3.40467	0.00143189	0.0265195	-1.16982
IL10RA	-0.41922	10.91	-3.40442	0.00143292	0.026523	-1.17048
C17orf53	-0.269367	7.6821	-3.4041	0.00143422	0.0265314	-1.17129
XRCC6	-0.61466	11.3294	-3.40366	0.00143607	0.0265434	-1.17246
HNRNPH2	0.555827	9.95317	3.40354	0.00143656	0.0265434	-1.17277
PMM2	-0.399177	8.82372	-3.40265	0.00144022	0.0265889	-1.17507
CAT	0.594819	11.423	3.40241	0.00144125	0.0265889	-1.17571
DSN1	-0.261717	8.25833	-3.40229	0.00144174	0.0265889	-1.17602
PRKCB	0.579876	10.9813	3.40213	0.00144241	0.0265889	-1.17644
PPP1R3D	0.842177	8.99988	3.40158	0.00144468	0.0266152	-1.17786
PPIAL4C	0.191737	7.1986	3.40077	0.00144807	0.0266619	-1.17997
SEC22A	-0.278137	8.75359	-3.39944	0.00145365	0.0267491	-1.18345
MAP4K2	-0.44371	11.8035	-3.3991	0.00145506	0.0267593	-1.18432
SLC25A40	0.330948	7.9592	3.39851	0.00145755	0.0267894	-1.18587
ADAM10	0.517971	8.55934	3.39829	0.00145847	0.0267907	-1.18644
LOC201725	-0.250844	6.92262	-3.39788	0.00146019	0.0268066	-1.1875
DDX39	-0.523208	11.3736	-3.3974	0.00146222	0.0268282	-1.18876
RNPS1	-0.563786	11.2333	-3.39698	0.00146397	0.0268283	-1.18984
LAPTM4B	0.476693	8.61396	3.39691	0.0014643	0.0268283	-1.19004
RGL4	1.131	10.9058	3.39679	0.00146479	0.0268283	-1.19034
NDUFS3	-0.501436	11.1645	-3.39563	0.00146969	0.0269023	-1.19335
TFPI	0.374427	7.67805	3.3954	0.00147066	0.0269045	-1.19395
C17orf63	0.333519	9.0392	3.3947	0.00147365	0.0269434	-1.19578
LOC100130872	-0.231575	7.13632	-3.39423	0.00147564	0.0269577	-1.197
ELF2	0.405729	10.3561	3.39411	0.00147616	0.0269577	-1.19732
LOC100128432	0.147489	6.87456	3.39391	0.00147701	0.0269577	-1.19784
TPH1	0.160854	6.75035	3.39203	0.001485	0.0270645	-1.20271
KIAA0258	-0.208598	7.68078	-3.39203	0.00148501	0.0270645	-1.20272
LOC158381	0.177863	6.82905	3.39193	0.00148544	0.0270645	-1.20298
PEX11B	-0.410485	10.7866	-3.39125	0.00148837	0.0270865	-1.20476
LOC92755	-0.618381	9.61925	-3.3911	0.00148903	0.0270865	-1.20516
ITGA2B	1.02431	9.28666	3.39091	0.00148982	0.0270865	-1.20564
LAMP1	0.328714	12.7048	3.39067	0.00149085	0.0270865	-1.20626
LOC100133744	0.225503	7.06113	3.39064	0.00149096	0.0270865	-1.20633
IPO11	0.548976	9.19185	3.38974	0.00149484	0.0271163	-1.20868
JMJD1C	0.737321	10.3302	3.38973	0.00149488	0.0271163	-1.2087
TIGD5	-0.369869	8.67297	-3.38966	0.00149519	0.0271163	-1.20889
NAGPA	-0.401443	9.21073	-3.38887	0.00149862	0.0271627	-1.21095
DENND3	0.810072	10.4385	3.38725	0.00150563	0.0272741	-1.21517
TBRG4	-0.376492	9.77245	-3.38646	0.00150901	0.0272982	-1.2172
REPIN1	-0.454726	10.7114	-3.38645	0.00150908	0.0272982	-1.21723
KIR3DP1	0.183689	6.71442	3.38634	0.00150957	0.0272982	-1.21753
EVX1	0.171927	6.57328	3.38571	0.00151231	0.0273243	-1.21916
RNF126	-0.515701	8.88417	-3.38561	0.00151275	0.0273243	-1.21943
GART	-0.464082	10.4128	-3.38519	0.00151454	0.0273409	-1.22049
C9orf100	-0.172318	7.36553	-3.38477	0.00151638	0.0273584	-1.22159
MIR26B	0.202341	7.1102	3.38345	0.00152215	0.0274468	-1.22502
DEF8	0.660734	11.4372	3.38155	0.00153051	0.0275807	-1.22996
RPS6KA3	0.337895	8.37057	3.38117	0.00153217	0.0275807	-1.23094
RNH1	-0.475883	10.5847	-3.38098	0.00153301	0.0275807	-1.23143
WDR37	0.309968	10.1801	3.38096	0.00153309	0.0275807	-1.23148
SUCNR1	0.276673	7.46195	3.37886	0.0015424	0.0277186	-1.23695
TSC22D1	0.701982	10.4722	3.37874	0.00154291	0.0277186	-1.23725
CRX	0.175008	6.63056	3.37857	0.00154368	0.0277186	-1.2377
C6orf35	-0.186659	6.96945	-3.37843	0.00154429	0.0277186	-1.23805
C19orf45	-0.178965	7.11407	-3.37776	0.00154727	0.0277563	-1.23979
PIGC	-0.336225	10.3173	-3.3769	0.00155113	0.0277949	-1.24204
C12orf41	-0.403876	10.4435	-3.37687	0.00155125	0.0277949	-1.24211
OSGIN2	0.420224	8.50207	3.37668	0.00155208	0.0277949	-1.24259
DDB1	-0.551354	11.9351	-3.37621	0.00155421	0.0278173	-1.24383
COX10	-0.48645	9.20273	-3.37566	0.00155664	0.0278449	-1.24524
ECD	-0.237461	8.49643	-3.3752	0.00155872	0.0278662	-1.24644
TAX1BP1	0.469633	11.8066	3.37474	0.00156079	0.0278874	-1.24764
LOC100129550	0.666164	9.08561	3.37432	0.00156264	0.0279046	-1.24871
C15orf53	-0.194002	7.10331	-3.37356	0.00156608	0.0279501	-1.25069
ADCK2	-0.483271	9.47343	-3.37307	0.00156827	0.0279734	-1.25196
HHEX	0.566279	9.82083	3.37215	0.00157245	0.0280319	-1.25436
TRIM41	0.300888	10.2172	3.3719	0.00157357	0.028036	-1.255
IFRD2	-0.300564	8.59404	-3.37159	0.00157498	0.0280452	-1.25581
TP53I3	0.544818	7.56053	3.37059	0.00157951	0.0280944	-1.2584
SIPA1L3	0.217827	7.28506	3.37058	0.00157954	0.0280944	-1.25841
C2orf80	0.187424	6.91147	3.36928	0.00158545	0.0281726	-1.26179
C11orf10	-0.391564	13.0883	-3.36922	0.00158572	0.0281726	-1.26194
ABCC6P2	0.232933	7.44204	3.3686	0.00158857	0.0282037	-1.26356
SLC2A14	0.916049	7.95587	3.36844	0.00158927	0.0282037	-1.26396
RASSF1	-0.549968	10.0257	-3.36806	0.00159102	0.0282189	-1.26495
THAP1	0.408809	8.66336	3.36755	0.00159333	0.0282438	-1.26626
CDC26	0.303604	10.4962	3.36731	0.00159442	0.0282473	-1.26688
OR6C68	-0.198094	7.06355	-3.36705	0.00159563	0.0282528	-1.26756
RAB3GAP2	0.439239	9.50387	3.36659	0.00159773	0.0282579	-1.26875
LAX1	-0.58306	9.66736	-3.36657	0.00159785	0.0282579	-1.26882
FAM160A2	0.588705	9.85269	3.3664	0.00159862	0.0282579	-1.26925
C3orf39	-0.257985	8.15767	-3.36607	0.00160012	0.0282684	-1.27009
GNGT2	-0.588376	8.88808	-3.36565	0.00160206	0.0282799	-1.27119
PRLH	-0.149421	7.12819	-3.36554	0.00160257	0.0282799	-1.27148
LOC729581	0.205029	6.93767	3.36477	0.0016061	0.0283263	-1.27346
WBSCR16	-0.284826	8.17608	-3.36395	0.00160988	0.0283772	-1.27558
SEC16B	0.149097	6.48668	3.36284	0.00161502	0.0284517	-1.27846
NCK2	0.450716	10.3558	3.36185	0.00161963	0.028517	-1.28103
TMEM85	-0.339116	10.8217	-3.36116	0.00162282	0.0285572	-1.28281
CCR2	0.708814	10.7423	3.36046	0.00162612	0.0285992	-1.28464
LOC100133312	0.242493	7.24793	3.36023	0.00162719	0.0286019	-1.28523
RPGR	0.389842	7.64819	3.35963	0.00162997	0.028606	-1.28677
FEZ1	0.381771	7.84127	3.35938	0.00163117	0.028606	-1.28743
PRPF38B	0.350566	8.37131	3.3591	0.00163245	0.028606	-1.28814
TNFRSF14	-0.359732	12.5998	-3.35909	0.00163252	0.028606	-1.28818
OTX2	0.175035	6.71858	3.35905	0.00163269	0.028606	-1.28827
CCDC64B	0.223395	7.01809	3.35901	0.00163289	0.028606	-1.28838
LOC652672	-0.334681	8.52389	-3.35852	0.00163517	0.0286166	-1.28964
C14orf1	0.210002	6.72131	3.35833	0.00163607	0.0286166	-1.29014
GNG11	0.85028	10.6624	3.35821	0.00163661	0.0286166	-1.29043
LOC402175	-0.380365	10.9012	-3.3581	0.00163713	0.0286166	-1.29072
LOC100134796	0.194472	7.10532	3.35689	0.00164285	0.0287005	-1.29387
RMND5B	-0.232507	8.81716	-3.35599	0.00164708	0.0287584	-1.29619
WDR31	0.164742	7.0354	3.3549	0.00165224	0.0288326	-1.29901
GMIP	0.36967	11.2522	3.35221	0.001665	0.0289853	-1.30595
C7orf55	-0.409747	9.8626	-3.35214	0.00166535	0.0289853	-1.30614
MTMR10	0.335245	10.8177	3.3521	0.00166555	0.0289853	-1.30624
PRPF40A	0.431415	9.1884	3.35209	0.0016656	0.0289853	-1.30627
CRTC3	-0.487029	10.6931	-3.35209	0.00166561	0.0289853	-1.30627
ATP5G1	-0.57427	10.6052	-3.35168	0.00166754	0.0290029	-1.30732
SIRPA	0.915362	12.4419	3.3513	0.00166937	0.0290158	-1.30831
XKR8	0.691887	10.1759	3.35114	0.00167013	0.0290158	-1.30872
LOC652662	0.164215	6.942	3.35076	0.00167195	0.0290314	-1.3097
CMTM5	0.610987	8.32533	3.34972	0.00167695	0.0291014	-1.31239
LOC100130285	0.17828	7.09713	3.34953	0.00167784	0.0291014	-1.31287
ISM2	0.186451	7.05492	3.349	0.00168038	0.0291056	-1.31424
SLC38A2	0.577486	9.94719	3.34882	0.00168128	0.0291056	-1.31472
CACNG5	0.198976	6.84541	3.34877	0.00168151	0.0291056	-1.31484
ZBTB7A	0.287478	8.30905	3.34871	0.00168179	0.0291056	-1.31499
RABGGTA	-0.575173	8.09642	-3.34703	0.00168992	0.0292065	-1.31934
HDAC3	-0.356917	9.63303	-3.34694	0.00169032	0.0292065	-1.31955
RNF145	0.34122	9.76092	3.34693	0.00169041	0.0292065	-1.3196
CCDC19	0.348832	7.31458	3.34639	0.00169302	0.0292356	-1.32099
PF4V1	1.17929	8.33322	3.34614	0.00169423	0.0292404	-1.32164
ACTR5	-0.398259	8.28971	-3.34542	0.00169769	0.029284	-1.32348
KCNMA1	0.296225	7.05376	3.34412	0.00170406	0.0293778	-1.32685
2025-03-07	0.584593	11.0064	3.34382	0.00170551	0.0293865	-1.32762
EDN2	-0.177022	7.46018	-3.3426	0.00171146	0.0294712	-1.33076
MAB21L1	0.160186	6.84845	3.34243	0.00171229	0.0294712	-1.3312
LRRC6	0.814422	7.71169	3.34224	0.00171324	0.0294712	-1.33169
SNAP47	-0.349942	8.16724	-3.34185	0.00171516	0.0294882	-1.33271
TSHR	-0.162589	7.30749	-3.3394	0.00172723	0.0296794	-1.33903
LEPROTL1	-0.538623	11.1658	-3.33905	0.00172895	0.0296858	-1.33993
ENPP5	-0.282442	6.80723	-3.33894	0.00172949	0.0296858	-1.34021
FAM12A	0.142377	6.81439	3.33822	0.00173305	0.0297306	-1.34206
KIR2DL5B	-0.310893	7.39071	-3.33744	0.0017369	0.0297689	-1.34406
CAB39	0.543857	13.0401	3.33739	0.00173718	0.0297689	-1.3442
DNAJB13	0.171656	6.68869	3.33713	0.00173845	0.0297744	-1.34486
LOC729647	-0.206196	7.16431	-3.33639	0.00174214	0.0298215	-1.34678
ZNF746	0.434196	10.1557	3.33554	0.00174636	0.0298563	-1.34895
B3GALT1	0.192869	6.80471	3.33548	0.00174669	0.0298563	-1.34912
DNMT1	-0.668904	11.933	-3.33541	0.00174703	0.0298563	-1.3493
ARPC3	0.343906	12.3695	3.33387	0.00175472	0.0299643	-1.35326
KCNK12	-0.28609	7.53977	-3.33377	0.00175525	0.0299643	-1.35353
PDE6B	-0.409937	7.80773	-3.33336	0.00175728	0.0299826	-1.35457
LOC100129960	0.552078	7.56564	3.33197	0.00176427	0.0300855	-1.35815
C1orf161	0.261977	7.43419	3.33141	0.00176709	0.0301092	-1.35959
TRIM35	-0.226673	7.86916	-3.33132	0.00176758	0.0301092	-1.35984
ISG15	-1.98357	13.2651	-3.32974	0.00177554	0.0302085	-1.36389
LOC647710	-0.186812	7.16497	-3.32962	0.00177615	0.0302085	-1.3642
DIRC2	0.649617	9.0727	3.3296	0.00177629	0.0302085	-1.36427
HIC2	-0.299136	8.78881	-3.32874	0.00178065	0.0302514	-1.36648
TSPAN4	-0.5242	7.93531	-3.32872	0.00178074	0.0302514	-1.36652
AP2S1	-0.323501	13.3726	-3.32834	0.00178268	0.0302672	-1.36751
TBXAS1	0.440844	11.221	3.3281	0.00178392	0.0302672	-1.36813
C10orf54	0.785617	12.1038	3.32793	0.00178476	0.0302672	-1.36856
VN1R2	-0.154023	7.40012	-3.32778	0.00178552	0.0302672	-1.36894
MAP3K8	0.668403	9.36942	3.32727	0.00178815	0.0302954	-1.37027
LOC100131975	0.157008	6.94783	3.32679	0.00179057	0.03032	-1.37149
EIF3I	-0.549985	11.6025	-3.32648	0.00179216	0.0303305	-1.37228
LY86	-0.613838	10.7788	-3.32601	0.00179459	0.0303554	-1.3735
LOC100131737	-0.254081	8.32026	-3.3258	0.00179565	0.0303569	-1.37403
LOC650724	0.187066	7.04901	3.32547	0.00179734	0.0303692	-1.37488
DPPA3	0.196143	7.41255	3.32517	0.00179888	0.0303788	-1.37566
SF3A2	-0.444448	10.9609	-3.32482	0.00180067	0.0303927	-1.37655
DNAJC8	-0.492082	12.0823	-3.32378	0.00180602	0.0304666	-1.37922
SAFB2	0.358374	10.946	3.32235	0.0018134	0.0305747	-1.3829
MAPK14	0.832432	8.32941	3.32202	0.00181514	0.0305799	-1.38376
LOC645822	0.227836	7.1849	3.32181	0.00181621	0.0305799	-1.38429
LOC648596	0.160781	7.22511	3.32173	0.00181663	0.0305799	-1.3845
MBIP	-0.320959	8.36467	-3.32144	0.00181813	0.0305888	-1.38525
STAM	0.497931	8.1838	3.31958	0.0018278	0.0307121	-1.39002
RBP2	0.178233	6.71437	3.31937	0.00182891	0.0307121	-1.39057
LOC729009	0.606435	10.2705	3.31929	0.0018293	0.0307121	-1.39076
TTLL1	-0.201076	7.8893	-3.31924	0.00182955	0.0307121	-1.39089
LOC100133012	-0.243488	7.61834	-3.31909	0.00183035	0.0307121	-1.39128
DIMT1L	-0.572702	9.88918	-3.31879	0.00183193	0.0307222	-1.39206
COMMD7	-0.400163	11.3088	-3.31821	0.00183495	0.0307437	-1.39354
RTBDN	-0.539173	8.04558	-3.31817	0.00183517	0.0307437	-1.39365
MTRF1L	0.367604	10.3045	3.3176	0.00183816	0.0307774	-1.39512
FLJ25996	0.15599	6.68853	3.31627	0.00184512	0.030872	-1.39852
LMO4	0.280147	10.0031	3.31615	0.00184577	0.030872	-1.39884
MRPL37	-0.525138	10.6825	-3.31543	0.00184958	0.0309192	-1.4007
LOC441061	0.177871	7.03669	3.31482	0.00185278	0.0309562	-1.40225
DUX2	0.160465	6.70532	3.31443	0.00185486	0.0309739	-1.40326
C3orf26	-0.30526	8.50806	-3.31418	0.00185613	0.0309739	-1.40388
LOC652481	-0.26922	8.55806	-3.31406	0.0018568	0.0309739	-1.4042
C3orf45	0.18945	7.12675	3.3137	0.0018587	0.0309857	-1.40513
KIAA1539	0.618449	10.0262	3.31355	0.00185948	0.0309857	-1.4055
LOC100132025	-0.192218	6.90112	-3.31318	0.00186148	0.0309939	-1.40647
ZNF185	0.625392	9.58892	3.31306	0.00186211	0.0309939	-1.40678
BTBD11	-0.690413	9.52429	-3.3129	0.00186293	0.0309939	-1.40717
CDKAL1	-0.400478	7.50183	-3.31266	0.0018642	0.0309986	-1.40778
RBMS1	0.560831	11.99	3.31218	0.00186678	0.0310251	-1.40903
CNOT10	-0.241361	8.93557	-3.31196	0.00186796	0.0310284	-1.4096
C9orf7	0.286925	7.70502	3.3117	0.0018693	0.0310341	-1.41024
LOC441155	0.362797	8.43588	3.31125	0.00187172	0.0310579	-1.41141
HK3	1.25885	11.8876	3.3106	0.0018752	0.0310992	-1.41308
C1orf201	0.197096	7.34048	3.31028	0.0018769	0.031111	-1.4139
PNMA2	0.187972	6.66354	3.30892	0.00188417	0.031215	-1.41738
SEC61A1	-0.355207	11.3445	-3.30826	0.00188772	0.0312574	-1.41908
POLA2	-0.379565	8.51028	-3.30749	0.0018919	0.03131	-1.42107
PHCA	0.672079	10.4857	3.30722	0.00189334	0.0313174	-1.42175
KCNS2	0.171079	6.61909	3.30699	0.00189456	0.0313211	-1.42233
BIRC5	-0.497203	7.79046	-3.30616	0.00189905	0.0313788	-1.42446
DAD1	-0.350166	12.2444	-3.30542	0.00190305	0.0314284	-1.42636
LOC728850	-0.20675	6.7754	-3.30396	0.00191099	0.031543	-1.43011
KIAA1026	0.623114	7.92666	3.30351	0.00191341	0.0315662	-1.43125
ZNF428	-0.538046	11.1278	-3.30285	0.00191701	0.031609	-1.43294
YWHAB	0.353621	12.8521	3.30259	0.00191844	0.0316161	-1.43361
JPH1	0.120789	6.46846	3.30224	0.00192033	0.0316223	-1.4345
RHOH	-0.359057	8.40356	-3.30215	0.00192084	0.0316223	-1.43474
PRKCD	0.580151	12.5016	3.3016	0.00192386	0.0316555	-1.43615
ORC5L	-0.444425	9.49605	-3.3004	0.00193042	0.0317326	-1.43921
MYADM	0.504258	13.3725	3.30012	0.00193197	0.0317326	-1.43994
LOC642838	0.316228	7.59157	3.30007	0.00193222	0.0317326	-1.44005
IL21R	-0.53384	8.54223	-3.2999	0.00193318	0.0317326	-1.4405
LOC100130483	0.190701	7.02777	3.29982	0.00193359	0.0317326	-1.4407
LOC641367	0.213022	7.22294	3.29917	0.00193718	0.0317609	-1.44236
TRPV4	0.146182	7.19596	3.29914	0.00193734	0.0317609	-1.44244
CDCA5	-0.758907	8.47674	-3.29852	0.00194079	0.0318008	-1.44404
BAHCC1	0.178453	7.09687	3.29794	0.001944	0.0318359	-1.44552
ARHGEF19	-0.347034	7.69204	-3.29776	0.00194496	0.0318359	-1.44597
TNFAIP2	0.682777	9.63777	3.29744	0.00194675	0.0318487	-1.4468
LOC728440	0.946618	9.15548	3.29694	0.0019495	0.0318743	-1.44807
IDH2	-0.897983	10.4273	-3.29679	0.00195035	0.0318743	-1.44846
GTF2F1	-0.438309	9.55853	-3.29537	0.00195826	0.0319869	-1.45211
RNF24	1.29138	11.6737	3.29497	0.00196049	0.0320063	-1.45313
GAD2	0.165585	6.6573	3.29479	0.00196149	0.0320063	-1.45359
BCL7B	-0.36197	8.68651	-3.29363	0.00196793	0.0320851	-1.45654
LOC100133769	-0.161514	7.08238	-3.2935	0.00196869	0.0320851	-1.45689
PPM1G	-0.483847	11.631	-3.29324	0.00197014	0.0320851	-1.45755
LOC647805	0.17875	7.26452	3.29305	0.00197117	0.0320851	-1.45802
URM1	-0.457925	10.8181	-3.29301	0.00197142	0.0320851	-1.45813
CECR5	-0.469274	10.0821	-3.2926	0.0019737	0.0321055	-1.45917
TSPYL6	0.312173	7.53856	3.29222	0.00197586	0.032124	-1.46016
C19orf48	-0.680115	8.54501	-3.29165	0.00197903	0.0321589	-1.4616
ACPP	0.350702	8.02382	3.29091	0.0019832	0.0322101	-1.4635
TCF15	0.175472	6.58938	3.29061	0.00198488	0.0322207	-1.46426
CCNL1	0.537284	10.5637	3.29026	0.00198687	0.0322363	-1.46516
GPHN	-0.228723	7.31802	-3.28952	0.00199108	0.0322676	-1.46707
PPFIBP2	-0.406541	9.3511	-3.28948	0.00199131	0.0322676	-1.46717
TXNRD2	-0.341935	8.6683	-3.28935	0.00199201	0.0322676	-1.46749
MIR634	0.180018	7.03049	3.2891	0.00199345	0.0322676	-1.46813
PIK3R5	0.308444	7.52541	3.28887	0.00199474	0.0322676	-1.46872
LOC100130354	0.188738	7.11488	3.28868	0.00199584	0.0322676	-1.46921
LOC399748	0.368479	13.0171	3.28865	0.00199598	0.0322676	-1.46928
CSF3	-0.168723	7.07513	-3.28714	0.00200458	0.0323899	-1.47315
LOC100128973	-0.174383	7.09033	-3.28676	0.00200675	0.0324061	-1.47412
MPZ	0.206304	7.28734	3.2866	0.00200765	0.0324061	-1.47452
LOC100129887	0.20491	7.09557	3.28635	0.00200904	0.0324119	-1.47515
RHOBTB1	0.236188	7.24243	3.28584	0.00201196	0.0324146	-1.47645
ADSL	-0.506155	11.2949	-3.28577	0.00201235	0.0324146	-1.47663
C5orf27	0.202209	7.14433	3.28561	0.00201327	0.0324146	-1.47704
TESK2	0.449419	8.35642	3.2856	0.00201334	0.0324146	-1.47707
LOC732043	0.141165	7.08355	3.28488	0.00201744	0.032464	-1.4789
TRDN	0.154132	6.9679	3.28463	0.00201887	0.0324704	-1.47954
LOC650628	0.247307	7.03395	3.28422	0.00202126	0.0324922	-1.4806
IL12RB1	-0.487376	8.18028	-3.28373	0.00202406	0.0325205	-1.48185
LOC650515	-0.255847	7.90995	-3.28351	0.00202535	0.0325246	-1.48242
NUP62	-0.413044	11.3394	-3.28332	0.00202642	0.0325252	-1.4829
RAPGEF4	0.157779	6.75807	3.28292	0.00202869	0.0325403	-1.4839
LOC440804	0.192382	7.1531	3.2828	0.00202943	0.0325403	-1.48423
CPEB4	0.685318	7.70891	3.28188	0.0020347	0.0326082	-1.48657
FCAR	0.713093	10.0441	3.2811	0.00203919	0.0326559	-1.48855
DHPS	-0.265049	10.8275	-3.28092	0.00204026	0.0326559	-1.48902
SSFA2	0.502364	8.11439	3.28083	0.0020408	0.0326559	-1.48926
HIST1H2AE	0.379569	7.751	3.28043	0.00204309	0.0326685	-1.49027
FLJ10357	0.837706	8.72083	3.28033	0.00204367	0.0326685	-1.49052
PRR18	0.131307	6.76374	3.27997	0.00204577	0.0326855	-1.49145
STX10	0.361708	11.3738	3.2796	0.00204794	0.0327035	-1.4924
KLHL26	-0.200901	7.83917	-3.27905	0.00205108	0.032737	-1.49378
CCDC155	0.136159	7.07882	3.27879	0.00205259	0.0327445	-1.49444
SCARNA9	0.558591	8.29269	3.27734	0.0020611	0.0328636	-1.49816
IPO9	-0.291079	9.08489	-3.27703	0.00206288	0.0328752	-1.49894
SNRPA	-0.33215	9.45262	-3.27636	0.00206681	0.0329211	-1.50065
GNAI3	0.605605	9.33559	3.27566	0.0020709	0.0329697	-1.50243
DDX23	0.232811	10.6344	3.27482	0.00207586	0.0330074	-1.50458
MAML3	0.222529	7.21041	3.27481	0.0020759	0.0330074	-1.5046
LOC285550	0.422878	8.08714	3.27472	0.00207642	0.0330074	-1.50483
LOC730051	-0.327492	8.36616	-3.2743	0.00207893	0.0330305	-1.50591
CYP46A1	-0.167252	7.00934	-3.2738	0.00208183	0.0330599	-1.50717
NUP205	-0.436859	10.0851	-3.27309	0.00208602	0.033089	-1.50897
LIPL3	0.152321	7.35368	3.27293	0.00208697	0.033089	-1.50938
GCA	1.21133	12.8752	3.27292	0.00208704	0.033089	-1.50941
TSPAN10	0.223627	6.8139	3.27278	0.00208788	0.033089	-1.50978
HERC4	0.473833	9.88022	3.27239	0.00209017	0.0331086	-1.51076
RPE65	-0.14819	6.38373	-3.27159	0.00209491	0.0331201	-1.5128
GPR108	0.358927	10.0481	3.27153	0.00209529	0.0331201	-1.51296
USP3	0.335041	11.4242	3.27143	0.00209588	0.0331201	-1.51321
CAMKK2	1.13622	9.41755	3.27137	0.00209623	0.0331201	-1.51336
MRPS7	-0.384655	8.97531	-3.27123	0.00209705	0.0331201	-1.51372
LOC100129674	0.312488	7.45912	3.2712	0.00209722	0.0331201	-1.51379
CLK4	0.615397	8.59306	3.27069	0.00210026	0.0331514	-1.51509
C15orf2	0.157612	7.08611	3.27014	0.00210355	0.0331811	-1.5165
PRKX	-0.369881	9.52604	-3.26989	0.00210506	0.0331811	-1.51715
LOC100134688	0.84884	8.74408	3.26984	0.00210531	0.0331811	-1.51725
RNU6-1	0.725019	10.5191	3.26835	0.00211421	0.0333047	-1.52105
CD6	-0.858195	11.0154	-3.26779	0.00211761	0.0333415	-1.52249
LOC645446	0.178826	6.94379	3.26756	0.00211895	0.0333458	-1.52306
LOC442711	0.154238	7.06785	3.26701	0.00212226	0.0333812	-1.52446
TLR5	1.30718	11.3637	3.26672	0.00212404	0.0333925	-1.52522
[truncated: 748 more rows]

## Sheet: DEG-GSE72829
DEG Results from GSE72829
	logFC	AveExpr	t	P.Value	adj.P.Val	B
IFI44L	-3.21225	10.3534	-14.1917	1.66782e-34	4.09683e-30	67.2985
IFI44	-2.50607	9.75728	-13.7198	7.75264e-33	9.5218e-29	63.5576
IFIT1	-2.94527	9.75799	-13.2744	2.84807e-31	2.332e-27	60.0449
OAS2	-1.88162	11.2133	-13.1711	6.54861e-31	4.0215e-27	59.2332
RSAD2	-2.7142	9.18704	-12.9176	5.02284e-30	2.46762e-26	57.2469
HERC6	-1.50257	8.28047	-12.8725	7.21107e-30	2.95221e-26	56.8943
MX1	-1.93182	12.4134	-12.5493	9.53596e-29	3.3463e-25	54.3765
OAS3	-2.17782	8.96868	-12.4871	1.56491e-28	4.80506e-25	53.8934
OAS1	-1.80098	9.57592	-12.4671	1.83468e-28	4.8173e-25	53.7383
FAM101B	1.0772	8.35386	12.4587	1.96112e-28	4.8173e-25	53.6734
IFIT3	-2.56652	10.6468	-12.3652	4.12071e-28	9.20191e-25	52.9492
HERC5	-2.25019	10.6836	-12.2337	1.16817e-27	2.39125e-24	51.933
EPSTI1	-1.86847	11.0088	-12.2083	1.42813e-27	2.6985e-24	51.7371
IFI27	-3.48406	11.5088	-12.0894	3.65355e-27	6.41042e-24	50.821
XAF1	-1.91952	10.4265	-11.9191	1.39558e-26	2.2854e-23	49.5139
DDX60	-1.30653	7.81126	-11.8191	3.05819e-26	4.69508e-23	48.7487
OTOF	-2.11189	7.44999	-11.422	6.7477e-25	9.75002e-22	45.731
HES4	-1.69707	8.3558	-11.3828	9.14415e-25	1.24787e-21	45.4346
IFIT2	-2.11918	11.2311	-11.3413	1.25995e-24	1.62891e-21	45.122
LY6E	-1.8825	12.0804	-11.0411	1.27016e-23	1.56001e-20	42.8684
ISG15	-2.4796	10.6967	-10.9909	1.86459e-23	2.18104e-20	42.494
TLR7	-1.02089	7.70525	-10.9528	2.49585e-23	2.78673e-20	42.2096
CMPK2	-1.25173	6.70962	-10.9004	3.72074e-23	3.97375e-20	41.8202
C9orf91	-0.763423	7.21915	-10.7235	1.42769e-22	1.46124e-19	40.5089
IRF7	-1.54282	11.0967	-10.7179	1.48947e-22	1.46349e-19	40.4676
SLPI	1.66305	7.8507	10.6104	3.3582e-22	3.17272e-19	39.6748
DHX58	-1.35542	7.68255	-10.5634	4.78592e-22	4.24626e-19	39.3293
RTP4	-1.24875	7.34686	-10.5593	4.93443e-22	4.24626e-19	39.2995
PARP12	-1.30889	9.69677	-10.5572	5.01309e-22	4.24626e-19	39.2841
MT1A	-1.45967	10.8302	-10.5405	5.68378e-22	4.56254e-19	39.1617
MT2A	-1.66409	10.7107	-10.5388	5.75797e-22	4.56254e-19	39.149
EIF2AK2	-1.24719	10.9807	-10.502	7.59605e-22	5.83092e-19	38.8789
STAT2	-1.08718	11.5167	-10.4178	1.42796e-21	1.06292e-18	38.2635
IFIH1	-1.34925	8.92898	-10.2416	5.32181e-21	3.84485e-18	36.9808
IFIT5	-1.00082	7.15475	-10.1817	8.30169e-21	5.82636e-18	36.5474
SAMD9L	-1.33642	9.64669	-10.1594	9.79417e-21	6.68289e-18	36.3862
UBE2L6	-1.13175	12.2973	-9.94996	4.59338e-20	3.02034e-17	34.8798
IFI6	-1.32838	12.4995	-9.94763	4.6724e-20	3.02034e-17	34.8631
ZBP1	-1.45331	10.4119	-9.68775	3.1157e-19	1.96241e-16	33.014
DDX58	-0.988389	7.7801	-9.64813	4.15253e-19	2.55007e-16	32.7341
PI3	2.3444	8.88939	9.59222	6.22188e-19	3.72767e-16	32.3401
PHF11	-0.736915	10.5443	-9.57743	6.92342e-19	4.04921e-16	32.236
MMP8	2.07811	6.47123	9.53573	9.35142e-19	5.34205e-16	31.9431
TRIM22	-1.04301	10.0166	-9.52172	1.03442e-18	5.65076e-16	31.8449
PTGDS	-0.81136	6.45201	-9.52162	1.03519e-18	5.65076e-16	31.8441
PARP11	-0.603175	6.68722	-9.4942	1.2609e-18	6.73319e-16	31.652
BPI	1.53427	8.14748	9.45892	1.62447e-18	8.49011e-16	31.4051
OASL	-1.68148	9.60376	-9.45586	1.66054e-18	8.49782e-16	31.3837
S100P	1.76575	10.1069	9.41626	2.20547e-18	1.10561e-15	31.1073
OPLAH	1.35212	7.76627	9.37188	3.02938e-18	1.48827e-15	30.7981
SIGLEC1	-0.954672	5.78893	-9.34892	3.56881e-18	1.7189e-15	30.6385
MTE	-1.00602	7.23813	-9.32504	4.23133e-18	1.99881e-15	30.4726
CETP	0.618517	6.60194	9.28752	5.52704e-18	2.56163e-15	30.2124
TDRD9	1.18841	7.33855	9.2564	6.89481e-18	3.13637e-15	29.9971
JUP	-1.21932	8.16523	-9.21729	9.09867e-18	4.06363e-15	29.7269
S100A12	1.6484	11.5943	9.19693	1.05099e-17	4.61011e-15	29.5865
LGALS3BP	-0.95014	7.04737	-9.17743	1.20646e-17	5.19921e-15	29.4522
PGLYRP1	1.39217	10.8222	9.15211	1.44273e-17	6.1102e-15	29.278
CMTM4	0.512068	6.12897	9.11171	1.91834e-17	7.9868e-15	29.0006
DACH1	0.831734	7.10894	9.10447	2.01866e-17	8.26438e-15	28.9509
GRB10	0.752782	6.83435	9.0514	2.93183e-17	1.18061e-14	28.5876
MOV10	-0.952519	8.08829	-9.04562	3.05313e-17	1.20963e-14	28.5481
LCN2	1.87129	11.0238	9.03934	3.19063e-17	1.24404e-14	28.5052
LAP3	-1.26548	9.7954	-9.01653	3.74399e-17	1.43699e-14	28.3495
ISG20	-0.911904	12.154	-9.00551	4.04458e-17	1.52848e-14	28.2743
SERPING1	-1.57227	7.86149	-8.99059	4.48975e-17	1.671e-14	28.1727
UBTD1	0.800414	7.71492	8.97476	5.01527e-17	1.83873e-14	28.0649
GPBAR1	-1.23372	9.37587	-8.96481	5.37645e-17	1.94216e-14	27.9972
PGD	1.0085	11.1179	8.9579	5.64237e-17	2.00868e-14	27.9502
GSN	0.800689	7.22212	8.92409	7.14305e-17	2.5066e-14	27.7206
SLC25A40	0.622624	7.00411	8.91434	7.6454e-17	2.64509e-14	27.6545
SP110	-0.712046	11.04	-8.83368	1.33911e-16	4.56858e-14	27.1089
RNF165	-0.715547	6.82147	-8.79158	1.79233e-16	6.03108e-14	26.8252
RTN2	0.536084	6.84232	8.76259	2.18971e-16	7.26866e-14	26.6303
VNN1	1.24421	8.17625	8.72298	2.87751e-16	9.42443e-14	26.3645
NUB1	-0.680606	9.71189	-8.72054	2.92612e-16	9.45753e-14	26.3482
PRIC285	-1.03678	10.3414	-8.71544	3.03065e-16	9.66816e-14	26.3141
SAMD4A	-0.696638	6.32314	-8.70715	3.20876e-16	1.01051e-13	26.2585
TMCO3	0.832082	7.95555	8.70218	3.32028e-16	1.0324e-13	26.2253
SCO2	-0.980832	9.99823	-8.69835	3.40887e-16	1.04669e-13	26.1996
LAMP3	-1.07392	7.18115	-8.69038	3.60087e-16	1.092e-13	26.1463
SAMD9	-0.967807	9.67232	-8.6864	3.70062e-16	1.10856e-13	26.1197
GIMAP4	-0.809564	12.3811	-8.66549	4.27214e-16	1.26435e-13	25.98
ZNF650	0.373514	6.94	8.65994	4.43771e-16	1.29771e-13	25.943
IL8RBP	-1.0084	7.02315	-8.6577	4.50655e-16	1.30234e-13	25.928
PDGFC	0.660067	6.29307	8.64013	5.08327e-16	1.45192e-13	25.8109
HSH2D	-0.995203	9.21751	-8.61692	5.95876e-16	1.68243e-13	25.6563
KIAA1715	0.56878	7.90325	8.611	6.20487e-16	1.71427e-13	25.6169
DLL1	-0.527281	5.88456	-8.61086	6.21112e-16	1.71427e-13	25.6159
NOD1	-0.5199	6.84967	-8.57055	8.17942e-16	2.23244e-13	25.3481
STXBP5	0.62058	7.41745	8.56556	8.46256e-16	2.28433e-13	25.315
MMP9	1.60936	11.2988	8.55197	9.2839e-16	2.4788e-13	25.2249
SH2D1B	-0.600522	6.46961	-8.53463	1.04475e-15	2.75948e-13	25.11
ZNF684	-0.64296	6.07065	-8.51939	1.15883e-15	3.02824e-13	25.0092
BTN3A1	-0.779427	8.78338	-8.51528	1.19169e-15	3.08133e-13	24.982
ATP9A	1.06635	8.38928	8.51281	1.21184e-15	3.10081e-13	24.9657
AXL	-0.573069	5.80154	-8.51047	1.23133e-15	3.11817e-13	24.9502
HP	1.65615	8.9659	8.49607	1.35777e-15	3.40328e-13	24.8551
PARP14	-0.966559	9.14791	-8.46278	1.70171e-15	4.22231e-13	24.6355
STAT1	-1.07901	12.0525	-8.44245	1.95278e-15	4.75975e-13	24.5017
BTN3A3	-0.734936	7.67994	-8.44212	1.95707e-15	4.75975e-13	24.4996
PCOLCE2	1.08451	6.13879	8.43614	2.03787e-15	4.90768e-13	24.4602
TIMM10	-0.97898	8.90534	-8.4049	2.51658e-15	6.00168e-13	24.255
IL1R2	1.9102	10.3421	8.39962	2.60788e-15	6.15962e-13	24.2204
CA4	1.40718	9.81891	8.37621	3.05373e-15	7.14397e-13	24.0669
PARP9	-0.866076	10.3355	-8.37422	3.09489e-15	7.17197e-13	24.0539
ZDHHC19	2.07788	9.12512	8.33341	4.07231e-15	9.34879e-13	23.787
TRIM5	-0.708439	7.95425	-8.32227	4.38859e-15	9.93001e-13	23.7143
CXCL10	-1.32923	6.89333	-8.32167	4.40633e-15	9.93001e-13	23.7104
MX2	-0.972568	10.7524	-8.32017	4.45087e-15	9.9392e-13	23.7006
COL17A1	1.22927	7.15201	8.25917	6.69599e-15	1.4818e-12	23.3036
KIAA1618	-0.797551	8.30169	-8.24695	7.26541e-15	1.59346e-12	23.2242
GPAA1	0.416098	7.78221	8.23632	7.7996e-15	1.69548e-12	23.1553
RETN	1.70926	8.95729	8.23122	8.0698e-15	1.73883e-12	23.1222
GBP1	-1.44563	9.8832	-8.19526	1.02534e-14	2.19013e-12	22.8894
CECR1	-0.875494	10.7413	-8.15915	1.30332e-14	2.75989e-12	22.6562
GGT1	0.351951	6.34203	8.1486	1.3978e-14	2.93466e-12	22.5882
SMPDL3A	1.15467	8.13157	8.11349	1.76373e-14	3.67155e-12	22.3622
IFI35	-1.04384	10.6592	-8.10759	1.83389e-14	3.78552e-12	22.3243
ARG1	1.56102	8.4737	8.09628	1.97626e-14	4.0454e-12	22.2517
UPB1	0.82055	6.5349	8.0872	2.09829e-14	4.25971e-12	22.1935
GZMB	-1.35063	10.1208	-8.08309	2.15612e-14	4.34123e-12	22.167
CMTM2	1.26232	10.0314	8.04633	2.74708e-14	5.48613e-12	21.9317
GBP4	-1.10469	8.89562	-8.0389	2.88486e-14	5.69664e-12	21.8841
TMEM123	-0.837929	10.6836	-8.03816	2.89887e-14	5.69664e-12	21.8794
MSRA	0.666803	8.47021	8.0277	3.10522e-14	6.0537e-12	21.8126
GPR63	0.798582	6.0897	7.99897	3.74998e-14	7.25311e-12	21.6293
TAP2	-0.720582	8.38174	-7.98134	4.20934e-14	8.02532e-12	21.5171
ST3GAL5	-0.651128	8.31626	-7.98115	4.21457e-14	8.02532e-12	21.5159
EMR1	0.990356	7.78573	7.97504	4.38683e-14	8.28909e-12	21.477
PIK3CB	0.511603	6.22681	7.96178	4.78459e-14	8.97165e-12	21.3927
SP140	-0.678482	8.41052	-7.94903	5.20037e-14	9.67742e-12	21.3117
AMPD3	0.352536	6.24685	7.92579	6.05274e-14	1.11789e-11	21.1643
CD86	-0.831286	9.22443	-7.9115	6.64353e-14	1.21785e-11	21.0739
LOC644615	0.464343	6.17936	7.90127	7.10151e-14	1.29216e-11	21.0091
CKAP4	0.861963	10.5548	7.88639	7.82371e-14	1.4131e-11	20.9151
CYP2J2	-0.522955	6.0198	-7.87618	8.36045e-14	1.49902e-11	20.8506
NEXN	-0.662016	7.18055	-7.86575	8.94672e-14	1.59252e-11	20.7848
ZBTB47	0.365964	5.91948	7.86429	9.03208e-14	1.59505e-11	20.7756
SFXN5	0.499172	6.75329	7.86329	9.09083e-14	1.59505e-11	20.7693
GIMAP6	-0.666044	9.47478	-7.85045	9.88124e-14	1.72144e-11	20.6883
FKBP9L	0.607045	6.44108	7.84677	1.01196e-13	1.75055e-11	20.6652
LYSMD2	-0.795582	10.298	-7.84116	1.04946e-13	1.80273e-11	20.6298
PARP10	-0.969616	9.65757	-7.8342	1.0979e-13	1.87284e-11	20.586
NLRC4	0.813714	7.55456	7.82577	1.15947e-13	1.96422e-11	20.533
HESX1	-0.977904	5.43117	-7.81952	1.20739e-13	2.03139e-11	20.4937
SNORD16	0.563472	6.19758	7.77508	1.60891e-13	2.68853e-11	20.215
TP53I3	0.746724	7.05152	7.77132	1.64839e-13	2.73589e-11	20.1915
LOC728226	0.425503	6.41027	7.76303	1.7389e-13	2.86673e-11	20.1396
AGTPBP1	0.726751	9.26046	7.75963	1.77739e-13	2.91065e-11	20.1183
F5	0.873102	7.69683	7.74959	1.89603e-13	3.08438e-11	20.0556
LOC441019	-0.868127	6.93441	-7.74856	1.90865e-13	3.08447e-11	20.0491
BST2	-0.887451	10.3873	-7.74706	1.92721e-13	3.09412e-11	20.0398
PACSIN1	-0.521629	6.16891	-7.74159	1.99625e-13	3.18415e-11	20.0056
PML	-0.725176	8.02892	-7.71305	2.3981e-13	3.80044e-11	19.8276
ORM2	0.954076	6.20208	7.70554	2.51646e-13	3.96246e-11	19.7808
PVRIG	-0.788866	8.82665	-7.69072	2.76726e-13	4.32962e-11	19.6886
UBQLNL	-0.566547	6.53818	-7.6612	3.3427e-13	5.19684e-11	19.5052
RIN2	-0.856876	7.54548	-7.64619	3.67917e-13	5.6685e-11	19.4122
SIGLEC10	1.11583	9.36507	7.64563	3.69223e-13	5.6685e-11	19.4087
IMPA2	0.903854	10.0785	7.63813	3.87328e-13	5.90952e-11	19.3623
SIDT1	-0.472534	6.80608	-7.61729	4.42371e-13	6.70766e-11	19.2333
SGSH	0.610336	8.78945	7.59535	5.08642e-13	7.62787e-11	19.0979
RAB36	0.645148	5.47011	7.59516	5.0927e-13	7.62787e-11	19.0967
PADI4	0.840427	11.5285	7.59304	5.16165e-13	7.68428e-11	19.0836
ROGDI	0.537648	7.34322	7.5818	5.54391e-13	8.20364e-11	19.0143
PECR	0.673417	7.9854	7.56354	6.22511e-13	9.15651e-11	18.9019
FAM89A	0.934861	8.65052	7.53585	7.41881e-13	1.08474e-10	18.7317
OSTalpha	0.991387	6.38187	7.53157	7.62249e-13	1.10792e-10	18.7054
GBE1	0.471949	7.01862	7.51712	8.35153e-13	1.20675e-10	18.6168
HCP5	-0.658567	11.7821	-7.51417	8.50859e-13	1.22225e-10	18.5988
ACPP	0.633574	6.90237	7.50723	8.8898e-13	1.26959e-10	18.5563
RGS12	-0.450787	6.78862	-7.50085	9.25506e-13	1.31411e-10	18.5172
PSMB9	-0.734277	10.5964	-7.48958	9.93653e-13	1.40276e-10	18.4483
KCTD14	-0.751456	5.83894	-7.47397	1.09637e-12	1.53892e-10	18.3529
SLFN5	-0.685912	7.3288	-7.45874	1.20662e-12	1.68406e-10	18.26
TDRD7	-0.602271	8.8113	-7.45577	1.22933e-12	1.70606e-10	18.2419
GALM	-0.844724	8.47646	-7.44071	1.3513e-12	1.86479e-10	18.1501
SCARB2	-0.6266	9.46055	-7.43431	1.40668e-12	1.93037e-10	18.1112
ZDHHC14	-0.439525	6.71126	-7.43293	1.41889e-12	1.93632e-10	18.1028
ORM1	1.4803	8.674	7.40514	1.6888e-12	2.29191e-10	17.934
C11orf51	0.47942	6.92245	7.39898	1.75515e-12	2.36374e-10	17.8966
SDSL	-0.53416	6.3897	-7.39846	1.76097e-12	2.36374e-10	17.8934
CCL8	-1.07546	6.42643	-7.38864	1.87244e-12	2.49277e-10	17.8339
PRF1	-1.05638	9.47056	-7.38822	1.87739e-12	2.49277e-10	17.8313
RNASE3	1.27361	8.14477	7.37174	2.08086e-12	2.74808e-10	17.7315
HLA-DPA1	-0.812797	11.5516	-7.36639	2.15157e-12	2.82627e-10	17.6992
GALNT14	0.728217	6.1473	7.3586	2.25868e-12	2.95118e-10	17.6521
ST6GALNAC3	0.638741	6.52861	7.35718	2.27864e-12	2.96151e-10	17.6435
KIFAP3	-0.620383	7.03403	-7.34822	2.4096e-12	3.11524e-10	17.5894
CYB5D2	0.393038	7.18562	7.33357	2.63968e-12	3.39482e-10	17.501
TRIM14	-0.488245	6.46748	-7.32957	2.70607e-12	3.46208e-10	17.4769
ANPEP	0.921212	8.87516	7.31113	3.03454e-12	3.8622e-10	17.3658
CEBPE	0.774368	7.0856	7.29335	3.38858e-12	4.29057e-10	17.2589
TSPO	0.678867	13.5448	7.29131	3.43157e-12	4.32272e-10	17.2467
CLIC3	-0.920828	7.95167	-7.28898	3.48163e-12	4.36341e-10	17.2326
CD247	-0.88925	11.5942	-7.2837	3.5973e-12	4.47143e-10	17.201
LOC284837	-0.68358	6.81917	-7.28339	3.60423e-12	4.47143e-10	17.1991
TMEM169	0.351158	6.01963	7.27712	3.74681e-12	4.62496e-10	17.1615
GIMAP5	-0.822173	10.2026	-7.2746	3.80587e-12	4.67437e-10	17.1463
LOC440503	0.498003	5.98059	7.27047	3.90445e-12	4.77158e-10	17.1215
RABGEF1	0.410335	6.9311	7.26607	4.01213e-12	4.85817e-10	17.0952
PTPRO	-0.426361	6.41158	-7.26596	4.01486e-12	4.85817e-10	17.0945
KLRF1	-0.711474	7.03033	-7.25748	4.23083e-12	5.09442e-10	17.0437
ASCL2	-0.692238	8.67948	-7.24084	4.68879e-12	5.61743e-10	16.9442
BCORL1	0.399104	6.67254	7.24007	4.71092e-12	5.61743e-10	16.9396
F12	0.467506	6.84114	7.23529	4.85202e-12	5.75773e-10	16.911
OLAH	1.32076	6.63735	7.20101	5.99265e-12	7.07709e-10	16.7064
KCNH3	0.51632	6.61961	7.19843	6.08836e-12	7.15571e-10	16.6911
SASH1	-0.318501	6.15181	-7.19625	6.1704e-12	7.2176e-10	16.6781
HYAL2	0.47149	7.12542	7.19329	6.28353e-12	7.28582e-10	16.6605
CLDN23	-0.626611	5.72068	-7.19318	6.28804e-12	7.28582e-10	16.6598
MSRB3	0.418806	6.22418	7.18627	6.56063e-12	7.56598e-10	16.6187
ADAM9	0.408573	6.2664	7.18539	6.59605e-12	7.57128e-10	16.6135
FBXW2	0.441365	7.3916	7.1668	7.39291e-12	8.44648e-10	16.503
P2RX1	0.676327	8.10789	7.15467	7.96318e-12	9.0559e-10	16.431
PYHIN1	-0.759549	8.18061	-7.14924	8.23248e-12	9.31902e-10	16.3988
CCPG1	0.753926	9.00462	7.14126	8.64444e-12	9.74046e-10	16.3515
NSUN7	0.82815	7.29154	7.13229	9.13186e-12	1.02427e-09	16.2984
PPARG	0.589314	6.37778	7.12002	9.84212e-12	1.09892e-09	16.2258
ZDHHC3	0.400223	7.03724	7.10483	1.07977e-11	1.20016e-09	16.1361
IFI16	-0.696718	10.2639	-7.10154	1.10164e-11	1.21895e-09	16.1167
CMKLR1	-0.504677	6.14508	-7.09639	1.13679e-11	1.25221e-09	16.0863
RAB27A	0.629134	8.71594	7.09309	1.15983e-11	1.27188e-09	16.0668
TREML3	0.886822	7.84819	7.09116	1.17357e-11	1.28123e-09	16.0554
CAPN13	0.716529	5.06712	7.0891	1.18835e-11	1.29162e-09	16.0433
LOC648733	0.431036	6.11832	7.07738	1.2762e-11	1.38099e-09	15.9743
SERPINB8	0.430547	7.25436	7.06991	1.33551e-11	1.43884e-09	15.9303
ICAM2	-0.614586	10.191	-7.05141	1.49422e-11	1.60279e-09	15.8215
ETV7	-0.688988	6.15163	-7.04113	1.59036e-11	1.69851e-09	15.7612
RUNX3	-0.637804	10.0585	-7.03646	1.63596e-11	1.73964e-09	15.7338
OLFM4	1.91377	8.966	7.03272	1.67344e-11	1.77182e-09	15.7119
IRF9	-0.625599	11.4062	-7.02965	1.70485e-11	1.79734e-09	15.6939
HK3	0.861591	10.3612	6.99632	2.08536e-11	2.18909e-09	15.4988
IL2RB	-0.81836	8.78173	-6.98478	2.23567e-11	2.33689e-09	15.4315
CTSK	0.421456	6.06775	6.98201	2.27337e-11	2.36623e-09	15.4153
SAMD3	-0.844741	8.33585	-6.97824	2.32558e-11	2.41036e-09	15.3933
KCNS1	0.451019	5.63639	6.97463	2.3767e-11	2.44609e-09	15.3723
VSTM1	0.849977	7.88214	6.9744	2.37996e-11	2.44609e-09	15.3709
B3GNT8	0.751604	7.50853	6.968	2.47343e-11	2.53156e-09	15.3337
LOC727848	0.27176	6.29598	6.95597	2.65912e-11	2.71032e-09	15.2636
ARHGEF3	-0.668286	10.2957	-6.95493	2.67581e-11	2.7111e-09	15.2575
CEACAM8	1.44695	8.19766	6.95455	2.68196e-11	2.7111e-09	15.2553
ERBB2	-0.385309	6.09573	-6.95143	2.7327e-11	2.75107e-09	15.2372
RGL4	0.923188	10.4062	6.94907	2.77167e-11	2.77891e-09	15.2235
TP53I11	0.504573	7.02702	6.94718	2.80338e-11	2.79928e-09	15.2125
EIF2C4	0.521488	6.99677	6.93637	2.99135e-11	2.97488e-09	15.1497
LOC113230	0.390637	6.1756	6.92664	3.17102e-11	3.14085e-09	15.0932
SCPEP1	0.713098	9.94095	6.9255	3.19275e-11	3.14967e-09	15.0866
FAM20A	0.706487	6.17411	6.91193	3.4633e-11	3.4029e-09	15.0079
PRTN3	1.19606	7.06625	6.90952	3.51364e-11	3.42773e-09	14.994
NASP	-0.385541	7.38249	-6.90938	3.51647e-11	3.42773e-09	14.9932
APOBEC3G	-0.53983	8.70627	-6.89656	3.79688e-11	3.67975e-09	14.9189
DIRC2	0.631716	8.36459	6.8962	3.80499e-11	3.67975e-09	14.9169
MPZL1	0.728766	7.13403	6.89351	3.86672e-11	3.72479e-09	14.9013
ARRDC4	0.457057	6.4125	6.89076	3.93078e-11	3.77171e-09	14.8854
MDK	-0.518026	6.19723	-6.88972	3.95515e-11	3.78033e-09	14.8794
IL22RA1	0.578525	5.76333	6.8874	4.01049e-11	3.81836e-09	14.866
TNFRSF21	-0.441566	5.95776	-6.87911	4.21379e-11	3.99643e-09	14.8181
HSD3B7	0.454863	5.88378	6.87398	4.34478e-11	4.10481e-09	14.7885
GAS7	0.83406	9.00326	6.86696	4.53075e-11	4.26411e-09	14.748
ANKRD34B	1.1308	5.86017	6.86497	4.58459e-11	4.29832e-09	14.7366
FANCL	-0.272706	6.19801	-6.86081	4.69982e-11	4.38959e-09	14.7125
PFKFB2	0.917288	6.77407	6.8585	4.76489e-11	4.43351e-09	14.6992
GPR56	-1.03654	8.21366	-6.85488	4.86874e-11	4.51304e-09	14.6784
CCDC109A	0.406311	7.47439	6.8505	4.99723e-11	4.61474e-09	14.6532
RBPJ	0.594843	8.69306	6.83937	5.33932e-11	4.91217e-09	14.5891
IRF8	-0.565697	10.3003	-6.83846	5.36829e-11	4.9204e-09	14.5839
CTSD	0.620929	10.0636	6.83412	5.5087e-11	5.03032e-09	14.5589
ABI3	-0.640867	8.04086	-6.82265	5.897e-11	5.36496e-09	14.4931
C14orf159	-0.607097	9.35966	-6.80226	6.65499e-11	6.03222e-09	14.3761
FASLG	-0.539754	5.8949	-6.78561	7.34417e-11	6.63243e-09	14.2808
GSPT2	-0.451479	7.50613	-6.76345	8.37137e-11	7.53239e-09	14.1542
CCL2	-0.931225	5.84613	-6.75123	8.99673e-11	8.06553e-09	14.0846
CLCC1	0.333213	6.7753	6.74666	9.24258e-11	8.25581e-09	14.0585
ZNF30	-0.404092	6.48929	-6.74232	9.48186e-11	8.43885e-09	14.0338
KIAA1881	0.523163	6.40508	6.73888	9.67574e-11	8.58032e-09	14.0142
TBXAS1	0.731168	10.12	6.73474	9.91417e-11	8.76013e-09	13.9907
TNFRSF12A	0.395205	6.05019	6.73347	9.98893e-11	8.79456e-09	13.9834
ZCCHC2	-0.510432	5.86028	-6.72088	1.07564e-10	9.43642e-09	13.9119
SIRPD	0.507268	6.93448	6.71784	1.09502e-10	9.57225e-09	13.8946
CYBRD1	0.688376	7.76427	6.71275	1.12822e-10	9.82751e-09	13.8658
GNGT2	-0.426903	7.07088	-6.70124	1.20705e-10	1.0477e-08	13.8005
CTSA	0.611312	8.95011	6.69959	1.21877e-10	1.05415e-08	13.7911
SBK1	-0.789324	8.96246	-6.69777	1.23187e-10	1.06037e-08	13.7808
MAFG	0.35186	7.11146	6.69739	1.23459e-10	1.06037e-08	13.7787
LOC642684	0.66702	6.82902	6.6961	1.24399e-10	1.06471e-08	13.7713
LOC400759	-0.917728	7.26066	-6.69454	1.25544e-10	1.07079e-08	13.7625
PDZD8	0.488992	7.03214	6.69295	1.26719e-10	1.07226e-08	13.7535
WIPI1	0.589019	8.06317	6.6928	1.26826e-10	1.07226e-08	13.7527
EXOSC4	0.605277	7.88815	6.69234	1.27171e-10	1.07226e-08	13.75
FAM50B	-0.412721	7.15462	-6.69195	1.27463e-10	1.07226e-08	13.7478
PTGDR	-0.554726	6.40237	-6.68164	1.35391e-10	1.13507e-08	13.6895
TAGAP	-0.489335	8.33438	-6.67758	1.38653e-10	1.15688e-08	13.6665
FLJ40125	0.530408	6.25689	6.67688	1.39221e-10	1.15688e-08	13.6625
DGAT2	0.635166	7.39338	6.67665	1.39406e-10	1.15688e-08	13.6613
LOC730704	-0.292289	5.98324	-6.67361	1.4191e-10	1.1737e-08	13.644
WDFY1	-0.662147	9.38982	-6.67149	1.43675e-10	1.1843e-08	13.6321
RARRES3	-0.695279	10.7852	-6.66354	1.50511e-10	1.23651e-08	13.5872
PLD1	0.400326	6.63021	6.66162	1.5221e-10	1.24629e-08	13.5763
TCN1	1.07391	9.01354	6.65834	1.55152e-10	1.26617e-08	13.5578
RABAC1	0.425368	10.0389	6.64653	1.66223e-10	1.35202e-08	13.4912
IRAK3	0.862657	9.17915	6.63723	1.75478e-10	1.42259e-08	13.4389
LBA1	-0.497716	7.73693	-6.63514	1.77635e-10	1.43534e-08	13.4271
PTCD2	-0.347866	6.73181	-6.61066	2.04819e-10	1.64956e-08	13.2895
ENTPD7	0.548514	6.34508	6.60231	2.15001e-10	1.72591e-08	13.2426
CATSPER1	0.49601	6.757	6.5955	2.23669e-10	1.78964e-08	13.2044
LBH	-0.766465	9.99277	-6.59401	2.25616e-10	1.79936e-08	13.1961
ZCCHC3	-0.314149	6.69665	-6.59125	2.29256e-10	1.82247e-08	13.1806
ADA	-0.675503	9.05316	-6.58812	2.33447e-10	1.84981e-08	13.1631
GPR84	0.955817	7.87641	6.58457	2.38304e-10	1.88222e-08	13.1432
BTN3A2	-0.697536	9.07778	-6.5836	2.39645e-10	1.88674e-08	13.1378
CD82	0.726395	9.88071	6.58285	2.40692e-10	1.88893e-08	13.1336
COCH	0.411375	6.14864	6.5787	2.4654e-10	1.92867e-08	13.1104
QDPR	-0.427525	8.03102	-6.5704	2.58676e-10	2.01678e-08	13.064
CDC123	0.44656	8.89067	6.56989	2.59446e-10	2.01678e-08	13.0611
SLCO4C1	0.438916	6.49951	6.56782	2.62576e-10	2.03468e-08	13.0495
CMTM1	0.305549	6.16898	6.55974	2.75131e-10	2.12526e-08	13.0044
GNLY	-1.08924	10.6488	-6.55153	2.88503e-10	2.22156e-08	12.9586
RPS6KA2	0.463345	6.32782	6.54569	2.98397e-10	2.29057e-08	12.926
TRIM6	-0.578916	6.07368	-6.54068	3.07147e-10	2.35039e-08	12.8981
HIP1	0.571898	6.62307	6.53791	3.12088e-10	2.38079e-08	12.8827
PSCD1	-0.4154	11.5801	-6.52921	3.28135e-10	2.49545e-08	12.8343
LRRCC1	-0.4019	6.56889	-6.49812	3.92404e-10	2.97501e-08	12.6616
FBN2	0.527704	6.97735	6.4946	4.00419e-10	3.02195e-08	12.6421
TNFAIP8L3	0.613431	5.78128	6.49432	4.01056e-10	3.02195e-08	12.6405
Septin 4	-0.985078	7.50178	-6.49284	4.04483e-10	3.03844e-08	12.6323
SLC39A8	0.537597	7.02317	6.48637	4.19772e-10	3.14368e-08	12.5965
ROPN1L	0.794781	8.67494	6.48436	4.24649e-10	3.17054e-08	12.5853
EBI3	0.61892	5.95818	6.48025	4.34784e-10	3.23111e-08	12.5626
CD160	-0.765175	6.37988	-6.48	4.35392e-10	3.23111e-08	12.5612
DHCR7	0.371758	7.09054	6.47298	4.53267e-10	3.34613e-08	12.5224
FAM20C	0.435137	6.6441	6.47285	4.53616e-10	3.34613e-08	12.5216
ZNF548	-0.419253	6.95661	-6.46971	4.61846e-10	3.39664e-08	12.5043
SLC28A3	0.622777	5.35236	6.4673	4.68247e-10	3.43314e-08	12.491
CAV2	0.399472	6.26485	6.4668	4.69604e-10	3.43314e-08	12.4882
PLB1	0.562089	6.3503	6.45568	5.00426e-10	3.64761e-08	12.4268
GBP5	-1.04946	9.36132	-6.4523	5.10186e-10	3.69943e-08	12.4082
HYAL3	0.466761	6.81503	6.45218	5.10546e-10	3.69943e-08	12.4075
LOC643596	0.378615	5.88646	6.44919	5.19354e-10	3.75218e-08	12.391
IL1R1	0.551384	5.56347	6.44456	5.33251e-10	3.84128e-08	12.3655
CLEC4C	-0.409764	6.15741	-6.44354	5.3638e-10	3.85253e-08	12.3599
LIN7A	0.59963	6.94476	6.44298	5.38089e-10	3.85353e-08	12.3568
LTF	0.789434	6.9272	6.44033	5.46283e-10	3.90084e-08	12.3422
C19orf59	1.12897	11.8468	6.42748	5.87844e-10	4.18545e-08	12.2714
SLC26A11	0.348932	6.63915	6.42623	5.92032e-10	4.20309e-08	12.2646
DNAJC5	0.384309	7.68184	6.42494	5.96427e-10	4.22208e-08	12.2575
TMEM140	-0.82148	10.799	-6.42376	6.00436e-10	4.23825e-08	12.251
HLA-DRB4	-0.759624	10.6121	-6.42146	6.08341e-10	4.28174e-08	12.2384
NMNAT1	0.250016	6.40512	6.4192	6.1625e-10	4.31299e-08	12.2259
TTC21A	-0.497125	5.99476	-6.41918	6.16292e-10	4.31299e-08	12.2258
SPON2	-0.537861	5.72001	-6.41772	6.21466e-10	4.33684e-08	12.2178
IFITM3	-1.01513	13.441	-6.41557	6.29115e-10	4.37778e-08	12.206
LOC389816	-0.380461	6.12023	-6.40503	6.67995e-10	4.6352e-08	12.1481
BMX	0.63185	6.82695	6.40375	6.72857e-10	4.6467e-08	12.1411
DDX10	-0.409528	7.25454	-6.4036	6.73435e-10	4.6467e-08	12.1403
RFX5	-0.568159	9.24921	-6.40096	6.83621e-10	4.70377e-08	12.1258
KCNMA1	0.587752	6.18481	6.40019	6.86622e-10	4.71122e-08	12.1216
HLA-DMB	-0.760038	11.3269	-6.39676	7.00143e-10	4.79062e-08	12.1027
ITGAM	0.705674	9.94235	6.39529	7.06027e-10	4.80764e-08	12.0947
FGD2	-0.689611	10.6004	-6.39516	7.06546e-10	4.80764e-08	12.094
PROK1	0.407158	6.21164	6.38943	7.2988e-10	4.9527e-08	12.0626
AP3B2	0.589331	5.70832	6.38395	7.52955e-10	5.0952e-08	12.0326
TMEM119	0.936139	5.77133	6.38094	7.65923e-10	5.16872e-08	12.0161
ATF3	-0.56739	6.25517	-6.37908	7.74056e-10	5.20929e-08	12.0059
KLRD1	-0.853366	8.03831	-6.37765	7.80332e-10	5.2257e-08	11.9981
DEFA4	1.58061	8.98831	6.37756	7.80749e-10	5.2257e-08	11.9976
SERPINB2	0.539416	6.38943	6.37623	7.86648e-10	5.23763e-08	11.9903
ZNF235	-0.255192	6.42594	-6.3762	7.86796e-10	5.23763e-08	11.9902
EPB41L3	-0.55337	7.23843	-6.37458	7.94052e-10	5.27165e-08	11.9813
RCC2	-0.52408	9.68422	-6.36723	8.27813e-10	5.48097e-08	11.9411
SFRS7	-0.571501	8.08337	-6.35767	8.73823e-10	5.77005e-08	11.889
RAB32	0.661587	10.4094	6.3526	8.99228e-10	5.92189e-08	11.8613
OSBPL5	-0.440307	7.65878	-6.34968	9.14231e-10	6.00459e-08	11.8453
SESN2	0.35151	5.98138	6.34893	9.1808e-10	6.01379e-08	11.8413
NFIB	0.382762	6.20459	6.34663	9.30088e-10	6.07625e-08	11.8288
MAPRE3	0.395583	6.11408	6.34295	9.49663e-10	6.18767e-08	11.8087
EVL	-0.813178	11.1611	-6.33947	9.68494e-10	6.29367e-08	11.7897
METTL4	-0.297662	6.73223	-6.33328	1.00289e-09	6.49e-08	11.7561
RPUSD2	-0.435939	8.34906	-6.33309	1.00399e-09	6.49e-08	11.755
BAD	0.286301	7.26595	6.33257	1.00694e-09	6.49201e-08	11.7522
RAB31	0.632097	11.2952	6.32867	1.02934e-09	6.61903e-08	11.731
EXOSC6	-0.475465	8.2994	-6.32763	1.03537e-09	6.64045e-08	11.7253
PRKCH	-0.704427	9.82981	-6.325	1.05087e-09	6.72228e-08	11.711
LOC642103	0.937765	8.31041	6.31222	1.12928e-09	7.20511e-08	11.6416
EFEMP2	0.364203	5.91144	6.30935	1.14769e-09	7.28334e-08	11.626
METTL9	0.482318	7.66569	6.30915	1.14898e-09	7.28334e-08	11.6249
CCDC109B	-0.621068	10.3786	-6.30893	1.15044e-09	7.28334e-08	11.6237
KREMEN1	0.864745	7.8293	6.30121	1.20145e-09	7.58672e-08	11.5819
TXNDC14	-0.436823	8.77883	-6.29641	1.23434e-09	7.77447e-08	11.5558
RAE1	0.321657	8.70697	6.28695	1.30168e-09	8.17763e-08	11.5046
CEACAM4	0.553976	7.19231	6.28527	1.314e-09	8.21326e-08	11.4955
DAAM2	0.686211	6.34899	6.28526	1.31405e-09	8.21326e-08	11.4955
TGFBR3	-0.803697	7.97246	-6.28481	1.31739e-09	8.21326e-08	11.493
ENTPD6	-0.342905	7.36974	-6.27726	1.37441e-09	8.54706e-08	11.4522
SMARCD3	0.687542	8.24799	6.27287	1.40862e-09	8.73769e-08	11.4285
SLC36A1	0.486987	7.24537	6.26457	1.47567e-09	9.13058e-08	11.3836
NTSR1	0.661418	6.23618	6.26068	1.50811e-09	9.30785e-08	11.3627
TAP1	-0.709652	11.9389	-6.2592	1.52072e-09	9.36216e-08	11.3546
KIF1B	0.612328	8.66376	6.24951	1.60536e-09	9.85852e-08	11.3024
LOC651524	0.648962	6.6336	6.24706	1.62752e-09	9.9697e-08	11.2892
PAM	0.534538	8.5025	6.24096	1.68396e-09	1.02898e-07	11.2563
SLC6A6	0.511711	6.75301	6.23955	1.69723e-09	1.03451e-07	11.2488
SLC2A14	0.620834	7.03976	6.2366	1.72538e-09	1.04907e-07	11.2329
PRR5	-0.520814	8.86342	-6.22405	1.8505e-09	1.12236e-07	11.1654
PFKP	-0.493211	7.99677	-6.22088	1.88347e-09	1.13954e-07	11.1484
ITGA7	0.26119	5.96934	6.21076	1.99269e-09	1.20267e-07	11.0941
TRAF3IP2	-0.389848	8.18878	-6.20785	2.02525e-09	1.21932e-07	11.0785
C22orf9	0.308866	6.72348	6.20497	2.05791e-09	1.23595e-07	11.0631
CBARA1	0.465268	8.02608	6.20401	2.06898e-09	1.23957e-07	11.0579
PKM2	0.548353	10.0096	6.20148	2.09827e-09	1.25406e-07	11.0443
LASS4	0.355323	6.475	6.19874	2.13041e-09	1.27018e-07	11.0297
LRRN3	-1.0988	8.86263	-6.19755	2.14466e-09	1.27558e-07	11.0233
MXRA7	0.456214	6.26195	6.19115	2.22224e-09	1.31853e-07	10.989
GGTLC2	0.488985	5.54751	6.18968	2.24043e-09	1.32612e-07	10.9812
PLA2G7	-0.54738	6.49091	-6.1892	2.24645e-09	1.32648e-07	10.9786
GYG1	0.802198	11.2884	6.1883	2.25766e-09	1.32991e-07	10.9738
ALDOA	0.403677	11.2203	6.17426	2.44054e-09	1.43161e-07	10.8987
LOC388692	-0.303708	6.8564	-6.17415	2.44196e-09	1.43161e-07	10.8982
CST3	-0.703374	12.4838	-6.17262	2.46283e-09	1.44041e-07	10.89
TRIM56	-0.601235	9.40602	-6.16794	2.52744e-09	1.47468e-07	10.865
TBC1D14	0.527739	9.33584	6.16452	2.57581e-09	1.49934e-07	10.8468
SULT1B1	0.592433	7.06196	6.14629	2.84903e-09	1.65221e-07	10.7496
LOC728441	0.428398	5.77408	6.14611	2.85189e-09	1.65221e-07	10.7487
NUDT9	-0.318031	7.289	-6.14153	2.92484e-09	1.69049e-07	10.7243
TOR1B	-0.570985	8.47411	-6.13989	2.95152e-09	1.70191e-07	10.7156
GKN2	0.407819	5.88559	6.13913	2.96393e-09	1.70365e-07	10.7116
PRMT6	-0.413891	7.46888	-6.13886	2.96841e-09	1.70365e-07	10.7101
ATP13A3	0.295377	6.33109	6.13572	3.02017e-09	1.72931e-07	10.6935
LOC440731	0.638042	8.19566	6.13348	3.05787e-09	1.74683e-07	10.6815
NQO2	0.848936	8.8771	6.13219	3.07971e-09	1.7548e-07	10.6746
TARBP1	-0.553679	6.87013	-6.13181	3.08612e-09	1.7548e-07	10.6726
ORAI2	0.441307	7.14794	6.12266	3.2457e-09	1.84128e-07	10.6241
MPO	1.21452	7.92402	6.12049	3.28472e-09	1.85912e-07	10.6126
KRT73	-0.337696	6.3487	-6.11995	3.29457e-09	1.86041e-07	10.6097
TRIM68	-0.326952	7.22504	-6.11826	3.32532e-09	1.87347e-07	10.6007
PLTP	0.329372	6.19557	6.11688	3.35071e-09	1.88345e-07	10.5934
FAM110B	0.456875	5.78759	6.09944	3.68812e-09	2.06838e-07	10.501
PAPSS2	0.393183	6.59397	6.09898	3.69734e-09	2.06883e-07	10.4986
DUSP5	-0.643149	8.28212	-6.09294	3.82205e-09	2.13375e-07	10.4667
TFF3	0.779593	7.06609	6.08784	3.9307e-09	2.18943e-07	10.4397
BEX1	0.543243	6.3915	6.08506	3.99094e-09	2.21795e-07	10.425
GPR18	-0.617262	8.0468	-6.08194	4.05984e-09	2.25115e-07	10.4085
C9orf89	0.406301	8.65271	6.08086	4.08395e-09	2.25942e-07	10.4028
DUSP16	0.324359	6.77106	6.07655	4.18162e-09	2.30825e-07	10.3801
C11orf61	-0.223268	6.21231	-6.07415	4.23707e-09	2.33362e-07	10.3674
PLEKHF1	-0.57021	7.64902	-6.07302	4.26321e-09	2.34276e-07	10.3615
CTGLF3	-0.459866	8.75529	-6.06665	4.41476e-09	2.42063e-07	10.3279
RANGAP1	-0.488131	8.97592	-6.06475	4.46086e-09	2.43717e-07	10.3179
PHF15	-0.469832	8.33982	-6.06459	4.46477e-09	2.43717e-07	10.317
MRPS30	-0.444845	8.54251	-6.06374	4.48553e-09	2.44307e-07	10.3125
RASGRP3	-0.571813	7.72846	-6.05892	4.60539e-09	2.50077e-07	10.2872
ITGB7	-0.603579	10.2583	-6.05833	4.62026e-09	2.50077e-07	10.2841
TSHZ3	0.597672	7.64861	6.05826	4.62201e-09	2.50077e-07	10.2837
FYN	-0.617755	9.73855	-6.05532	4.69693e-09	2.53572e-07	10.2682
ARHGAP17	-0.505587	9.54163	-6.05409	4.72857e-09	2.5472e-07	10.2617
P2RX7	-0.428831	7.99294	-6.0536	4.74118e-09	2.54841e-07	10.2592
DRAP1	-0.514624	11.4083	-6.04984	4.83974e-09	2.594e-07	10.2394
NECAB1	0.464928	5.92313	6.04956	4.84712e-09	2.594e-07	10.2379
PNPLA1	0.410329	6.14852	6.04844	4.87676e-09	2.60419e-07	10.232
EGR2	-0.285186	5.81149	-6.04677	4.92145e-09	2.61743e-07	10.2233
AGK	-0.379977	7.30504	-6.04672	4.92286e-09	2.61743e-07	10.223
ANKFY1	-0.493751	8.34828	-6.04529	4.96157e-09	2.63231e-07	10.2154
APH1B	0.604971	8.38648	6.04264	5.03373e-09	2.66484e-07	10.2015
CD177	1.34916	7.95473	6.03992	5.10912e-09	2.69893e-07	10.1872
MT1E	-0.70828	7.88765	-6.03834	5.15336e-09	2.71646e-07	10.1789
CYYR1	0.419451	5.65782	6.03701	5.19074e-09	2.7303e-07	10.172
DNMT1	-0.688201	10.1733	-6.03545	5.23527e-09	2.74784e-07	10.1638
CD38	-0.737997	8.01434	-6.0305	5.37834e-09	2.81692e-07	10.1378
RFTN1	-0.612178	9.33133	-6.02718	5.47644e-09	2.8622e-07	10.1204
TPST1	0.853945	6.88406	6.02212	5.62958e-09	2.93599e-07	10.0939
LPIN1	-0.512001	8.54066	-6.01679	5.79524e-09	3.01598e-07	10.0659
TTLL4	0.270982	6.41053	6.01539	5.83951e-09	3.0326e-07	10.0586
DENND2D	-0.578614	9.81692	-6.01233	5.93751e-09	3.07698e-07	10.0426
LOC652675	0.301171	6.62452	6.0102	6.00678e-09	3.10633e-07	10.0314
APOL3	-0.582995	8.34969	-6.0094	6.03314e-09	3.1134e-07	10.0272
PRKAG2	-0.444567	7.75961	-6.00434	6.20128e-09	3.19346e-07	10.0008
FLII	0.35089	8.19881	6.00248	6.2642e-09	3.2154e-07	9.99106
MSH5	0.249621	6.14241	6.0023	6.27046e-09	3.2154e-07	9.9901
ZAP70	-0.589703	8.49542	-6.00192	6.28314e-09	3.2154e-07	9.98816
NANS	0.381112	7.30304	5.99821	6.41114e-09	3.27408e-07	9.96875
LOC653061	0.771044	6.11045	5.99756	6.43395e-09	3.27891e-07	9.96533
CARD11	-0.546307	8.45136	-5.99081	6.67381e-09	3.39411e-07	9.93011
RTN3	0.649194	10.4355	5.98241	6.9848e-09	3.54493e-07	9.88629
AP3S2	0.340308	6.96443	5.98155	7.01767e-09	3.55427e-07	9.88177
HSDL2	0.490798	7.77791	5.9791	7.11146e-09	3.59436e-07	9.869
CDA	0.667702	10.0035	5.9782	7.14593e-09	3.60437e-07	9.86435
SUMF1	0.470373	7.96392	5.97755	7.17105e-09	3.60963e-07	9.86097
CD2AP	-0.379467	6.34398	-5.97586	7.23733e-09	3.63554e-07	9.85212
SORT1	0.711104	8.36731	5.97177	7.3992e-09	3.70926e-07	9.83084
FBXO6	-0.73401	9.38318	-5.96705	7.59057e-09	3.79745e-07	9.80627
MAST4	0.372619	5.57092	5.96421	7.7079e-09	3.843e-07	9.79151
SYTL2	-0.632103	7.966	-5.96401	7.71652e-09	3.843e-07	9.79044
CD40LG	-0.522614	6.78305	-5.96372	7.72856e-09	3.843e-07	9.78894
FHOD1	0.386073	8.49618	5.95742	7.99615e-09	3.96803e-07	9.75619
AZU1	0.987232	7.21171	5.95516	8.09459e-09	4.00878e-07	9.74442
LOC650799	-0.329739	6.57526	-5.94766	8.42889e-09	4.16594e-07	9.7055
FILIP1L	0.208126	5.90977	5.94657	8.47893e-09	4.18226e-07	9.6998
PTPN20	0.713822	6.33401	5.94284	8.65095e-09	4.25205e-07	9.68048
CCDC50	-0.452674	8.71959	-5.94275	8.65504e-09	4.25205e-07	9.68003
KCNE1	0.701922	6.25313	5.94001	8.78388e-09	4.30673e-07	9.66581
BATF2	-0.757644	6.81157	-5.93169	9.18691e-09	4.49536e-07	9.62267
IMP3	-0.492824	10.253	-5.93092	9.22509e-09	4.50507e-07	9.61868
KIAA0748	-0.654531	8.21227	-5.92792	9.37525e-09	4.56932e-07	9.60315
ASPH	0.394416	6.09013	5.92589	9.4782e-09	4.61035e-07	9.59264
ITGA4	-0.372254	6.95882	-5.92474	9.53697e-09	4.62977e-07	9.5867
ZC3HC1	-0.371947	8.52562	-5.9235	9.60082e-09	4.65157e-07	9.58028
MGC16121	0.266087	6.12383	5.92193	9.68247e-09	4.66728e-07	9.57214
RNASE2	0.813681	10.7793	5.92189	9.68445e-09	4.66728e-07	9.57194
MGAT4B	0.275081	7.36769	5.92178	9.69026e-09	4.66728e-07	9.57136
RTTN	-0.274061	6.7742	-5.91435	1.00852e-08	4.84801e-07	9.53294
CCT8	-0.446054	10.0778	-5.91225	1.01999e-08	4.89354e-07	9.52208
TMEM51	-0.470197	6.74099	-5.90703	1.04897e-08	5.01861e-07	9.49513
GADD45A	0.799771	8.40267	5.90682	1.05014e-08	5.01861e-07	9.49406
C22orf28	-0.37928	7.98196	-5.90512	1.0598e-08	5.05493e-07	9.48526
PRAM1	0.567568	9.01837	5.90213	1.07692e-08	5.12662e-07	9.46985
NEDD4	0.311909	6.43227	5.88981	1.15051e-08	5.45815e-07	9.40628
NAPSB	-0.639769	10.3128	-5.88946	1.15264e-08	5.45815e-07	9.40451
LOC283392	0.553635	5.88608	5.88937	1.15323e-08	5.45815e-07	9.40402
LOC402483	0.310473	5.70548	5.88441	1.18424e-08	5.59417e-07	9.37851
WDR4	-0.417291	8.19541	-5.88234	1.19745e-08	5.64571e-07	9.36784
MED24	-0.306258	7.09838	-5.88097	1.2063e-08	5.67656e-07	9.36076
PGAM5	-0.283808	7.1899	-5.87916	1.21803e-08	5.72079e-07	9.35146
EFCBP1	0.623361	5.20509	5.87655	1.23517e-08	5.7902e-07	9.33802
BIN1	-0.518776	9.99522	-5.87494	1.24582e-08	5.82903e-07	9.32977
OAF	-0.490192	7.99468	-5.87047	1.27596e-08	5.95869e-07	9.30679
CYP1B1	1.05939	8.90782	5.86356	1.32396e-08	6.17112e-07	9.27129
POLS	-0.313174	7.63444	-5.86059	1.34512e-08	6.24419e-07	9.25605
AUTS2	-0.606218	7.26928	-5.86041	1.34648e-08	6.24419e-07	9.25508
MGAM	0.771495	7.57632	5.8603	1.34726e-08	6.24419e-07	9.25452
KCTD2	0.275142	6.83793	5.85744	1.36795e-08	6.32813e-07	9.23987
KIAA1641	-0.427605	7.03691	-5.85605	1.37815e-08	6.36334e-07	9.23273
IDH3A	-0.315314	7.54452	-5.85476	1.38766e-08	6.39519e-07	9.22612
TNNI2	0.348275	6.18398	5.85358	1.39644e-08	6.42361e-07	9.22006
FLJ33996	0.205136	5.84218	5.85221	1.40667e-08	6.45858e-07	9.21304
XPO1	-0.535177	9.62956	-5.85172	1.41037e-08	6.46349e-07	9.21052
SMAD3	-0.370884	7.84716	-5.85053	1.41934e-08	6.49249e-07	9.20442
LOC653888	0.482168	10.9119	5.8452	1.46027e-08	6.6673e-07	9.1771
MRPS9	-0.381884	8.09743	-5.83903	1.50907e-08	6.87732e-07	9.1455
SGPP2	0.263025	6.26569	5.83587	1.53465e-08	6.98097e-07	9.12935
CSTA	0.460585	7.20109	5.83412	1.54901e-08	7.03327e-07	9.1204
C17orf87	-0.493183	7.73553	-5.83228	1.56426e-08	7.08938e-07	9.11098
CSGALNACT1	0.466787	6.75032	5.81577	1.70775e-08	7.725e-07	9.02665
PARP3	-0.399047	7.3693	-5.81543	1.7108e-08	7.725e-07	9.02493
CBLN3	-0.317384	6.6284	-5.81423	1.72171e-08	7.76003e-07	9.01882
LTA4H	0.668471	11.7012	5.80644	1.79445e-08	8.07303e-07	8.97906
KIF3C	0.490311	5.46764	5.80537	1.80464e-08	8.10405e-07	8.97362
PNPO	-0.527476	9.11995	-5.80022	1.85458e-08	8.30221e-07	8.94739
VPS8	0.338587	8.06914	5.80012	1.85553e-08	8.30221e-07	8.9469
PPARGC1B	-0.291576	6.29362	-5.79951	1.86156e-08	8.31408e-07	8.94378
ABCB1	-0.297963	6.23293	-5.79747	1.88185e-08	8.38945e-07	8.93337
OAT	0.476357	8.00902	5.78944	1.96354e-08	8.73776e-07	8.89254
SGMS2	0.315849	5.69616	5.78706	1.98846e-08	8.83264e-07	8.88043
APLP2	0.393338	7.82125	5.78136	2.04928e-08	9.08637e-07	8.85149
ADAM10	0.395304	7.06853	5.77452	2.12471e-08	9.40387e-07	8.81676
C20orf3	0.690318	9.85731	5.77333	2.13813e-08	9.44624e-07	8.81071
BATF	0.457848	8.28598	5.76388	2.24751e-08	9.91164e-07	8.76279
ALCAM	0.566031	7.35752	5.76351	2.25186e-08	9.91301e-07	8.76094
DEFA3	1.42124	12.002	5.76124	2.279e-08	1.00145e-06	8.74943
PLEKHA1	-0.536919	8.89526	-5.75879	2.30864e-08	1.01267e-06	8.73702
IL7R	-0.770429	11.1779	-5.75819	2.31594e-08	1.01406e-06	8.73399
LOC391475	0.315375	6.02004	5.75728	2.32707e-08	1.01712e-06	8.72938
ITFG2	-0.364095	7.99823	-5.75357	2.37309e-08	1.03539e-06	8.71057
ZNF74	-0.266639	6.53507	-5.75157	2.39814e-08	1.04446e-06	8.70049
TPM2	-0.44283	6.65313	-5.74956	2.42369e-08	1.05372e-06	8.69031
FBXL10	-0.516343	9.14217	-5.74664	2.46132e-08	1.06819e-06	8.67552
ABHD5	0.63604	8.54594	5.74328	2.50512e-08	1.08529e-06	8.65858
BP75	-0.259619	6.58141	-5.73651	2.59592e-08	1.12264e-06	8.62439
METTL7B	0.88728	7.11261	5.73471	2.62065e-08	1.12961e-06	8.61528
CCDC102A	-0.433142	7.17849	-5.73467	2.62122e-08	1.12961e-06	8.61507
C7orf50	-0.569269	9.5007	-5.73421	2.62757e-08	1.13036e-06	8.61275
BTN2A2	-0.252827	6.35002	-5.72962	2.69174e-08	1.15466e-06	8.58958
FAM46A	-0.589456	10.6795	-5.7295	2.69345e-08	1.15466e-06	8.58897
NEK6	0.283509	6.41807	5.72855	2.70687e-08	1.1571e-06	8.5842
G6PD	0.571887	10.7694	5.72843	2.70857e-08	1.1571e-06	8.5836
NPIP	-0.391224	7.7125	-5.72719	2.72625e-08	1.16263e-06	8.57735
GZMH	-1.11981	9.31696	-5.72334	2.78186e-08	1.18429e-06	8.55796
BRD7	-0.412955	8.60863	-5.7165	2.8836e-08	1.22548e-06	8.52347
NUP205	-0.457125	8.48117	-5.71612	2.88928e-08	1.22577e-06	8.52158
ZBTB25	-0.31765	6.88001	-5.71562	2.89688e-08	1.22688e-06	8.51906
AGER	0.196852	6.10186	5.71149	2.96024e-08	1.25156e-06	8.49829
LDOC1L	-0.295839	6.86264	-5.70847	3.00757e-08	1.26938e-06	8.48306
RASSF2	0.414563	11.2881	5.70512	3.06069e-08	1.28958e-06	8.46626
CDKN1C	-0.734676	7.12673	-5.69982	3.1468e-08	1.3236e-06	8.43962
FLJ10986	0.3652	7.19116	5.69839	3.17054e-08	1.3313e-06	8.43241
FAM38A	-0.481173	8.90666	-5.69352	3.25234e-08	1.36332e-06	8.40795
CIITA	-0.354855	6.66118	-5.69179	3.2818e-08	1.37332e-06	8.3993
MIAT	0.526055	6.76821	5.69128	3.29065e-08	1.37469e-06	8.39671
TMEM11	0.282935	7.07917	5.68789	3.34944e-08	1.39687e-06	8.37972
DYSF	0.799192	10.7025	5.68677	3.36907e-08	1.40268e-06	8.3741
PTK2	-0.435727	7.8329	-5.68378	3.42207e-08	1.42233e-06	8.35912
LGMN	-0.342514	6.92171	-5.68072	3.47715e-08	1.44278e-06	8.3438
ITK	-0.655199	9.70883	-5.66919	3.69285e-08	1.5297e-06	8.28604
LOC730092	-0.329063	6.2743	-5.66656	3.74377e-08	1.54818e-06	8.27289
SSB	-0.507402	8.27171	-5.66479	3.77835e-08	1.55986e-06	8.26407
ULK1	0.48922	10.3412	5.66373	3.79936e-08	1.5659e-06	8.25875
TNFRSF25	-0.675226	8.90543	-5.66189	3.83591e-08	1.57831e-06	8.24956
GAPDH	0.487406	12.7108	5.66058	3.86222e-08	1.58648e-06	8.243
FAM102A	-0.580889	8.58427	-5.65938	3.88639e-08	1.59374e-06	8.23701
MAN1C1	-0.517068	6.79344	-5.65767	3.92105e-08	1.60528e-06	8.2285
QTRT1	-0.253917	6.27401	-5.65685	3.9378e-08	1.60945e-06	8.22441
RFX2	0.552368	6.93592	5.65259	4.02603e-08	1.64278e-06	8.20314
GBP3	-0.436855	5.92476	-5.64694	4.14615e-08	1.68899e-06	8.17493
RPAP2	-0.437369	7.49723	-5.6451	4.18598e-08	1.70239e-06	8.16576
SAMD14	0.59998	6.37706	5.63267	4.46493e-08	1.81284e-06	8.10386
LY9	-0.538704	7.87123	-5.62858	4.56084e-08	1.84872e-06	8.08347
CNDP2	-0.561485	10.8519	-5.62542	4.63598e-08	1.87608e-06	8.0678
LOC730344	0.328174	5.5866	5.62357	4.68069e-08	1.89106e-06	8.05859
DDX24	-0.51888	8.9654	-5.62117	4.73932e-08	1.91161e-06	8.04665
C9orf103	0.53959	8.31615	5.61835	4.80896e-08	1.93651e-06	8.03266
OR4K15	0.485234	5.92947	5.61731	4.83493e-08	1.94379e-06	8.02749
MYH3	-0.301774	6.1611	-5.61625	4.86152e-08	1.95112e-06	8.02223
GLT25D1	0.465508	9.99357	5.61595	4.86907e-08	1.95112e-06	8.02074
ZNF689	-0.406408	8.98331	-5.61502	4.89269e-08	1.9574e-06	8.0161
CCDC146	-0.255787	6.19645	-5.61423	4.91272e-08	1.96221e-06	8.01218
YPEL1	-0.326774	6.92885	-5.60894	5.04901e-08	2.01337e-06	7.98593
CD47	-0.521913	9.46284	-5.60712	5.09671e-08	2.0291e-06	7.97691
SIGLEC9	0.628484	7.57462	5.60347	5.19375e-08	2.06335e-06	7.95882
KIAA0355	-0.349799	7.76159	-5.60326	5.19954e-08	2.06335e-06	7.95775
SNORD35B	0.239386	6.44712	5.60191	5.23571e-08	2.07435e-06	7.95111
COX10	-0.368039	7.93136	-5.59883	5.31968e-08	2.10423e-06	7.93585
FBXO31	-0.455081	8.07431	-5.59819	5.3373e-08	2.1078e-06	7.93267
XRN2	0.423684	8.39587	5.59756	5.35483e-08	2.11133e-06	7.92953
TMEM109	-0.389881	8.69409	-5.59494	5.42781e-08	2.13668e-06	7.91655
C3orf14	-0.406318	6.53688	-5.59185	5.5151e-08	2.16757e-06	7.90125
NDST1	0.335395	6.76577	5.58814	5.62158e-08	2.20011e-06	7.88291
RAD17	-0.242116	6.46644	-5.58809	5.62289e-08	2.20011e-06	7.88269
IGFBP2	0.408291	6.05812	5.58803	5.62477e-08	2.20011e-06	7.88236
HIPK3	0.361331	5.73519	5.58553	5.69777e-08	2.22512e-06	7.87
VKORC1L1	-0.298385	7.03914	-5.57905	5.89119e-08	2.297e-06	7.83799
LDB2	-0.249158	6.20403	-5.57513	6.01141e-08	2.34016e-06	7.81862
MANSC1	0.596714	7.30122	5.57316	6.07276e-08	2.3603e-06	7.80888
DNAJC3	0.520697	7.09038	5.57271	6.0866e-08	2.36195e-06	7.8067
KIAA0182	-0.330793	7.24035	-5.56985	6.17705e-08	2.39327e-06	7.79255
MT1G	-0.664592	6.76424	-5.56746	6.25332e-08	2.419e-06	7.78079
MMRN1	0.463081	6.42798	5.56461	6.34559e-08	2.45083e-06	7.76674
PGM1	0.430239	9.60767	5.5643	6.35591e-08	2.45097e-06	7.76518
MAP1LC3A	0.474157	9.08518	5.56264	6.41026e-08	2.46805e-06	7.75702
SMYD4	-0.33281	6.90777	-5.56212	6.42741e-08	2.47078e-06	7.75446
CAMK4	-0.364567	6.44807	-5.56163	6.44363e-08	2.47088e-06	7.75204
GPSM2	0.308613	5.82053	5.5615	6.44778e-08	2.47088e-06	7.75142
MPST	0.346574	7.29798	5.55904	6.52982e-08	2.49842e-06	7.7393
GRWD1	-0.338873	7.8748	-5.55824	6.55686e-08	2.50486e-06	7.73534
FGFBP2	-0.964401	8.47627	-5.55793	6.56713e-08	2.50489e-06	7.73384
C14orf147	0.356504	7.19631	5.55578	6.64007e-08	2.52878e-06	7.72325
LAX1	-0.550771	8.20378	-5.55484	6.67222e-08	2.53709e-06	7.71862
EMR2	0.777635	10.0934	5.55355	6.71654e-08	2.55e-06	7.71227
ETS2	0.619129	8.63815	5.55168	6.78151e-08	2.57069e-06	7.70305
LOC644532	0.273071	5.68861	5.55098	6.80595e-08	2.57598e-06	7.6996
TAF1B	-0.37249	7.30999	-5.5472	6.93929e-08	2.62241e-06	7.681
GRAP	-0.629078	10.0486	-5.54525	7.00881e-08	2.64462e-06	7.67144
PPAPDC1A	0.269794	5.80173	5.54455	7.034e-08	2.65005e-06	7.668
CD2	-0.661801	10.0986	-5.54293	7.09283e-08	2.66812e-06	7.66002
C1orf19	-0.453297	7.70061	-5.53618	7.34225e-08	2.75479e-06	7.62689
NCOA7	-0.603293	9.29896	-5.53609	7.34566e-08	2.75479e-06	7.62645
SIRPG	-0.507268	7.66439	-5.53568	7.36112e-08	2.75638e-06	7.62443
TRPM2	0.448328	6.41776	5.53197	7.50236e-08	2.80499e-06	7.60621
WBP11	-0.382275	9.36659	-5.52542	7.75815e-08	2.89622e-06	7.57408
TncRNA	0.345948	6.18929	5.52386	7.82028e-08	2.91498e-06	7.56644
LOC652671	-0.345541	6.0965	-5.52205	7.89288e-08	2.9359e-06	7.55758
ANKRD33	0.549582	8.86289	5.52187	7.9003e-08	2.9359e-06	7.55668
DOCK10	-0.601584	9.28692	-5.52109	7.93193e-08	2.9432e-06	7.55285
FLJ21865	-0.212006	6.55908	-5.51996	7.97755e-08	2.95566e-06	7.54735
CNTNAP3	0.364342	5.71316	5.51427	8.21287e-08	3.03827e-06	7.51949
TTYH2	-0.394433	6.5014	-5.51258	8.28414e-08	3.06002e-06	7.51121
LAT1-3TM	-0.264803	6.53763	-5.50988	8.39905e-08	3.09781e-06	7.49801
C19orf2	-0.495549	9.48041	-5.50918	8.42926e-08	3.10429e-06	7.49457
PTPLAD1	-0.498605	8.39513	-5.50602	8.5663e-08	3.15004e-06	7.47912
CD4	-0.483155	7.49924	-5.50535	8.59549e-08	3.15605e-06	7.47586
PTPN4	-0.516826	7.71354	-5.50457	8.62985e-08	3.16393e-06	7.47204
CUL1	-0.525817	8.19174	-5.50209	8.73973e-08	3.19945e-06	7.45991
LOC399744	0.488257	7.58972	5.49985	8.8401e-08	3.22807e-06	7.44897
DEFA1	1.2125	12.7441	5.49976	8.84421e-08	3.22807e-06	7.44853
UBE2R2	0.235134	6.27937	5.49733	8.95411e-08	3.26334e-06	7.43669
DPEP3	0.486533	6.55595	5.49677	8.97969e-08	3.26781e-06	7.43396
FLOT1	0.556116	10.453	5.49481	9.06987e-08	3.29574e-06	7.42439
LOC654080	0.286118	5.66309	5.49075	9.25955e-08	3.3597e-06	7.40455
MTSS1	-0.551383	8.89471	-5.48999	9.29558e-08	3.3678e-06	7.40083
PUF60	-0.376854	10.5418	-5.48866	9.3583e-08	3.38553e-06	7.39439
KENAE	0.259025	6.34996	5.48727	9.42509e-08	3.40467e-06	7.38758
HOMER3	0.339046	6.16708	5.47979	9.79051e-08	3.53148e-06	7.35114
ALG8	-0.302589	7.97321	-5.47874	9.84293e-08	3.54519e-06	7.34602
MYOM2	-0.766317	7.8368	-5.47793	9.88354e-08	3.5546e-06	7.34208
PLEKHA9	-0.392007	7.47328	-5.4754	1.00111e-07	3.59523e-06	7.32979
STXBP2	0.659794	11.3276	5.47357	1.01048e-07	3.62356e-06	7.32087
CX3CR1	-0.834012	10.4994	-5.47181	1.01957e-07	3.65083e-06	7.31229
ANKRD46	-0.436238	7.03089	-5.4697	1.03054e-07	3.68473e-06	7.30204
NUBP1	-0.373068	8.00506	-5.46758	1.04167e-07	3.71914e-06	7.29174
C16orf70	0.242594	6.56795	5.46324	1.06486e-07	3.79642e-06	7.27065
LOC554203	-0.47	7.43999	-5.46262	1.06821e-07	3.80283e-06	7.26765
ZNF543	-0.211415	6.22167	-5.46125	1.07567e-07	3.82385e-06	7.26098
CXCL16	0.70965	9.96793	5.45997	1.08268e-07	3.84319e-06	7.25476
THBS1	0.687395	6.42194	5.45933	1.08619e-07	3.85009e-06	7.25166
TRIM44	-0.381797	8.80481	-5.45529	1.10867e-07	3.92413e-06	7.23204
UBA7	-0.527885	9.49223	-5.45187	1.12804e-07	3.98694e-06	7.21545
LRRC33	-0.416501	8.87194	-5.45131	1.13121e-07	3.99203e-06	7.21276
GALNT2	0.250753	6.00941	5.45105	1.13273e-07	3.99203e-06	7.21148
PI4K2B	-0.449249	7.47032	-5.45026	1.13728e-07	4.00233e-06	7.20764
IER3	0.728073	8.8799	5.44791	1.15086e-07	4.04431e-06	7.19627
CCDC28B	-0.371828	7.27077	-5.44503	1.16776e-07	4.09784e-06	7.18231
SYCP2	0.271951	5.64309	5.4438	1.17507e-07	4.11759e-06	7.17634
TRAF5	-0.468393	7.95032	-5.44257	1.1824e-07	4.13438e-06	7.17038
C6orf192	-0.420685	7.86716	-5.44243	1.18322e-07	4.13438e-06	7.16972
FCGBP	-0.620286	7.41152	-5.44012	1.19712e-07	4.17701e-06	7.15853
CD5	-0.584487	8.32006	-5.43824	1.20855e-07	4.20788e-06	7.14943
TMCO4	-0.29356	6.05344	-5.4381	1.2094e-07	4.20788e-06	7.14876
COX15	0.290319	7.31893	5.43677	1.21759e-07	4.23038e-06	7.1423
MYL6	0.484219	13.6941	5.43156	1.25002e-07	4.33679e-06	7.11713
MAN1A1	0.321947	6.88701	5.43129	1.25174e-07	4.33679e-06	7.11581
LOC729021	0.694536	9.05079	5.42685	1.2801e-07	4.42877e-06	7.09436
SDHC	0.426316	8.97579	5.42521	1.29076e-07	4.45937e-06	7.08642
CPD	0.590833	8.74742	5.42392	1.29921e-07	4.48229e-06	7.08017
PGLYRP2	0.315554	6.02772	5.42338	1.30276e-07	4.4838e-06	7.07756
WDR67	-0.408724	7.20042	-5.42329	1.3033e-07	4.4838e-06	7.07716
SHKBP1	0.48362	9.19888	5.42301	1.30516e-07	4.4839e-06	7.0758
FLJ45445	0.39163	5.64816	5.4227	1.3072e-07	4.48465e-06	7.0743
SETD8	0.259406	7.17176	5.42221	1.31046e-07	4.48957e-06	7.07191
LOC729905	0.242161	6.44272	5.41796	1.33887e-07	4.58049e-06	7.05138
KIAA0082	-0.264947	6.09515	-5.41699	1.34536e-07	4.59632e-06	7.04675
TRIM26	-0.448338	8.54126	-5.41605	1.3518e-07	4.61189e-06	7.04218
CASP7	-0.315042	6.47799	-5.41496	1.35921e-07	4.63073e-06	7.03695
UNC93B1	-0.516654	10.083	-5.41373	1.3677e-07	4.6532e-06	7.03099
NCALD	-0.478349	7.34061	-5.41135	1.38417e-07	4.70274e-06	7.01952
FAM26F	-0.553918	7.29674	-5.41076	1.38831e-07	4.71029e-06	7.01666
PPAN	-0.315982	6.44925	-5.40931	1.39847e-07	4.73624e-06	7.00969
TKT	0.485794	12.6711	5.40912	1.39982e-07	4.73624e-06	7.00876
ADORA2B	0.283765	6.38049	5.40581	1.42329e-07	4.80902e-06	6.99285
CDC25B	-0.55419	10.4196	-5.40303	1.44337e-07	4.86425e-06	6.97944
PKIA	-0.48179	7.22118	-5.403	1.44359e-07	4.86425e-06	6.97929
NARF	0.534863	9.78946	5.39922	1.47125e-07	4.95066e-06	6.96112
ZNF516	0.303711	6.10089	5.39345	1.51455e-07	5.0894e-06	6.93335
SERPINB10	0.55782	5.85907	5.39001	1.54099e-07	5.17115e-06	6.91679
TOX	-0.391244	6.11173	-5.38864	1.5516e-07	5.19965e-06	6.91023
HLA-DRB6	-0.764707	10.214	-5.38758	1.55986e-07	5.22022e-06	6.90514
LST1	0.575391	10.6254	5.38658	1.56773e-07	5.23941e-06	6.90033
APOL6	-0.410401	6.49952	-5.38056	1.61582e-07	5.3928e-06	6.87141
LAT	-0.650016	9.19298	-5.37385	1.67109e-07	5.5642e-06	6.83923
PLEKHO1	-0.537281	9.33036	-5.37377	1.67171e-07	5.5642e-06	6.83887
KLRG1	-0.610376	8.34904	-5.37308	1.6775e-07	5.57594e-06	6.83556
ZNF192	-0.226949	6.32108	-5.37064	1.69812e-07	5.63684e-06	6.82387
SEMA4A	0.633588	9.25468	5.36924	1.7101e-07	5.66895e-06	6.81714
MERTK	0.460465	6.64001	5.3685	1.71646e-07	5.68238e-06	6.81359
MLLT6	-0.524969	9.17676	-5.36267	1.7673e-07	5.84279e-06	6.78566
UBFD1	-0.34682	6.765	-5.36202	1.77303e-07	5.85386e-06	6.78256
ASPSCR1	-0.454203	9.04546	-5.3603	1.78829e-07	5.89631e-06	6.77436
ERP27	0.353135	7.46833	5.35983	1.79254e-07	5.9024e-06	6.77209
SOS2	0.327929	6.50992	5.35426	1.84311e-07	6.0608e-06	6.74547
SOX8	-0.328085	6.84684	-5.35119	1.87162e-07	6.14631e-06	6.73079
CTRC	0.31141	6.42513	5.34858	1.89615e-07	6.21856e-06	6.71833
CD6	-0.663589	9.73689	-5.34779	1.90368e-07	6.23494e-06	6.71454
ATF7IP2	-0.336514	6.96846	-5.3465	1.91596e-07	6.26679e-06	6.70839
DOK4	0.354497	5.62104	5.34509	1.92952e-07	6.30274e-06	6.70164
TRIM38	-0.57304	9.60856	-5.34286	1.95106e-07	6.36467e-06	6.69102
EOMES	-0.703691	8.35954	-5.34244	1.95515e-07	6.36767e-06	6.68902
ACSS2	0.425274	9.43382	5.34224	1.95717e-07	6.36767e-06	6.68803
CD302	0.501986	8.26609	5.34073	1.9719e-07	6.4071e-06	6.68086
ANRIL	0.389422	5.80464	5.33929	1.98614e-07	6.44487e-06	6.67397
CIC	0.338652	7.35824	5.33876	1.99135e-07	6.4466e-06	6.67146
HPSE	0.610764	8.44774	5.33871	1.99193e-07	6.4466e-06	6.67119
ZDHHC11	-0.212467	6.35644	-5.33805	1.99841e-07	6.45908e-06	6.66808
TRAFD1	-0.481313	9.06358	-5.33724	2.00658e-07	6.47695e-06	6.66418
TMEM8	0.399533	9.12904	5.33335	2.04584e-07	6.59501e-06	6.64564
ENOPH1	-0.443986	7.78318	-5.33212	2.05837e-07	6.62672e-06	6.6398
PLEKHA2	-0.318346	9.74178	-5.33135	2.0663e-07	6.64355e-06	6.63612
LEPROTL1	-0.543094	9.68581	-5.32994	2.08086e-07	6.68161e-06	6.62941
ALPL	0.938049	12.5457	5.32796	2.10147e-07	6.73776e-06	6.61998
PRMT3	-0.368069	7.61053	-5.32773	2.10384e-07	6.73776e-06	6.6189
NMUR1	-0.433804	5.65521	-5.32683	2.11336e-07	6.75945e-06	6.61458
TXNRD1	0.315469	7.9473	5.32335	2.15026e-07	6.86852e-06	6.59803
TXNDC12	0.599204	9.77913	5.32037	2.18239e-07	6.96211e-06	6.58384
RBM43	-0.530896	6.9566	-5.3178	2.21044e-07	7.04244e-06	6.57163
ZNF529	-0.367141	7.3711	-5.31498	2.2416e-07	7.13246e-06	6.55824
ARSD	0.389348	7.4838	5.31296	2.26416e-07	7.19495e-06	6.54866
GPR141	0.558091	7.25405	5.30794	2.32141e-07	7.36731e-06	6.52479
ZNF17	-0.31518	6.73687	-5.30729	2.32889e-07	7.38152e-06	6.52171
SPOCK2	-0.631242	10.843	-5.30574	2.34686e-07	7.42891e-06	6.51436
LTB4R	0.607575	8.44853	5.30387	2.36869e-07	7.48835e-06	6.5055
DCTD	-0.330218	8.56573	-5.30299	2.37911e-07	7.51163e-06	6.50131
TTLL3	0.386747	7.76905	5.3013	2.39909e-07	7.56499e-06	6.49331
ZNF827	-0.426873	7.60596	-5.2974	2.44589e-07	7.6935e-06	6.47484
RCVRN	0.305415	5.85361	5.29739	2.44611e-07	7.6935e-06	6.47475
LY86	-0.523598	9.92846	-5.294	2.48753e-07	7.80964e-06	6.45869
ISG20L1	-0.320882	8.05959	-5.29385	2.48939e-07	7.80964e-06	6.45798
ATP6V1C1	0.461964	7.72722	5.29344	2.49442e-07	7.81542e-06	6.45605
CAPN2	-0.289218	6.81652	-5.29228	2.50878e-07	7.85039e-06	6.45056
TSPAN2	0.406566	6.48508	5.28835	2.55807e-07	7.99414e-06	6.43196
CCL5	-0.752427	12.1934	-5.2881	2.56122e-07	7.99414e-06	6.43078
C11orf82	0.407088	7.16016	5.28726	2.57197e-07	8.01749e-06	6.42678
MBIP	-0.241396	6.55318	-5.28692	2.5762e-07	8.02051e-06	6.42521
LOC642502	0.264381	6.14931	5.2834	2.62154e-07	8.15133e-06	6.40853
MT1X	-0.4594	9.29681	-5.28091	2.65396e-07	8.2417e-06	6.39678
MAN2B1	0.345595	7.97065	5.2795	2.67251e-07	8.28882e-06	6.39012
IMPDH1	0.545327	10.4972	5.27625	2.71582e-07	8.41254e-06	6.37475
TXK	-0.500506	7.66869	-5.27578	2.72215e-07	8.42154e-06	6.37252
H6PD	0.299253	6.77516	5.27478	2.73567e-07	8.4527e-06	6.36779
PDCD2L	-0.387837	6.9852	-5.2728	2.7626e-07	8.52519e-06	6.35842
SRC	-0.432035	7.54187	-5.26929	2.81084e-07	8.66317e-06	6.34188
SCML1	-0.372949	6.96539	-5.26711	2.8412e-07	8.74577e-06	6.33161
GZMM	-0.545124	8.28627	-5.26201	2.91358e-07	8.95736e-06	6.30756
CDKN1A	-0.646249	9.75448	-5.26132	2.92363e-07	8.977e-06	6.30427
FLJ39827	-0.255545	6.56642	-5.26066	2.93315e-07	8.995e-06	6.30116
HLA-DRA	-0.536118	12.7235	-5.25996	2.94326e-07	9.01473e-06	6.29788
PFAAP5	-0.469715	7.85401	-5.25641	2.99517e-07	9.1623e-06	6.28117
LOC255809	0.527062	8.76635	5.25426	3.02713e-07	9.24857e-06	6.27102
MGC2752	0.231867	6.60286	5.25319	3.0431e-07	9.28582e-06	6.26599
PPP1R16B	-0.43642	8.28441	-5.25229	3.05654e-07	9.31525e-06	6.26178
ARHGAP26	0.384318	6.5497	5.24953	3.0985e-07	9.43141e-06	6.24875
ACOT4	-0.29816	5.75735	-5.24875	3.11031e-07	9.45449e-06	6.24512
GNA15	0.496277	8.9256	5.24853	3.11378e-07	9.45449e-06	6.24405
LRG1	0.839644	10.2835	5.24823	3.11837e-07	9.45675e-06	6.24264
NGRN	-0.372373	9.51372	-5.24551	3.16039e-07	9.57237e-06	6.22985
GFOD2	0.418599	7.68678	5.23908	3.26193e-07	9.86775e-06	6.19963
CD81	-0.49787	12.1765	-5.23827	3.2748e-07	9.88341e-06	6.19587
LOC728554	-0.472945	9.2962	-5.23825	3.27516e-07	9.88341e-06	6.19577
CTSG	1.20719	8.17834	5.23692	3.29665e-07	9.93606e-06	6.18951
DAPK2	0.342609	6.44413	5.23192	3.37867e-07	1.01708e-05	6.16603
AARS2	-0.353803	7.09672	-5.23103	3.39347e-07	1.02028e-05	6.16186
TXN	0.541812	11.1239	5.22214	3.54476e-07	1.06447e-05	6.12018
MS4A3	0.975234	7.93986	5.22096	3.56536e-07	1.06935e-05	6.11465
KLRC1	-0.308898	6.1351	-5.2207	3.56989e-07	1.0694e-05	6.11344
ZBTB33	-0.415135	8.9648	-5.21883	3.6028e-07	1.07794e-05	6.10467
SUGT1	-0.276167	6.96986	-5.21832	3.61167e-07	1.07928e-05	6.10232
PDLIM7	0.596725	9.09081	5.21605	3.65221e-07	1.09007e-05	6.09166
FLJ22662	0.628905	12.1354	5.20834	3.79267e-07	1.13062e-05	6.05561
APCDD1	0.392529	6.17528	5.20728	3.81238e-07	1.13512e-05	6.05065
ECM1	0.324666	6.24495	5.20186	3.91485e-07	1.16422e-05	6.02532
HSP90AB1	-0.389522	9.65952	-5.19881	3.97354e-07	1.18024e-05	6.01111
LOC440341	-0.395026	8.29654	-5.19794	3.99047e-07	1.18384e-05	6.00705
ADORA2A	0.356233	8.53897	5.19763	3.99662e-07	1.18423e-05	6.00557
SLAMF6	-0.560652	10.5771	-5.19346	4.07876e-07	1.20712e-05	5.98615
GBA	0.523727	9.61398	5.19282	4.09154e-07	1.20944e-05	5.98316
C1orf24	0.665669	11.603	5.19057	4.1368e-07	1.22135e-05	5.97265
NINJ2	0.597991	10.1277	5.1889	4.17064e-07	1.22986e-05	5.96487
CD3E	-0.551448	8.84008	-5.18769	4.19534e-07	1.23421e-05	5.95923
LARS2	-0.248626	6.1389	-5.18768	4.19543e-07	1.23421e-05	5.95921
FAM84B	-0.412947	6.42047	-5.18352	4.28152e-07	1.25803e-05	5.93981
KLHL3	-0.521505	7.05417	-5.18216	4.30993e-07	1.26486e-05	5.9335
CAPN3	0.39944	7.02036	5.18148	4.32427e-07	1.26733e-05	5.93033
NUPL1	0.254097	6.48638	5.18127	4.32864e-07	1.26733e-05	5.92936
TRPM6	0.41747	6.78841	5.18075	4.33978e-07	1.26908e-05	5.92691
PDGFRB	-0.406488	5.50035	-5.17595	4.4425e-07	1.29757e-05	5.90457
C5orf39	-0.472316	9.37739	-5.17293	4.50824e-07	1.31353e-05	5.89054
FLJ45244	0.28908	7.00137	5.17285	4.50995e-07	1.31353e-05	5.89018
GRINA	0.561727	10.4416	5.1727	4.51319e-07	1.31353e-05	5.88949
LGALS9	-0.483755	8.96728	-5.17186	4.5318e-07	1.31534e-05	5.88557
HNRNPF	-0.24576	6.28834	-5.17181	4.53289e-07	1.31534e-05	5.88533
CARD6	0.356448	6.51182	5.17169	4.53547e-07	1.31534e-05	5.88479
TGM1	-0.303484	5.80015	-5.17093	4.55228e-07	1.31866e-05	5.88126
ARMCX2	-0.350996	6.21063	-5.17068	4.55777e-07	1.31869e-05	5.88011
PRDM2	0.17711	6.10352	5.16928	4.58911e-07	1.3262e-05	5.87357
XPO4	-0.359055	8.0045	-5.16801	4.61755e-07	1.33285e-05	5.86767
LRPAP1	0.549347	8.27066	5.16661	4.64905e-07	1.34037e-05	5.86118
SLC1A3	0.457402	5.99365	5.16431	4.70134e-07	1.35385e-05	5.8505
ERP29	-0.326365	11.8596	-5.16259	4.74069e-07	1.36359e-05	5.84254
CDC42EP3	0.463333	6.89236	5.16209	4.75238e-07	1.36535e-05	5.84019
GIMAP8	-0.565862	9.90726	-5.15944	4.81389e-07	1.3802e-05	5.82791
LPAR5	-0.461713	8.57374	-5.15938	4.81531e-07	1.3802e-05	5.82763
PQLC3	-0.474172	8.90798	-5.15599	4.89521e-07	1.40147e-05	5.81192
CPNE3	0.383847	9.9859	5.1555	4.90693e-07	1.40319e-05	5.80964
GNAQ	0.47592	7.03031	5.15085	5.01906e-07	1.43358e-05	5.78807
C5orf32	0.861116	10.0567	5.14839	5.07936e-07	1.44912e-05	5.77667
CYB5R1	0.505771	8.80915	5.14688	5.11666e-07	1.45807e-05	5.76968
MGC3020	-0.415377	7.4645	-5.14322	5.20812e-07	1.48241e-05	5.75277
CIRH1A	-0.389421	8.04921	-5.14275	5.2201e-07	1.4841e-05	5.75058
MTERFD1	-0.36145	7.45351	-5.14214	5.23542e-07	1.48674e-05	5.74778
PRKCQ	-0.429258	8.67138	-5.14187	5.24236e-07	1.48699e-05	5.74652
LOC647691	0.372309	6.96612	5.14163	5.24852e-07	1.48702e-05	5.7454
NOC3L	-0.46027	7.23921	-5.13773	5.34871e-07	1.51366e-05	5.72735
HPS5	-0.268062	7.23298	-5.13695	5.36887e-07	1.51762e-05	5.72376
LOC134466	0.249384	5.79615	5.13274	5.47927e-07	1.54704e-05	5.70433
LAG3	-0.683016	7.27902	-5.13238	5.48888e-07	1.54798e-05	5.70266
PGCP	0.511807	9.20431	5.12918	5.57466e-07	1.56961e-05	5.68786
KL	0.406478	5.72359	5.12904	5.57835e-07	1.56961e-05	5.68723
HLA-DMA	-0.561888	10.8199	-5.1282	5.60096e-07	1.57417e-05	5.68337
TCERG1	-0.222293	7.0616	-5.12777	5.61272e-07	1.57567e-05	5.68137
GRK6	0.315428	8.57083	5.12718	5.6289e-07	1.57719e-05	5.67862
GTF2H4	-0.269939	7.70868	-5.1271	5.63097e-07	1.57719e-05	5.67827
LOC650780	0.208558	6.30662	5.1248	5.69403e-07	1.59141e-05	5.66764
GAA	0.391715	7.30046	5.12477	5.69472e-07	1.59141e-05	5.66753
ABLIM1	-0.61995	10.0635	-5.12307	5.74182e-07	1.60275e-05	5.65967
SNORD34	0.215235	6.00219	5.11928	5.84778e-07	1.63048e-05	5.64222
CD74	-0.596783	12.6974	-5.11764	5.89448e-07	1.64163e-05	5.63463
FAM24B	-0.251965	6.44788	-5.11686	5.91661e-07	1.64593e-05	5.63105
ZC3H5	-0.400909	8.38019	-5.1158	5.94708e-07	1.65253e-05	5.62615
AIG1	0.311519	6.83408	5.1143	5.99006e-07	1.6626e-05	5.61928
C21orf7	-0.714523	8.43914	-5.11318	6.02269e-07	1.66977e-05	5.6141
CC2D2B	0.351293	5.33294	5.11001	6.11561e-07	1.69362e-05	5.59949
MAD1L1	-0.428795	7.96648	-5.10926	6.13751e-07	1.69777e-05	5.59608
GPR114	-0.411369	7.53282	-5.10309	6.3229e-07	1.74563e-05	5.56768
ZNF768	0.159367	6.02291	5.10303	6.32475e-07	1.74563e-05	5.56741
ACYP1	-0.380006	7.45897	-5.10022	6.41091e-07	1.76742e-05	5.5545
LOC401357	0.654464	9.53901	5.09781	6.48571e-07	1.78604e-05	5.54343
ZC3HAV1	-0.343225	9.75354	-5.09756	6.49348e-07	1.78618e-05	5.54229
LOC442366	0.208743	5.95468	5.09643	6.52895e-07	1.79393e-05	5.53709
TIMP1	0.560585	12.2193	5.09542	6.56079e-07	1.80066e-05	5.53245
PAQR3	-0.279494	6.05057	-5.09482	6.57975e-07	1.80371e-05	5.5297
VPREB3	-0.708452	9.69594	-5.09461	6.58658e-07	1.80371e-05	5.52871
USP42	-0.375088	8.35707	-5.09419	6.59987e-07	1.80534e-05	5.52679
ITPR3	-0.43745	8.36967	-5.09311	6.63421e-07	1.81271e-05	5.52183
LOC642178	-0.34611	6.22634	-5.09078	6.70908e-07	1.83113e-05	5.51113
NOL11	-0.473744	8.52919	-5.09048	6.71853e-07	1.83167e-05	5.50979
STEAP3	0.296254	5.94001	5.08949	6.75072e-07	1.83841e-05	5.50523
P2RY6	-0.307497	5.9517	-5.08779	6.80611e-07	1.85144e-05	5.49743
LOC643452	-0.216469	6.82935	-5.08662	6.8444e-07	1.8598e-05	5.49208
DOCK5	0.44756	6.98139	5.08496	6.89934e-07	1.87266e-05	5.48446
PTPRJ	0.298339	6.45984	5.08422	6.92404e-07	1.87729e-05	5.48105
N4BP2L1	-0.339967	7.30544	-5.07931	7.08903e-07	1.9199e-05	5.45859
CAPN1	0.281935	9.476	5.07563	7.21535e-07	1.95053e-05	5.44174
EIF4A2	-0.524366	11.526	-5.07556	7.21802e-07	1.95053e-05	5.44139
PEA15	-0.476511	9.05797	-5.07228	7.33225e-07	1.97922e-05	5.42641
C8orf55	-0.483944	8.53534	-5.07032	7.40163e-07	1.99576e-05	5.41743
RAB3D	0.327132	6.6338	5.06869	7.45961e-07	2.00919e-05	5.40999
FURIN	0.463775	7.94682	5.0674	7.50591e-07	2.01944e-05	5.40409
CD7	-0.646506	10.2694	-5.06677	7.52886e-07	2.0234e-05	5.40118
S100A4	0.454647	13.0131	5.06613	7.55176e-07	2.02734e-05	5.39828
FAIM3	-0.568271	11.3397	-5.06244	7.68653e-07	2.06127e-05	5.38142
SSH2	0.461043	10.4399	5.06005	7.77492e-07	2.08269e-05	5.37051
ZNF772	0.213573	6.14609	5.05538	7.95083e-07	2.1275e-05	5.34918
AMPH	0.480738	5.87794	5.05446	7.98564e-07	2.13308e-05	5.34501
PGAP1	-0.201192	5.83407	-5.05437	7.98907e-07	2.13308e-05	5.34461
PGPEP1	0.226882	5.7605	5.05172	8.09107e-07	2.15797e-05	5.33251
COL4A3BP	0.68169	9.04957	5.05106	8.11661e-07	2.16243e-05	5.32951
LOC402221	0.384791	9.13505	5.05029	8.14673e-07	2.16811e-05	5.32597
C10orf4	0.239323	6.31096	5.04941	8.18097e-07	2.17486e-05	5.32198
VSIG4	0.529759	6.26535	5.04881	8.20464e-07	2.1788e-05	5.31922
TRIB2	-0.489157	8.09191	-5.04663	8.2906e-07	2.19925e-05	5.30928
LOC650968	0.32428	6.01464	5.04551	8.33475e-07	2.20647e-05	5.30422
AGPAT2	0.397169	7.89919	5.04549	8.33579e-07	2.20647e-05	5.3041
PLP2	0.600533	9.13913	5.04472	8.36641e-07	2.21219e-05	5.30061
SHISA5	-0.466457	11.6033	-5.04331	8.42286e-07	2.22472e-05	5.2942
THOC5	0.370033	8.45834	5.04261	8.45127e-07	2.22983e-05	5.29098
ANTXR2	0.449777	9.48078	5.04093	8.51922e-07	2.24534e-05	5.28335
PLOD2	0.360428	6.45817	5.03867	8.61158e-07	2.26725e-05	5.27307
PARP1	-0.478989	9.90354	-5.0381	8.63524e-07	2.27105e-05	5.27046
EFCAB4A	0.247439	6.51293	5.03762	8.65483e-07	2.27377e-05	5.2683
TGFBI	-0.783275	9.58576	-5.03712	8.67547e-07	2.27577e-05	5.26602
USP25	-0.268844	5.89236	-5.03699	8.681e-07	2.27577e-05	5.26542
PPP3CC	-0.464764	8.10511	-5.03609	8.71811e-07	2.28307e-05	5.26135
PANX1	-0.212241	5.9233	-5.03453	8.78336e-07	2.2977e-05	5.25424
SNORA64	0.23025	6.08611	5.03244	8.87154e-07	2.3183e-05	5.24472
DPH2	-0.371103	8.25439	-5.03206	8.88731e-07	2.31996e-05	5.24303
LOC644655	-0.221226	6.00439	-5.02969	8.98826e-07	2.34382e-05	5.23226
ATP13A1	-0.405185	8.04055	-5.02931	9.00474e-07	2.34562e-05	5.23052
LPXN	-0.433284	10.5193	-5.02532	9.17768e-07	2.38638e-05	5.21238
UBE2E2	-0.36561	8.1005	-5.02525	9.18065e-07	2.38638e-05	5.21208
TCTEX1D1	0.44571	5.60071	5.01984	9.42013e-07	2.44605e-05	5.18753
P2RY11	-0.357663	7.26036	-5.01337	9.71436e-07	2.51978e-05	5.15822
GTDC1	0.344043	7.03402	5.0115	9.80135e-07	2.53967e-05	5.14973
FLJ21986	-0.402698	5.98418	-5.01063	9.84185e-07	2.54747e-05	5.1458
INDO	-0.656173	5.97378	-5.01004	9.86952e-07	2.55195e-05	5.14312
CCND2	-0.510851	10.899	-5.00908	9.91442e-07	2.56086e-05	5.1388
C19orf12	-0.404118	8.37939	-5.0087	9.93249e-07	2.56096e-05	5.13706
BEGAIN	0.29071	5.89975	5.00863	9.93566e-07	2.56096e-05	5.13676
NUP160	-0.371011	8.06871	-5.00792	9.9694e-07	2.56696e-05	5.13353
C18orf25	-0.434568	9.38876	-5.00727	1.00002e-06	2.57219e-05	5.13059
RASGRP4	0.424815	7.36982	5.00582	1.00694e-06	2.5873e-05	5.12401
SF3B3	-0.252106	7.8145	-5.00499	1.01093e-06	2.59482e-05	5.12025
SCML4	-0.324744	5.90788	-5.00386	1.01633e-06	2.60596e-05	5.11517
SERPINB1	0.598225	11.3829	5.00133	1.02863e-06	2.63474e-05	5.10371
USPL1	-0.395919	7.49647	-5.00062	1.03212e-06	2.64094e-05	5.10048
C5orf13	-0.417695	7.78671	-5.00027	1.03381e-06	2.64251e-05	5.09892
OMG	0.293826	5.85573	4.99639	1.053e-06	2.68876e-05	5.0814
IFITM1	-0.448907	13.7813	-4.99608	1.05455e-06	2.68993e-05	5.08
MICB	-0.45408	9.1788	-4.9949	1.06047e-06	2.70223e-05	5.07466
LOC653907	0.490811	7.58019	4.99447	1.06266e-06	2.70499e-05	5.0727
CEL	0.257721	5.96495	4.99392	1.06542e-06	2.7092e-05	5.07023
TADA1L	-0.256281	6.45207	-4.99341	1.06799e-06	2.71109e-05	5.06793
CEACAM6	1.07787	7.91792	4.99334	1.06837e-06	2.71109e-05	5.0676
ZNF248	-0.269817	6.49682	-4.99138	1.07834e-06	2.73357e-05	5.05875
ARHGEF19	-0.219619	6.22155	-4.99053	1.08269e-06	2.74176e-05	5.05491
EXOSC5	-0.320173	7.60663	-4.98878	1.09167e-06	2.76165e-05	5.04704
NT5C3	-0.51946	10.6894	-4.98795	1.09599e-06	2.76973e-05	5.04328
AP1G1	0.254858	7.70522	4.98764	1.09761e-06	2.77099e-05	5.04187
EPHB1	-0.41901	6.30581	-4.98731	1.09931e-06	2.77242e-05	5.0404
HPGD	0.585125	7.06892	4.98658	1.1031e-06	2.77914e-05	5.03711
C5orf20	-0.187752	6.15512	-4.98389	1.11725e-06	2.8119e-05	5.02497
RAB30	-0.350831	6.63381	-4.98324	1.12069e-06	2.81766e-05	5.02205
OS9	0.3215	7.20751	4.98289	1.12257e-06	2.8195e-05	5.02045
ENTPD1	0.377088	7.86996	4.97992	1.13844e-06	2.85645e-05	5.00708
DNASE1L1	0.444463	8.75021	4.97914	1.14263e-06	2.86404e-05	5.00358
TK2	0.299816	7.12184	4.97883	1.1443e-06	2.86531e-05	5.00218
ZNF282	0.242972	7.17889	4.97761	1.15095e-06	2.87695e-05	4.99667
VPS24	0.349259	7.62616	4.97755	1.1513e-06	2.87695e-05	4.99638
MGAT4A	0.290366	7.00369	4.97303	1.17612e-06	2.936e-05	4.97606
LOC347376	0.598742	10.5491	4.97252	1.17895e-06	2.93861e-05	4.97377
LOC652226	0.225896	6.36229	4.97241	1.17956e-06	2.93861e-05	4.97328
CORO1C	0.354111	8.15823	4.96955	1.19565e-06	2.97567e-05	4.96038
UPRT	-0.246879	6.59441	-4.96912	1.19803e-06	2.9786e-05	4.95848
SKAP1	-0.602142	9.33491	-4.96721	1.20893e-06	3.00265e-05	4.94986
PRKRA	-0.311418	7.68561	-4.96113	1.24411e-06	3.0869e-05	4.92254
XRCC3	-0.214925	6.41665	-4.96047	1.24798e-06	3.09338e-05	4.91958
BOP1	-0.394244	8.87958	-4.95972	1.25239e-06	3.09613e-05	4.91622
RBBP6	-0.399708	8.77761	-4.95966	1.25274e-06	3.09613e-05	4.91596
POLD3	0.22496	6.57989	4.95945	1.25399e-06	3.09613e-05	4.915
STOM	0.701313	11.6232	4.95943	1.25413e-06	3.09613e-05	4.9149
LOC651186	0.224685	5.74522	4.9585	1.25959e-06	3.10649e-05	4.91076
SMOC1	-0.26382	5.65347	-4.95733	1.26656e-06	3.12053e-05	4.90551
CDK5R2	0.216644	5.83781	4.95628	1.27289e-06	3.13299e-05	4.90076
RNMTL1	-0.362844	8.13754	-4.95394	1.28695e-06	3.16418e-05	4.8903
LOC648366	-0.392916	7.45223	-4.95356	1.28928e-06	3.16418e-05	4.88858
TP53INP2	0.276022	6.66703	4.95354	1.28943e-06	3.16418e-05	4.88847
ACP6	0.256048	6.4468	4.95315	1.29178e-06	3.16681e-05	4.88673
PAFAH1B2	0.175245	6.13372	4.9529	1.29327e-06	3.16729e-05	4.88563
FLJ11795	0.463464	7.68625	4.95221	1.2975e-06	3.17449e-05	4.88252
MCCC1	-0.260294	7.4396	-4.95083	1.30595e-06	3.19197e-05	4.87634
GIMAP7	-0.701909	10.9872	-4.94524	1.34078e-06	3.27385e-05	4.85128
KLHL2	0.588839	7.76172	4.94492	1.34279e-06	3.2755e-05	4.84986
SSH1	0.445619	7.87929	4.94359	1.35124e-06	3.29284e-05	4.84388
CAMTA2	0.237145	5.87077	4.94282	1.35613e-06	3.30148e-05	4.84044
LOC284023	-0.259648	6.96063	-4.94258	1.35765e-06	3.30191e-05	4.83938
IL1RAP	0.529319	7.0025	4.94019	1.373e-06	3.33594e-05	4.82867
PPM1M	0.452214	10.7307	4.93985	1.3752e-06	3.33797e-05	4.82715
DICER1	0.379278	8.40175	4.93925	1.37907e-06	3.34408e-05	4.82447
ODC1	-0.532043	9.32995	-4.93812	1.38643e-06	3.3586e-05	4.81941
SERINC2	0.293204	5.59542	4.93438	1.411e-06	3.41303e-05	4.80268
CKLF	0.570478	11.8416	4.93428	1.41167e-06	3.41303e-05	4.80223
EXTL2	-0.20048	6.07508	-4.9337	1.41552e-06	3.41895e-05	4.79964
AK3L1	0.187967	6.15596	4.93252	1.42341e-06	3.43463e-05	4.79435
PSMD9	0.186982	6.27523	4.93193	1.42733e-06	3.44072e-05	4.79173
ISOC1	-0.37494	7.04744	-4.93082	1.43478e-06	3.45528e-05	4.78678
P2RY5	-0.478975	7.60729	-4.92996	1.44057e-06	3.46584e-05	4.78294
PNRC2	-0.407794	9.40145	-4.92931	1.44499e-06	3.47308e-05	4.78002
ODF2L	-0.21865	6.25711	-4.92849	1.45059e-06	3.48312e-05	4.77634
NPL	0.538578	9.50433	4.92543	1.47154e-06	3.52997e-05	4.76269
CTSW	-0.53896	8.18698	-4.92474	1.4763e-06	3.53794e-05	4.75962
SLC36A4	0.334144	7.38073	4.92418	1.48017e-06	3.54376e-05	4.75712
BANF1	-0.323214	9.75724	-4.92217	1.49423e-06	3.57394e-05	4.74812
KCNMB1	-0.32642	6.75217	-4.91832	1.52142e-06	3.63543e-05	4.73096
ZAK	0.313994	6.92068	4.91531	1.54301e-06	3.68343e-05	4.71755
SDC4	0.254514	5.4502	4.91462	1.54802e-06	3.69179e-05	4.71447
NAPSA	-0.47981	7.99581	-4.91179	1.56866e-06	3.73739e-05	4.70186
FARS2	-0.398898	7.97953	-4.91051	1.57808e-06	3.75619e-05	4.69616
CDK5RAP1	-0.350497	8.06303	-4.90886	1.59031e-06	3.78137e-05	4.68882
COL7A1	0.293761	5.60876	4.90867	1.59174e-06	3.78137e-05	4.68796
PHOSPHO2	-0.266	6.20923	-4.90823	1.59497e-06	3.78474e-05	4.68603
MGEA5	-0.446875	11.0195	-4.90804	1.59643e-06	3.78474e-05	4.68516
PCYT2	-0.216782	6.64046	-4.90786	1.59777e-06	3.78474e-05	4.68436
MTMR11	-0.580191	8.96653	-4.90606	1.61129e-06	3.81306e-05	4.67635
CHST12	-0.468652	7.73957	-4.90545	1.61591e-06	3.82032e-05	4.67362
NUP62	-0.409439	9.7956	-4.90505	1.61892e-06	3.82376e-05	4.67185
C6orf190	-0.584768	7.46584	-4.90197	1.64234e-06	3.87535e-05	4.65818
LOC441124	0.546272	8.54786	4.90043	1.65425e-06	3.89972e-05	4.6513
ZNF260	-0.322159	6.62443	-4.89933	1.66275e-06	3.91152e-05	4.64643
PRKACA	0.195184	5.84266	4.89925	1.6634e-06	3.91152e-05	4.64606
AFG3L1	-0.266747	7.27418	-4.89917	1.66404e-06	3.91152e-05	4.64569
RNU12	0.371609	6.10173	4.89868	1.66783e-06	3.91669e-05	4.64353
ETS1	-0.539381	11.1789	-4.89291	1.71333e-06	4.01853e-05	4.61792
RELT	0.211782	5.80926	4.89277	1.71447e-06	4.01853e-05	4.61729
RABGAP1L	-0.370705	7.19846	-4.8913	1.72627e-06	4.04234e-05	4.61076
ARRB2	0.44774	8.73302	4.88769	1.75557e-06	4.10704e-05	4.59474
LRRC20	-0.231486	6.32362	-4.8872	1.75958e-06	4.1125e-05	4.59257
SORL1	0.63441	10.951	4.88601	1.76943e-06	4.13158e-05	4.58727
HMGN4	-0.397289	9.77507	-4.88345	1.79061e-06	4.17707e-05	4.57594
STAT4	-0.47915	8.67059	-4.87985	1.82093e-06	4.24378e-05	4.55997
TMEM99	-0.28942	7.30559	-4.87958	1.82323e-06	4.24509e-05	4.55877
GVIN1	-0.601447	11.1483	-4.87608	1.85315e-06	4.30489e-05	4.54329
FCER1A	-0.692049	7.23001	-4.87607	1.85326e-06	4.30489e-05	4.54323
FCRLA	-0.625872	9.33282	-4.87583	1.85535e-06	4.30489e-05	4.54216
SAMSN1	0.623476	8.2368	4.87576	1.85592e-06	4.30489e-05	4.54186
TMEM185B	0.392614	8.01387	4.87496	1.86283e-06	4.30875e-05	4.53833
LIG1	-0.291402	7.3833	-4.87489	1.86348e-06	4.30875e-05	4.538
RAB2A	0.420013	7.87209	4.87484	1.86384e-06	4.30875e-05	4.53781
THBD	0.42202	5.95978	4.87476	1.8646e-06	4.30875e-05	4.53743
OGFOD1	-0.313108	7.8796	-4.87398	1.87137e-06	4.32034e-05	4.53398
EDNRB	0.256062	5.94947	4.8736	1.87464e-06	4.32382e-05	4.53232
ZNF706	-0.234429	6.80126	-4.87249	1.88433e-06	4.33907e-05	4.52741
POLB	-0.460214	8.73944	-4.87244	1.88479e-06	4.33907e-05	4.52718
ABAT	0.220153	5.84883	4.86803	1.92381e-06	4.42476e-05	4.50769
PNO1	-0.241545	6.4748	-4.8667	1.93582e-06	4.44823e-05	4.50177
SH3BGRL3	0.362608	11.9514	4.86562	1.94551e-06	4.46631e-05	4.49702
IRX3	0.356178	6.0539	4.86248	1.97411e-06	4.52773e-05	4.48314
KIAA1026	0.352223	6.60637	4.86177	1.98058e-06	4.53834e-05	4.48003
SLC19A1	0.440374	7.6912	4.86025	1.99467e-06	4.5648e-05	4.47329
SH2D2A	-0.254749	6.54707	-4.86012	1.99584e-06	4.5648e-05	4.47273
ORAOV1	-0.199959	7.13944	-4.85978	1.99898e-06	4.56771e-05	4.47124
LOC653600	1.40258	10.2087	4.8592	2.0044e-06	4.57585e-05	4.46866
QSOX2	-0.308285	7.2741	-4.85866	2.00947e-06	4.58317e-05	4.46626
LOC654346	-0.322968	7.08323	-4.85581	2.03618e-06	4.63753e-05	4.45371
UTP3	-0.29692	7.62156	-4.85571	2.03708e-06	4.63753e-05	4.45328
TM6SF1	0.436336	7.96719	4.85512	2.04274e-06	4.64195e-05	4.45064
ADCK2	-0.317979	8.14743	-4.85511	2.04281e-06	4.64195e-05	4.45061
JMJD6	0.27412	6.96914	4.85399	2.05345e-06	4.66183e-05	4.44567
WBSCR22	-0.367463	8.70772	-4.84874	2.10408e-06	4.76943e-05	4.42251
ATXN1	0.414129	7.93143	4.84867	2.10473e-06	4.76943e-05	4.42222
ID3	-0.45833	8.1375	-4.84836	2.10772e-06	4.7718e-05	4.42087
DHRS4L2	-0.310608	7.26981	-4.84538	2.13701e-06	4.83366e-05	4.40774
RRP15	-0.324773	6.66556	-4.84262	2.16455e-06	4.89144e-05	4.39557
KCTD21	0.27838	7.16873	4.84232	2.16752e-06	4.89366e-05	4.39426
PLSCR3	-0.422886	10.9772	-4.84198	2.17101e-06	4.89703e-05	4.39274
KDELC2	-0.308567	6.48345	-4.8391	2.2001e-06	4.9581e-05	4.38008
TTC27	-0.427603	7.55998	-4.83747	2.21671e-06	4.99094e-05	4.37293
PRKX	-0.286582	7.26862	-4.83585	2.23338e-06	5.02387e-05	4.36581
WDR75	-0.378367	8.01429	-4.83521	2.24008e-06	5.03433e-05	4.36296
SOD2	0.574941	12.5679	4.83249	2.26837e-06	5.09326e-05	4.35103
ASAH1	0.314599	7.12614	4.8322	2.27144e-06	5.09549e-05	4.34974
HSPA8	-0.489116	11.7595	-4.82917	2.30347e-06	5.16264e-05	4.33643
ABHD2	0.445147	7.38599	4.82779	2.31823e-06	5.19097e-05	4.33036
ZNF696	-0.215229	6.85078	-4.82731	2.32327e-06	5.19752e-05	4.3283
ZDHHC8	-0.455303	9.73087	-4.82705	2.32614e-06	5.19922e-05	4.32712
CD9	0.355934	6.81667	4.82668	2.33014e-06	5.20341e-05	4.32549
PGA5	0.453207	5.58425	4.82562	2.3415e-06	5.22403e-05	4.32087
RALGDS	-0.473212	10.5779	-4.82395	2.35966e-06	5.25977e-05	4.31352
RCN1	-0.383566	7.71911	-4.82354	2.36407e-06	5.26483e-05	4.31175
DET1	-0.221566	6.69997	-4.82267	2.37361e-06	5.28128e-05	4.30792
ITGB3	0.444013	6.28095	4.82022	2.40059e-06	5.33649e-05	4.29718
BCL11B	-0.629184	9.37234	-4.81982	2.40503e-06	5.34152e-05	4.29542
LAMC1	0.370206	6.93768	4.8187	2.41755e-06	5.36276e-05	4.29049
SDAD1	-0.414559	9.31336	-4.81857	2.41896e-06	5.36276e-05	4.28993
FRMD3	-0.429126	7.44133	-4.81614	2.44623e-06	5.41833e-05	4.27928
TMEM45B	0.544294	6.97692	4.81403	2.47013e-06	5.46633e-05	4.27004
ZNF146	-0.392658	7.50862	-4.81383	2.4724e-06	5.46642e-05	4.26917
RDH14	-0.445247	8.91574	-4.80434	2.58282e-06	5.70544e-05	4.22764
ZNF550	-0.2291	6.42516	-4.79613	2.68217e-06	5.91957e-05	4.19178
PSME2	-0.689675	11.3008	-4.79529	2.69254e-06	5.93711e-05	4.18811
LOC727935	0.237832	6.43037	4.79272	2.7246e-06	6.00243e-05	4.17686
Septin 9	-0.417437	12.8767	-4.79185	2.73549e-06	6.02101e-05	4.17308
C9orf114	-0.334552	8.1697	-4.79111	2.74478e-06	6.03605e-05	4.16985
LOC644762	0.226187	7.32083	4.78778	2.78707e-06	6.12357e-05	4.15533
PTAFR	0.69657	9.25306	4.78513	2.82115e-06	6.19292e-05	4.14378
TTF2	-0.353434	7.01565	-4.78309	2.8477e-06	6.24563e-05	4.13488
UQCC	-0.354291	7.88279	-4.78242	2.85644e-06	6.25919e-05	4.13197
SLC25A38	-0.36435	7.55584	-4.78173	2.86552e-06	6.2735e-05	4.12895
GPI	0.406391	9.03742	4.78023	2.88524e-06	6.31026e-05	4.12244
SLC41A1	-0.295575	6.20146	-4.78006	2.88745e-06	6.31026e-05	4.12171
CECR5	-0.336246	8.97642	-4.77623	2.93857e-06	6.41627e-05	4.10504
LRP3	0.394605	7.44578	4.77505	2.95452e-06	6.44536e-05	4.0999
NUP214	0.479661	11.0125	4.77369	2.97304e-06	6.48002e-05	4.09397
PDE9A	-0.423787	6.81077	-4.77173	2.9998e-06	6.53254e-05	4.08546
TMEM38A	0.198548	6.02244	4.76924	3.03417e-06	6.60153e-05	4.07464
AES	-0.474983	11.2209	-4.76885	3.03957e-06	6.60743e-05	4.07295
PSEN2	-0.204252	6.48635	-4.7669	3.06678e-06	6.66069e-05	4.06448
MALT1	-0.354446	7.40664	-4.76661	3.07086e-06	6.66365e-05	4.06322
VARS2	-0.340271	7.77518	-4.76597	3.07987e-06	6.67732e-05	4.06044
TMEM62	-0.327662	7.67736	-4.76518	3.09108e-06	6.6957e-05	4.05699
KLHL8	0.420582	9.42921	4.76493	3.09458e-06	6.69738e-05	4.05591
XRN1	-0.397989	9.05413	-4.7647	3.09793e-06	6.69872e-05	4.05489
ADCK1	-0.195259	6.55957	-4.76402	3.10753e-06	6.71357e-05	4.05195
ZNF275	-0.405533	8.71831	-4.76366	3.11265e-06	6.71872e-05	4.05038
CORO2A	0.354856	8.32756	4.76188	3.13803e-06	6.76757e-05	4.04267
DOK3	0.447942	7.7491	4.76132	3.14609e-06	6.779e-05	4.04023
ICOS	-0.536239	8.00856	-4.76092	3.15181e-06	6.78537e-05	4.03851
LOC729776	0.28958	7.64637	4.76047	3.15837e-06	6.79354e-05	4.03653
TTC4	-0.362913	8.82144	-4.7583	3.18973e-06	6.85345e-05	4.02715
PARP15	-0.346603	6.6838	-4.75816	3.1918e-06	6.85345e-05	4.02654
GCH1	-0.456925	7.84142	-4.75453	3.24514e-06	6.96188e-05	4.0108
LEF1	-0.699305	10.1359	-4.75292	3.26904e-06	7.00255e-05	4.00383
TWF2	0.282203	10.0097	4.75282	3.27061e-06	7.00255e-05	4.00337
LANCL1	-0.352508	8.00246	-4.75268	3.27264e-06	7.00255e-05	4.00278
FAM44B	-0.347572	7.41993	-4.7496	3.319e-06	7.09297e-05	3.98943
ANKRD50	0.292244	6.29011	4.74931	3.32336e-06	7.09297e-05	3.98818
C2	-0.294281	6.20071	-4.7493	3.32357e-06	7.09297e-05	3.98812
UBP1	-0.338581	9.01796	-4.74588	3.37575e-06	7.19477e-05	3.97333
TPST2	0.345697	10.9621	4.74579	3.37712e-06	7.19477e-05	3.97294
ELF1	-0.477102	10.9553	-4.74382	3.4076e-06	7.2534e-05	3.96442
FBXL2	0.272909	6.09301	4.74353	3.41212e-06	7.25674e-05	3.96316
C12orf65	-0.344902	7.27102	-4.74313	3.41839e-06	7.26379e-05	3.96141
TOLLIP	0.247379	7.61569	4.74291	3.42175e-06	7.26463e-05	3.96048
IL28RA	-0.341409	6.67155	-4.74204	3.43541e-06	7.28735e-05	3.9567
NSUN6	-0.262395	6.40699	-4.74082	3.45456e-06	7.32163e-05	3.95142
SH3PXD2B	0.348816	5.50832	4.7365	3.52314e-06	7.46056e-05	3.93276
FHL3	0.373556	8.28612	4.73397	3.56399e-06	7.53766e-05	3.92182
C16orf58	-0.474837	9.09464	-4.73386	3.56569e-06	7.53766e-05	3.92136
MAP3K3	0.35831	7.75355	4.73277	3.58342e-06	7.56862e-05	3.91666
ELP3	-0.377403	8.65314	-4.73241	3.58934e-06	7.57462e-05	3.91509
NFE2L3	-0.261572	6.65218	-4.73206	3.59501e-06	7.58007e-05	3.91359
IRS2	0.588823	8.07488	4.7316	3.6026e-06	7.58955e-05	3.91159
E2F5	-0.369327	7.40362	-4.73118	3.60947e-06	7.59752e-05	3.90978
CD58	0.462394	8.61258	4.73056	3.61961e-06	7.61234e-05	3.90712
PYGL	0.796248	10.9786	4.72967	3.63423e-06	7.63656e-05	3.90329
MUC1	0.364387	6.57674	4.72691	3.68015e-06	7.72642e-05	3.89137
C5	-0.262878	6.60534	-4.72569	3.70062e-06	7.75772e-05	3.88611
MEX3C	-0.323345	7.1812	-4.72565	3.70137e-06	7.75772e-05	3.88591
LOC642161	-0.34943	7.02192	-4.72339	3.73952e-06	7.831e-05	3.87618
CLDN9	0.299402	6.30962	4.72163	3.76946e-06	7.88698e-05	3.86861
YEATS2	-0.301465	7.77026	-4.71755	3.83995e-06	8.02762e-05	3.85103
DDX47	-0.515916	9.36207	-4.71686	3.85197e-06	8.04589e-05	3.84806
LOC654000	-0.155656	6.24463	-4.71651	3.85821e-06	8.05209e-05	3.84653
LOC728216	-0.337868	6.28811	-4.71568	3.87263e-06	8.07532e-05	3.84299
BLOC1S1	0.451481	10.4676	4.71497	3.88517e-06	8.09461e-05	3.83992
PAQR8	-0.422095	8.07201	-4.7144	3.89525e-06	8.1069e-05	3.83746
NDUFA1	0.359367	10.8789	4.71426	3.89768e-06	8.1069e-05	3.83687
THOC3	-0.30836	7.08037	-4.71369	3.90774e-06	8.12096e-05	3.83442
DHX37	-0.354191	8.26386	-4.71307	3.91887e-06	8.13123e-05	3.83172
TGIF2	-0.397172	7.67397	-4.71301	3.91978e-06	8.13123e-05	3.8315
PHCA	0.584975	9.73741	4.71285	3.92261e-06	8.13123e-05	3.83082
CR1	0.58863	7.68976	4.71236	3.93137e-06	8.14251e-05	3.8287
LOC645052	-0.238755	5.98997	-4.71022	3.96975e-06	8.21508e-05	3.81948
CHN2	-0.326449	6.78405	-4.70919	3.9883e-06	8.24652e-05	3.81506
WRNIP1	-0.296231	8.87434	-4.70874	3.99645e-06	8.25643e-05	3.81312
IL27RA	-0.447634	9.14346	-4.70637	4.03962e-06	8.33357e-05	3.80292
KLRC3	-0.389718	6.47922	-4.70632	4.04058e-06	8.33357e-05	3.8027
PPP1R3E	-0.190415	6.57739	-4.70599	4.04654e-06	8.33887e-05	3.8013
ARNT	0.223165	6.63907	4.70326	4.09686e-06	8.43548e-05	3.78957
KIR2DL1	-0.399198	6.77689	-4.70307	4.10047e-06	8.43584e-05	3.78874
LONRF3	0.313211	5.74535	4.70269	4.10746e-06	8.44316e-05	3.78712
EXOC3L	-0.291076	5.61023	-4.70144	4.13073e-06	8.48388e-05	3.78176
ERO1L	0.394097	8.24396	4.697	4.21463e-06	8.64896e-05	3.76269
LAPTM4B	0.293826	7.01358	4.69448	4.26294e-06	8.7408e-05	3.75187
KMO	-0.331735	6.75872	-4.69269	4.29749e-06	8.80431e-05	3.74421
FLJ21687	0.203058	6.02943	4.69118	4.32697e-06	8.8573e-05	3.73773
HEG1	-0.246923	6.65492	-4.69045	4.34121e-06	8.87429e-05	3.73461
BRDG1	-0.339975	6.30951	-4.6903	4.34412e-06	8.87429e-05	3.73398
MOSC1	0.617827	9.26918	4.6902	4.3461e-06	8.87429e-05	3.73354
HMGN1	-0.398466	10.743	-4.68621	4.4251e-06	9.02808e-05	3.71646
DPY19L3	0.338848	5.34192	4.68547	4.43988e-06	9.05073e-05	3.71329
IGF1R	0.387281	5.50361	4.68495	4.45044e-06	9.06472e-05	3.71104
NMT2	-0.440888	7.74523	-4.68375	4.47454e-06	9.10627e-05	3.70592
VAT1	0.551439	8.35989	4.68294	4.49096e-06	9.13212e-05	3.70244
PUS1	-0.339147	8.40061	-4.68259	4.49801e-06	9.13889e-05	3.70095
HCFC1R1	0.403125	9.42304	4.68221	4.50579e-06	9.14713e-05	3.69931
COQ6	-0.275756	7.65948	-4.68174	4.51531e-06	9.15888e-05	3.69731
ENOSF1	-0.415026	7.12733	-4.68053	4.54002e-06	9.20141e-05	3.69214
CYP4V2	-0.434665	7.57238	-4.67991	4.55262e-06	9.21933e-05	3.68951
GNS	0.415351	12.001	4.67714	4.60985e-06	9.32755e-05	3.67766
HIBADH	-0.36364	7.76953	-4.67583	4.63722e-06	9.37521e-05	3.67204
IGFBP4	-0.346567	6.39329	-4.67325	4.69147e-06	9.47707e-05	3.66101
RAB11FIP3	-0.394614	8.13017	-4.67276	4.70177e-06	9.49007e-05	3.65893
RBM14	-0.368737	9.67249	-4.67114	4.73621e-06	9.55174e-05	3.65201
SLC25A24	0.20158	6.02079	4.66816	4.8001e-06	9.67266e-05	3.6393
GZMA	-0.823542	9.60627	-4.66608	4.8453e-06	9.75573e-05	3.63042
LOC647121	0.253247	6.24008	4.66368	4.89779e-06	9.85184e-05	3.6202
CRELD1	-0.287694	7.44563	-4.66354	4.90106e-06	9.85184e-05	3.61957
ADCY3	0.539927	9.42646	4.66294	4.91417e-06	9.87012e-05	3.61703
C9orf142	-0.350417	9.67593	-4.66246	4.92486e-06	9.88352e-05	3.61497
CPNE2	0.210789	5.82318	4.66175	4.94049e-06	9.90679e-05	3.61197
TSC22D1	-0.552543	8.5374	-4.66079	4.96197e-06	9.93804e-05	3.60785
TOR3A	-0.260475	8.07233	-4.66069	4.96416e-06	9.93804e-05	3.60744
MASTL	-0.238984	6.2689	-4.65741	5.03777e-06	0.000100772	3.59348
GPR177	0.584087	8.20849	4.65627	5.06363e-06	0.000101207	3.58862
CDC23	-0.326908	7.95951	-4.65546	5.08222e-06	0.000101496	3.58515
NSUN2	-0.418477	9.36611	-4.65485	5.09608e-06	0.00010169	3.58257
TSEN54	-0.328618	6.79392	-4.65393	5.1173e-06	0.00010203	3.57863
EBI2	-0.504545	8.64877	-4.65372	5.12208e-06	0.000102043	3.57774
MGST1	0.467633	8.01306	4.65294	5.14001e-06	0.000102259	3.57443
GIPC1	-0.366603	7.96301	-4.65289	5.14127e-06	0.000102259	3.5742
LOC440900	0.255267	6.33159	4.65228	5.15527e-06	0.000102455	3.57162
PSME1	-0.422087	12.7479	-4.64816	5.25156e-06	0.000104284	3.55407
NME7	-0.223358	6.17307	-4.64761	5.2644e-06	0.000104455	3.55176
RASL11A	0.182895	5.94676	4.64703	5.2782e-06	0.000104644	3.54928
SPOCD1	0.414474	6.3242	4.64493	5.32796e-06	0.000105545	3.54038
PANX2	0.568534	7.7683	4.64242	5.38837e-06	0.000106656	3.5297
GYS1	0.198117	6.44131	4.64056	5.43344e-06	0.000107461	3.5218
INPP5E	-0.238595	6.60681	-4.64004	5.44609e-06	0.000107625	3.5196
TNFSF10	-0.530584	11.0668	-4.63856	5.48227e-06	0.000108253	3.51332
CRYZ	-0.39011	7.16736	-4.6377	5.50352e-06	0.000108585	3.50965
P2RY8	-0.420481	9.80924	-4.63669	5.52847e-06	0.00010899	3.50537
MT1F	-0.408527	9.19036	-4.63602	5.54492e-06	0.000109227	3.50255
SRFBP1	-0.401623	7.34027	-4.63244	5.63456e-06	0.000110903	3.48735
NUP93	-0.306914	7.99079	-4.63017	5.69201e-06	0.000111944	3.47773
MFN2	0.387095	8.32537	4.62997	5.69725e-06	0.000111958	3.47686
ZNF154	-0.223872	6.5826	-4.62909	5.71966e-06	0.000112308	3.47314
CCDC92	-0.319204	8.74813	-4.623	5.87751e-06	0.000115316	3.44734
HSPC159	0.345942	6.42604	4.62141	5.91933e-06	0.000116043	3.44062
CSF1R	-0.704624	10.1624	-4.61982	5.96141e-06	0.000116775	3.43391
KIAA0232	0.286573	6.67374	4.61648	6.05093e-06	0.000118434	3.41979
C3orf31	-0.279212	7.05159	-4.61576	6.07057e-06	0.000118724	3.41672
AKAP7	-0.40585	7.61085	-4.61549	6.07787e-06	0.000118772	3.41558
SERPINF1	-0.282001	5.74788	-4.61465	6.10062e-06	0.000119122	3.41204
INTU	0.250463	5.81968	4.61376	6.12482e-06	0.0001195	3.40829
LOC653182	-0.209188	5.84513	-4.61117	6.19616e-06	0.000120788	3.39731
ARHGAP24	0.393016	7.31277	4.611	6.20066e-06	0.000120788	3.39663
LOC652595	-0.307932	7.78009	-4.60871	6.26421e-06	0.000121929	3.38697
SRBD1	-0.302333	8.06168	-4.60747	6.29918e-06	0.000122512	3.38169
ORC3L	-0.278968	7.2714	-4.60518	6.36356e-06	0.000123666	3.37206
ADAR	-0.517822	11.8958	-4.60424	6.39019e-06	0.000124086	3.3681
PRKD2	-0.364756	8.38343	-4.60288	6.42899e-06	0.000124741	3.36237
POMGNT1	-0.361372	7.86643	-4.60213	6.45069e-06	0.000125063	3.35918
RICS	-0.291295	6.90362	-4.60091	6.48576e-06	0.000125644	3.35404
RORA	-0.449056	7.33558	-4.59986	6.51606e-06	0.000126131	3.34962
CLIP4	-0.244465	6.48594	-4.59866	6.55091e-06	0.000126706	3.34457
L3MBTL2	-0.321833	8.21563	-4.59471	6.66709e-06	0.000128705	3.32792
CALD1	0.252832	6.14307	4.59467	6.66818e-06	0.000128705	3.32777
APP	0.348253	7.73812	4.59461	6.67001e-06	0.000128705	3.32751
EPHX2	-0.473263	7.31224	-4.59442	6.67556e-06	0.000128712	3.32672
TTC5	-0.278951	7.89026	-4.59079	6.78419e-06	0.000130703	3.31143
CXorf45	-0.265162	6.4624	-4.58996	6.80918e-06	0.000131082	3.30795
STBD1	0.215772	6.13504	4.58974	6.81584e-06	0.000131107	3.30702
YARS2	-0.288183	8.21295	-4.58783	6.87402e-06	0.000132123	3.29897
PRDX5	0.32962	12.2157	4.58763	6.88026e-06	0.00013214	3.29811
JAG1	0.211776	5.92524	4.58729	6.89036e-06	0.00013223	3.29672
PTCD1	-0.298121	7.71573	-4.58703	6.89832e-06	0.00013228	3.29563
NVL	-0.304783	7.38194	-4.58654	6.91364e-06	0.00013247	3.29353
DHRS3	-0.382816	7.35191	-4.58465	6.97184e-06	0.000133379	3.28559
ACSS1	-0.364733	8.25826	-4.58464	6.97193e-06	0.000133379	3.28557
LOC650412	0.342744	5.69824	4.58408	6.98938e-06	0.000133609	3.28321
SLC25A25	-0.298674	8.16895	-4.58331	7.0134e-06	0.000133964	3.27996
FBXO30	0.31576	7.23394	4.58186	7.0586e-06	0.000134722	3.27387
EMILIN2	0.546828	9.72399	4.58131	7.07579e-06	0.000134945	3.27157
BAT2	0.273987	8.09932	4.58002	7.11626e-06	0.000135612	3.26617
WDR60	-0.260616	6.31173	-4.57888	7.15245e-06	0.000136196	3.26137
LOC652837	-0.217283	5.94416	-4.57843	7.16681e-06	0.000136364	3.25947
TALDO1	0.399669	13.0139	4.5764	7.23156e-06	0.000137489	3.25095
LOC402617	0.242933	6.00336	4.5757	7.254e-06	0.000137809	3.24802
RRP12	0.405897	8.05845	4.57521	7.26979e-06	0.000138002	3.24596
TMEM42	-0.341658	7.87631	-4.57373	7.31762e-06	0.000138733	3.23975
FAM53C	0.47049	10.3089	4.57367	7.31955e-06	0.000138733	3.2395
CXCR7	-0.35575	6.56193	-4.57185	7.3787e-06	0.000139746	3.23188
MAPK14	0.549778	8.08575	4.56978	7.44676e-06	0.000140926	3.22318
FLJ20444	-0.280687	6.97049	-4.56674	7.54751e-06	0.000142723	3.21046
ZMYM4	-0.219661	6.9204	-4.56377	7.6473e-06	0.000144499	3.19803
ZDHHC23	-0.295734	6.23347	-4.56203	7.70633e-06	0.000145502	3.19075
OSBPL7	-0.302435	7.29882	-4.56177	7.71514e-06	0.000145502	3.18966
LOC391045	0.350341	6.65265	4.56153	7.72362e-06	0.000145502	3.18862
VNN2	0.54278	12.6036	4.56151	7.7241e-06	0.000145502	3.18856
C1GALT1	-0.41546	7.29352	-4.56117	7.73583e-06	0.000145611	3.18713
EBAG9	-0.408035	8.85054	-4.56092	7.74435e-06	0.00014566	3.18609
PCID2	-0.38763	9.51198	-4.5595	7.7932e-06	0.000146467	3.18013
LRRC29	0.21111	6.64105	4.55852	7.82701e-06	0.00014699	3.17604
C17orf69	-0.145007	6.12078	-4.55753	7.86118e-06	0.000147519	3.17191
MLF2	0.29756	9.01241	4.55648	7.89784e-06	0.000148094	3.16751
MAGEE1	-0.273731	6.68905	-4.55503	7.94834e-06	0.000148927	3.16148
LOC285359	-0.229806	6.44005	-4.5544	7.97054e-06	0.000149229	3.15883
LOC284757	0.529584	7.56831	4.55353	8.00142e-06	0.000149693	3.15517
NEDD1	0.18334	6.19176	4.55228	8.04553e-06	0.000150404	3.14997
FCER1G	0.473876	12.9405	4.55074	8.10056e-06	0.000151317	3.14352
TYSND1	-0.359926	8.48815	-4.55029	8.11659e-06	0.000151501	3.14165
CST7	0.66147	11.4805	4.54885	8.16816e-06	0.000152348	3.13565
ATP6V0E2	-0.439338	9.0677	-4.54758	8.21423e-06	0.000153091	3.13033
DCK	-0.451718	8.34844	-4.54683	8.24126e-06	0.000153479	3.12722
KITLG	0.211198	5.59231	4.54532	8.29627e-06	0.000154386	3.12092
C16orf75	-0.319997	7.35318	-4.54301	8.38135e-06	0.000155831	3.11127
CD69	-0.569122	7.63549	-4.54274	8.39118e-06	0.000155831	3.11016
PEPD	-0.34911	9.29082	-4.54269	8.39298e-06	0.000155831	3.10996
ZNF559	-0.315465	7.09705	-4.54064	8.46913e-06	0.000157127	3.10141
LOC642788	0.419425	6.96604	4.53821	8.56016e-06	0.000158696	3.09129
C14orf169	-0.327039	7.52915	-4.53758	8.58406e-06	0.000159019	3.08865
SYN1	0.264987	5.69295	4.53685	8.61185e-06	0.000159413	3.08559
ARHGEF18	-0.349296	11.3689	-4.53577	8.65266e-06	0.000160048	3.08112
GLDN	0.472027	4.99025	4.53306	8.75666e-06	0.00016185	3.06981
LOC644774	0.463337	9.61358	4.53266	8.77206e-06	0.000162013	3.06815
ANKAR	-0.214438	5.87026	-4.53248	8.77895e-06	0.000162018	3.06741
MS4A4A	0.566416	6.74966	4.5323	8.78607e-06	0.000162028	3.06664
AXIN2	-0.473318	7.57529	-4.5319	8.80155e-06	0.000162084	3.06498
SMARCAD1	-0.322767	6.54908	-4.53187	8.80233e-06	0.000162084	3.06489
ARID3A	0.374618	10.2446	4.53104	8.83461e-06	0.000162557	3.06143
FERMT2	0.291013	5.29829	4.53073	8.84683e-06	0.00016266	3.06012
GART	-0.39538	8.68181	-4.53052	8.85495e-06	0.000162687	3.05925
NLRP12	0.564911	10.3448	4.52994	8.87767e-06	0.000162887	3.05683
LOC647346	-0.241888	6.99756	-4.5299	8.87906e-06	0.000162887	3.05668
ZNF124	-0.205404	6.36063	-4.52961	8.89027e-06	0.000162971	3.05549
ACVR1B	0.382074	8.22255	4.52834	8.94026e-06	0.000163708	3.05018
ZNF256	-0.340916	6.62938	-4.52825	8.94383e-06	0.000163708	3.0498
C12orf41	-0.383353	8.81925	-4.52436	9.09804e-06	0.000166407	3.03363
LOC731486	-0.288323	6.72707	-4.52393	9.11527e-06	0.000166598	3.03184
RUVBL1	-0.279641	7.48627	-4.52333	9.1392e-06	0.000166911	3.02936
C11orf17	-0.282266	7.72888	-4.5228	9.1605e-06	0.000167176	3.02716
LRRC37B	-0.335673	8.67686	-4.52164	9.20715e-06	0.000167902	3.02235
HSPH1	-0.516224	8.57242	-4.5214	9.21703e-06	0.000167958	3.02134
ZSCAN18	-0.339074	8.30865	-4.51776	9.3653e-06	0.000170504	3.00624
GIMAP1	-0.516793	8.65234	-4.51763	9.37063e-06	0.000170504	3.0057
FLJ10081	-0.316464	8.40215	-4.51395	9.52311e-06	0.00017315	2.99043
MANEA	-0.281795	6.66534	-4.51174	9.61589e-06	0.00017465	2.98126
CREB5	0.59427	9.97935	4.51165	9.61984e-06	0.00017465	2.98087
ZNF525	-0.278781	6.56114	-4.51128	9.63542e-06	0.000174804	2.97934
TIAM2	0.475266	6.70621	4.51044	9.67062e-06	0.000175197	2.97589
VDR	0.215038	6.24169	4.51043	9.67136e-06	0.000175197	2.97582
CCDC86	-0.324782	7.58292	-4.50954	9.70885e-06	0.000175747	2.97216
ZFP3	-0.213914	6.86326	-4.50746	9.79792e-06	0.000177228	2.96352
FLJ31222	0.33639	5.36222	4.50594	9.86349e-06	0.000178175	2.95721
KLHDC7B	-0.218211	5.60434	-4.50591	9.86475e-06	0.000178175	2.95709
S100A8	0.565478	14.1941	4.50545	9.88461e-06	0.000178402	2.95519
CYP19A1	0.258339	5.81753	4.50474	9.91543e-06	0.000178827	2.95225
PCNX	0.427949	10.1246	4.49992	1.01267e-05	0.000182503	2.93231
RAB8A	-0.285825	10.4949	-4.4992	1.01585e-05	0.000182943	2.92934
DDB2	-0.223817	6.11902	-4.49846	1.01914e-05	0.0001834	2.92629
OBFC1	0.339073	8.14813	4.49734	1.02414e-05	0.000184166	2.92165
LPPR2	0.490679	8.21038	4.49715	1.02498e-05	0.000184182	2.92088
KIAA1666	0.373306	7.16609	4.49658	1.02755e-05	0.000184508	2.91852
C20orf103	-0.391267	6.46085	-4.49472	1.03594e-05	0.00018588	2.91082
PLCH2	-0.269752	6.53653	-4.49425	1.03806e-05	0.000186048	2.90889
ANKMY2	-0.262808	6.7053	-4.49418	1.03839e-05	0.000186048	2.90859
MGC57346	-0.316225	7.52211	-4.49387	1.0398e-05	0.000186164	2.90731
SPG21	0.288956	7.9721	4.49283	1.04453e-05	0.000186874	2.90302
FLT3LG	-0.477433	8.34422	-4.49177	1.04937e-05	0.000187604	2.89864
CITED4	0.332906	7.13266	4.49132	1.05144e-05	0.000187837	2.89678
BCAT1	0.413598	6.77898	4.48963	1.05922e-05	0.000189089	2.88981
GABBR1	0.220702	6.56586	4.48854	1.06431e-05	0.00018986	2.88528
KTELC1	-0.39869	9.70595	-4.48713	1.07085e-05	0.000190889	2.87948
MTL5	0.237285	5.66645	4.48695	1.07171e-05	0.000190903	2.87873
TMEM209	-0.393978	7.64097	-4.48639	1.07434e-05	0.000191232	2.87641
UBE2Q2	-0.417587	8.35552	-4.48581	1.07703e-05	0.000191572	2.87405
TIMELESS	-0.318139	7.01466	-4.48547	1.07865e-05	0.000191684	2.87262
GPR89B	-0.320377	7.28369	-4.48515	1.08014e-05	0.000191684	2.87132
IFITM4P	-0.460932	6.74238	-4.48505	1.08063e-05	0.000191684	2.87089
MAP6D1	0.204248	6.51165	4.48487	1.08148e-05	0.000191684	2.87015
RNASE1	0.414728	6.17773	4.48485	1.08156e-05	0.000191684	2.87008
EHD4	-0.323726	8.2958	-4.4836	1.08747e-05	0.000192593	2.86492
UBASH3A	-0.459914	7.66459	-4.48221	1.09411e-05	0.000193628	2.85917
LOC649023	0.150602	5.92284	4.48144	1.09777e-05	0.000194002	2.85601
OXER1	0.33778	6.57413	4.48143	1.0978e-05	0.000194002	2.85599
RAB11FIP4	0.254468	5.79664	4.48011	1.10414e-05	0.000194982	2.85055
DDX31	-0.186103	6.30603	-4.47958	1.10671e-05	0.000195296	2.84835
KIR3DL1	-0.405173	7.02489	-4.4781	1.11388e-05	0.000196421	2.84224
VPS45	-0.207378	7.22613	-4.47793	1.1147e-05	0.000196424	2.84154
NCAM1	-0.300438	6.44808	-4.47738	1.11739e-05	0.000196757	2.83927
ZFP106	0.379447	9.2761	4.47649	1.12169e-05	0.000197182	2.83564
BZW2	-0.453274	8.87428	-4.47646	1.12186e-05	0.000197182	2.83549
EI24	-0.309189	7.99688	-4.47639	1.12221e-05	0.000197182	2.8352
SEMA4F	-0.231704	6.56109	-4.47464	1.1308e-05	0.000198549	2.82799
RRS1	-0.271369	7.16392	-4.47383	1.13477e-05	0.000199104	2.82467
SOCS1	-0.478556	7.67377	-4.47357	1.13604e-05	0.000199184	2.82362
TAZ	0.247456	7.49775	4.47044	1.15166e-05	0.000201778	2.81071
SNRPA1	-0.416271	9.73874	-4.46928	1.15749e-05	0.000202529	2.80594
CCR9	-0.288145	6.66447	-4.46926	1.15759e-05	0.000202529	2.80585
ATL3	0.32226	8.10447	4.46866	1.16061e-05	0.000202913	2.80339
PTGES	0.280478	5.53582	4.46775	1.16518e-05	0.000203567	2.79968
ITGA2B	0.684406	7.79912	4.4675	1.16649e-05	0.000203651	2.79862
ANKS1A	0.374054	8.01615	4.4661	1.1736e-05	0.000204671	2.79287
GPR137B	0.386118	7.29031	4.46602	1.174e-05	0.000204671	2.79255
LOC730953	0.404107	7.18733	4.46434	1.1826e-05	0.000205907	2.78565
RAB20	0.378026	6.63046	4.46425	1.18308e-05	0.000205907	2.78527
ANKRD36B	-0.400836	7.20565	-4.46413	1.18369e-05	0.000205907	2.78478
SRPK1	0.433849	9.39885	4.46393	1.18472e-05	0.000205907	2.78396
SFXN1	0.310511	7.14136	4.46382	1.18528e-05	0.000205907	2.78351
ZNF234	-0.348027	7.87201	-4.46208	1.19427e-05	0.000207321	2.77638
LONP1	-0.292088	7.87875	-4.46148	1.1974e-05	0.000207598	2.7739
LOC731049	-0.356884	9.81699	-4.46145	1.19755e-05	0.000207598	2.77378
VAPA	0.263089	6.85938	4.45996	1.20531e-05	0.000208795	2.76768
IL10RA	-0.418439	8.85805	-4.45847	1.21316e-05	0.000209936	2.76154
RAB40B	-0.232687	6.30497	-4.45838	1.2136e-05	0.000209936	2.7612
FGL2	-0.542045	11.344	-4.45755	1.218e-05	0.000210548	2.75778
TGFB1I1	0.317917	6.00122	4.45718	1.21995e-05	0.000210737	2.75627
ASCC3	-0.236569	7.2153	-4.45689	1.22148e-05	0.000210854	2.75508
SLC16A5	0.449627	8.60063	4.45549	1.22896e-05	0.000211909	2.74931
MKNK1	0.478707	9.45766	4.45542	1.22932e-05	0.000211909	2.74904
GPR180	-0.331419	6.85415	-4.45511	1.23098e-05	0.000212047	2.74776
GTPBP4	-0.455822	9.11805	-4.45265	1.24417e-05	0.000214169	2.73769
ITGAX	0.527712	10.1674	4.45229	1.24614e-05	0.000214358	2.73619
PARP2	-0.216598	6.4365	-4.44987	1.25931e-05	0.00021647	2.72627
AGPAT5	-0.291345	6.54742	-4.44839	1.2674e-05	0.000217709	2.72021
PSMB8	-0.380311	11.2173	-4.44772	1.27109e-05	0.00021819	2.71747
C5AR1	0.53743	10.6738	4.44423	1.29044e-05	0.000221358	2.70319
STRN4	0.251787	7.21061	4.44303	1.29716e-05	0.000222355	2.69828
AK1	-0.260984	6.32123	-4.43978	1.31554e-05	0.000225349	2.68499
ZNF295	-0.219507	6.52014	-4.43782	1.32677e-05	0.000227106	2.67696
GZMK	-0.676813	8.91113	-4.43766	1.32765e-05	0.000227106	2.67634
AQP10	0.607101	7.18016	4.43407	1.34842e-05	0.000230498	2.66167
HDC	-0.477453	6.37577	-4.43182	1.36164e-05	0.000232596	2.65246
ATP6V1A	0.41162	10.3909	4.43108	1.36596e-05	0.000233173	2.64946
RPP25	-0.242485	6.22674	-4.42857	1.38086e-05	0.000235551	2.63922
DBT	-0.371742	8.70707	-4.426	1.39628e-05	0.000238017	2.62873
CCT3	-0.27874	8.8652	-4.42469	1.40423e-05	0.000239206	2.62337
CTPS2	-0.240415	6.87392	-4.42194	1.42094e-05	0.000241854	2.6122
PAOX	-0.28843	7.36351	-4.42172	1.42233e-05	0.000241854	2.61127
DDX56	-0.310099	8.4891	-4.42165	1.42273e-05	0.000241854	2.61101
DYM	0.223696	8.5771	4.4211	1.42611e-05	0.000242261	2.60877
CD93	0.491073	10.2954	4.41995	1.43322e-05	0.000243275	2.60407
TMEM88	0.346673	6.4719	4.41982	1.43406e-05	0.000243275	2.60352
RAPGEFL1	0.237574	6.52638	4.41778	1.44671e-05	0.000245251	2.59522
LOC649143	-0.651753	9.25885	-4.41655	1.45436e-05	0.000246379	2.59024
SLC12A6	0.342296	7.15022	4.4163	1.45598e-05	0.000246482	2.58919
ATXN7L1	-0.297329	5.41141	-4.41566	1.46e-05	0.000246994	2.58659
COG3	-0.163167	6.45519	-4.41531	1.46221e-05	0.000247196	2.58516
TRAF3IP3	-0.338816	9.10285	-4.415	1.46416e-05	0.000247357	2.5839
SLC20A1	-0.300798	9.80643	-4.41129	1.48775e-05	0.00025117	2.56881
TMEM18	-0.153936	6.49544	-4.41079	1.49095e-05	0.000251536	2.56678
ADO	-0.392976	7.82715	-4.40948	1.49935e-05	0.00025278	2.56148
DHRS4	-0.339163	9.40708	-4.40906	1.5021e-05	0.000252971	2.55974
TNFRSF9	0.2173	6.32399	4.40899	1.50254e-05	0.000252971	2.55947
EDAR	-0.254095	6.17004	-4.40881	1.50371e-05	0.000252994	2.55874
RBBP8	-0.303451	7.25967	-4.40647	1.51893e-05	0.00025538	2.54922
GRPEL2	-0.296182	7.73798	-4.40628	1.52012e-05	0.000255405	2.54849
OSCAR	0.468295	10.5482	4.40478	1.53002e-05	0.000256892	2.54236
TNK2	-0.400763	9.84915	-4.40402	1.53498e-05	0.000257463	2.5393
LOC643870	0.387832	6.80273	4.40394	1.53551e-05	0.000257463	2.53897
HSPD1	-0.440206	10.3986	-4.40087	1.55595e-05	0.000260713	2.52649
TMEM91	0.530518	9.8923	4.39861	1.5711e-05	0.00026302	2.51734
C10orf61	-0.159926	6.39362	-4.3985	1.57187e-05	0.00026302	2.51688
BIK	0.296139	6.57804	4.39801	1.57519e-05	0.000263392	2.51489
GALNT4	0.37133	7.95732	4.39768	1.57743e-05	0.000263392	2.51355
CYP27A1	0.67262	8.14461	4.39755	1.57831e-05	0.000263392	2.51303
RABL2B	-0.249572	7.15989	-4.39751	1.5786e-05	0.000263392	2.51285
VWF	0.487547	6.58028	4.39738	1.57945e-05	0.000263392	2.51234
ERF	0.274702	7.12209	4.39502	1.59552e-05	0.000265891	2.50279
POR	0.407794	8.38705	4.39346	1.60628e-05	0.000267502	2.49644
HCK	0.523676	11.2636	4.39203	1.61614e-05	0.000268962	2.49067
KLF12	-0.362376	7.43302	-4.39143	1.62033e-05	0.000269477	2.48822
BBX	-0.378318	9.55691	-4.39022	1.62874e-05	0.000270692	2.48334
H1FX	-0.307534	8.61879	-4.38989	1.63104e-05	0.000270892	2.482
IVD	-0.204585	6.66186	-4.3883	1.64219e-05	0.000272484	2.47557
ABTB1	0.459566	11.0509	4.38821	1.64285e-05	0.000272484	2.4752
SNORD15B	0.22419	5.8242	4.38716	1.65027e-05	0.00027353	2.47094
CRY1	-0.264368	6.82462	-4.38674	1.65325e-05	0.00027384	2.46924
NAPRT1	0.356009	9.14795	4.38634	1.65609e-05	0.000274126	2.46762
MAPK3	0.388966	10.1288	4.38604	1.65824e-05	0.000274297	2.46639
UCHL5IP	-0.262504	8.21899	-4.3848	1.66703e-05	0.000275565	2.46141
IL15	-0.405504	7.33752	-4.38457	1.6687e-05	0.000275655	2.46046
MXD3	0.356548	7.72366	4.38334	1.67751e-05	0.000276925	2.45549
AGPAT9	0.62614	9.39906	4.3817	1.68935e-05	0.000278692	2.44885
STEAP4	0.480485	6.99438	4.38114	1.69336e-05	0.000279166	2.44662
IQGAP1	0.436582	9.5104	4.38047	1.6983e-05	0.000279792	2.44387
FAM43A	-0.249278	7.68784	-4.37496	1.73876e-05	0.000286266	2.42165
PGRMC2	-0.292221	8.86296	-4.37472	1.74057e-05	0.000286373	2.42067
ISL2	0.247023	5.64308	4.37311	1.75263e-05	0.000288164	2.41415
NTNG2	-0.402132	6.64369	-4.37021	1.77447e-05	0.000291559	2.40247
HADH	-0.385806	8.4562	-4.36871	1.78588e-05	0.000293238	2.39642
CD63	0.746054	9.87106	4.36837	1.78849e-05	0.000293471	2.39504
PIGP	-0.313228	7.95468	-4.36818	1.78997e-05	0.000293516	2.39427
NRM	0.208297	7.06443	4.36739	1.79601e-05	0.000294311	2.39108
LOC645904	-0.25152	6.64439	-4.36602	1.80656e-05	0.000295842	2.38556
ZNF324B	-0.163897	6.13186	-4.3645	1.81831e-05	0.000297515	2.37944
TNFSF8	-0.246007	6.55056	-4.36438	1.8192e-05	0.000297515	2.37898
CLEC4E	0.382461	6.99487	4.36418	1.8208e-05	0.000297578	2.37816
TBL1X	0.420236	9.71656	4.36124	1.84377e-05	0.000301132	2.36633
AGRN	-0.308891	7.01402	-4.3608	1.84726e-05	0.000301486	2.36454
C10orf128	0.19864	6.29903	4.36066	1.84839e-05	0.000301486	2.36397
LOC643032	0.236346	5.53412	4.35975	1.85556e-05	0.000302455	2.36032
MARS2	-0.204063	6.72585	-4.35857	1.86489e-05	0.000303774	2.35558
MRPL44	-0.264882	7.97033	-4.357	1.87744e-05	0.00030551	2.34926
POLE3	-0.303816	10.1696	-4.35693	1.87803e-05	0.00030551	2.34896
PDHX	-0.249364	7.05374	-4.35612	1.88448e-05	0.000305997	2.34573
HGF	0.304716	5.94541	4.35609	1.88475e-05	0.000305997	2.34559
VIM	0.376384	12.5668	4.35609	1.88476e-05	0.000305997	2.34558
MYO1F	0.469521	9.33604	4.35513	1.89245e-05	0.000307043	2.34174
CD79A	-0.589221	11.8475	-4.35387	1.90263e-05	0.00030849	2.33668
FBXO21	-0.316803	8.28638	-4.35268	1.91232e-05	0.000309856	2.33189
GTF2IRD2P	0.14376	6.20737	4.35152	1.92183e-05	0.000311193	2.32721
MGC18216	0.393483	7.36368	4.35062	1.92917e-05	0.000312174	2.32362
RNF144B	0.443027	8.31509	4.34948	1.93858e-05	0.00031349	2.31903
PLEC1	0.241847	7.12858	4.34457	1.97956e-05	0.000319908	2.2993
CFB	-0.202799	5.8387	-4.34231	1.99869e-05	0.000322786	2.29023
CLTC	0.235916	6.11036	4.33887	2.02814e-05	0.00032718	2.27644
DNAJB6	0.310903	9.44504	4.33882	2.02856e-05	0.00032718	2.27625
LAGE3	-0.350889	8.94255	-4.33551	2.05724e-05	0.000331588	2.26301
TXLNA	-0.312441	9.20763	-4.3351	2.0609e-05	0.00033196	2.26133
SLC24A3	0.318377	5.90023	4.33266	2.08233e-05	0.000335192	2.25158
BRE	0.234533	8.04231	4.33186	2.08946e-05	0.000336119	2.24836
TRO	-0.197231	6.38036	-4.33143	2.09324e-05	0.000336508	2.24665
SLC25A43	-0.228192	7.27267	-4.32837	2.12062e-05	0.000340686	2.2344
SLC2A11	0.60292	7.18363	4.32763	2.12725e-05	0.000341528	2.23146
C17orf70	-0.349999	9.31238	-4.32627	2.1396e-05	0.000343286	2.226
HOMER2	0.266102	5.99845	4.32586	2.14332e-05	0.000343659	2.22436
PKP4	0.228757	6.80963	4.32426	2.15791e-05	0.000345773	2.21797
ASF1A	-0.319528	7.51379	-4.32183	2.18019e-05	0.000349115	2.20829
TFPI	0.301373	6.26046	4.32135	2.18468e-05	0.000349441	2.20635
LOC728519	0.56798	8.34702	4.32127	2.18537e-05	0.000349441	2.20605
CD99L2	0.34636	9.02138	4.32115	2.1865e-05	0.000349441	2.20556
NHLRC3	-0.246489	7.545	-4.31887	2.20771e-05	0.000352601	2.19646
ATP2C1	0.200035	6.48509	4.31862	2.21012e-05	0.000352757	2.19544
S100A10	-0.363354	12.4204	-4.3179	2.21679e-05	0.000353592	2.1926
ZNF259	-0.260286	7.41595	-4.31736	2.22189e-05	0.000354177	2.19043
LCMT2	-0.241616	7.10776	-4.3165	2.22999e-05	0.000355173	2.187
C1RL	0.434841	8.46297	4.31639	2.23104e-05	0.000355173	2.18656
FCRL6	-0.318426	5.66261	-4.31617	2.23317e-05	0.000355282	2.18566
CCDC107	-0.235909	6.70202	-4.31438	2.25007e-05	0.000357739	2.17855
FLAD1	-0.318578	8.42124	-4.31161	2.27661e-05	0.000361724	2.1675
PRKAR2A	0.283926	7.31876	4.30979	2.29425e-05	0.000364292	2.16023
SLC3A2	-0.320645	8.04769	-4.30803	2.31132e-05	0.000366765	2.15324
MCPH1	-0.223866	6.70659	-4.30783	2.31328e-05	0.000366839	2.15244
ACTR2	0.339297	11.4834	4.30662	2.32519e-05	0.00036849	2.1476
FAM91A1	0.198889	6.69965	4.30582	2.33307e-05	0.0003695	2.14441
FLJ12334	-0.219512	6.14665	-4.30495	2.34162e-05	0.000370616	2.14096
C10orf54	0.470997	11.4205	4.30443	2.34681e-05	0.000371198	2.13888
MGA	-0.217569	6.78008	-4.30426	2.34852e-05	0.000371229	2.13819
MRPS26	-0.334273	8.11369	-4.30402	2.35082e-05	0.000371355	2.13727
OCIAD2	-0.450305	9.13737	-4.30268	2.36421e-05	0.00037323	2.13192
H2AFY2	-0.254137	7.2478	-4.30224	2.36859e-05	0.000373675	2.13018
KLHDC4	-0.325034	7.62393	-4.30209	2.37008e-05	0.000373675	2.12958
BCKDK	0.341723	9.67472	4.29983	2.39281e-05	0.000377016	2.12059
TDRD3	-0.190132	6.23884	-4.2981	2.41035e-05	0.000379538	2.11371
PPAT	-0.311144	6.8701	-4.29778	2.4136e-05	0.000379805	2.11244
C9orf109	-0.229162	5.78464	-4.29353	2.45723e-05	0.000386424	2.09556
SYN2	0.327267	6.52437	4.29279	2.46497e-05	0.000387393	2.0926
PACSIN2	0.330748	10.489	4.292	2.47312e-05	0.000388425	2.08949
QSOX1	0.629198	9.4098	4.29142	2.47924e-05	0.000389138	2.08716
HBXIP	0.32516	11.4275	4.29089	2.48481e-05	0.000389763	2.08505
TLN1	0.407858	9.47669	4.29003	2.49381e-05	0.000390925	2.08164
ZNF594	-0.233141	6.2441	-4.28928	2.50163e-05	0.000391901	2.07869
SUCNR1	0.250954	6.22459	4.289	2.50466e-05	0.000392125	2.07755
CLEC2D	-0.442046	12.0919	-4.28812	2.51397e-05	0.000393284	2.07406
LGALS2	-0.582642	6.97046	-4.28799	2.51526e-05	0.000393284	2.07357
CCR7	-0.590145	11.1725	-4.28734	2.52224e-05	0.000394027	2.07096
SH3TC1	-0.28653	7.50428	-4.28724	2.52323e-05	0.000394027	2.07059
GRIN3A	-0.202953	5.72957	-4.28546	2.54224e-05	0.000396745	2.06352
KLF4	-0.398803	7.76635	-4.28402	2.5577e-05	0.000398903	2.05781
ZNF219	0.219206	5.8539	4.28251	2.57403e-05	0.000401196	2.05182
CPT1A	0.228464	6.78476	4.2813	2.58718e-05	0.000402942	2.04702
RASGRP1	-0.490738	7.98373	-4.28117	2.58851e-05	0.000402942	2.04653
TRAF7	0.188673	7.21979	4.27876	2.61488e-05	0.000406788	2.03699
PLXNB2	-0.393416	7.89088	-4.27831	2.61986e-05	0.000407305	2.03519
DKFZp761P0423	-0.313135	7.91522	-4.27634	2.64165e-05	0.000410279	2.02739
ALG3	-0.317156	8.36744	-4.27628	2.64233e-05	0.000410279	2.02715
PRKY	-0.50465	6.27128	-4.27581	2.64758e-05	0.000410835	2.02528
LOC400506	-0.248208	6.14794	-4.27538	2.65239e-05	0.000411321	2.02357
ACTR5	-0.216371	6.58209	-4.27444	2.66285e-05	0.000412683	2.01987
MUTYH	-0.255062	7.45691	-4.27184	2.69202e-05	0.000416803	2.0096
PPFIBP2	-0.312014	7.71632	-4.27177	2.69283e-05	0.000416803	2.00932
PLD2	0.169335	6.15599	4.27147	2.6963e-05	0.000417077	2.00811
ZNF195	-0.204902	6.75277	-4.27117	2.69969e-05	0.00041716	2.00693
ADORA3	0.480206	6.63363	4.27112	2.70023e-05	0.00041716	2.00674
ZNF302	-0.42758	7.92362	-4.27067	2.7053e-05	0.00041768	2.00497
ANGEL1	-0.249655	7.17536	-4.27047	2.70762e-05	0.000417777	2.00416
NAGPA	-0.314834	7.90842	-4.26726	2.74439e-05	0.000423184	1.99146
ZNF831	-0.317001	7.00479	-4.26618	2.75682e-05	0.000424833	1.98721
BMS1	-0.393126	8.44196	-4.26593	2.75969e-05	0.000425009	1.98623
P704P	0.334434	7.54245	4.26328	2.79055e-05	0.000429493	1.97576
PROS1	0.506445	7.24366	4.26144	2.81217e-05	0.00043255	1.96849
LOC732165	0.252976	7.09762	4.26127	2.81411e-05	0.000432577	1.96784
CTLA4	-0.439572	7.12295	-4.26055	2.8226e-05	0.000433611	1.96501
HRH2	0.45891	6.87983	4.25987	2.83073e-05	0.000434588	1.9623
HNRPH3	-0.412298	8.2477	-4.25762	2.85747e-05	0.000438419	1.95345
CD226	-0.335662	6.43494	-4.25639	2.87224e-05	0.0004404	1.94859
MRPL46	-0.301734	8.0434	-4.25622	2.87428e-05	0.0004404	1.94793
NSMCE4A	-0.419823	9.07724	-4.2561	2.87576e-05	0.0004404	1.94744
MMACHC	-0.202649	6.25739	-4.25491	2.8901e-05	0.00044232	1.94276
DDAH2	0.511502	7.91311	4.25429	2.89759e-05	0.00044319	1.94032
C7orf25	0.279417	7.20126	4.25252	2.9192e-05	0.000446219	1.93333
SDCCAG3	-0.227479	7.66636	-4.25187	2.9271e-05	0.000446895	1.93078
MKI67IP	-0.431095	8.40646	-4.25186	2.92727e-05	0.000446895	1.93073
KLHL14	-0.342024	6.34865	-4.25033	2.94609e-05	0.00044949	1.9247
CALB2	-0.244019	6.74247	-4.25006	2.94932e-05	0.000449703	1.92366
ROBO3	-0.161095	6.2147	-4.24745	2.98176e-05	0.000454367	1.91337
CD8A	-0.655659	10.4071	-4.247	2.98735e-05	0.000454933	1.91161
DIMT1L	-0.409702	8.6141	-4.24685	2.98918e-05	0.000454933	1.91103
SLC4A7	-0.386157	7.77937	-4.24255	3.04344e-05	0.000462665	1.8941
ALDH4A1	0.211048	6.37088	4.24252	3.04375e-05	0.000462665	1.894
TTN	-0.26614	5.87487	-4.24202	3.05013e-05	0.000463348	1.89203
ARPC3	0.299288	11.7712	4.23886	3.09066e-05	0.000469215	1.87961
RBM10	-0.345429	10.5735	-4.23776	3.10489e-05	0.000471085	1.87529
GLTP	0.314498	10.7117	4.23502	3.14055e-05	0.0004762	1.86454
NUPL2	-0.269139	8.0009	-4.23342	3.16162e-05	0.0004791	1.85825
LOC645737	0.29277	6.34695	4.23302	3.16693e-05	0.000479608	1.85667
PFKFB3	0.597202	10.3582	4.23284	3.16921e-05	0.000479658	1.85599
C16orf30	-0.450679	7.64368	-4.23224	3.17718e-05	0.000480569	1.85363
TMEM127	0.311524	7.42326	4.23189	3.18184e-05	0.000480977	1.85225
RBCK1	-0.478393	9.58873	-4.23066	3.1982e-05	0.000483153	1.84742
ANKRD55	0.437555	7.81118	4.22984	3.20909e-05	0.0004845	1.84423
KIAA0020	-0.275729	7.28995	-4.22957	3.21275e-05	0.000484755	1.84315
GCNT2	-0.190457	6.54988	-4.22825	3.23046e-05	0.000487127	1.83798
GTPBP8	-0.328627	7.8664	-4.22783	3.23617e-05	0.000487439	1.83632
CYorf15A	-0.555506	6.7798	-4.2278	3.2365e-05	0.000487439	1.83622
TXNDC3	0.36602	7.22816	4.22685	3.2494e-05	0.000488914	1.83248
TNS3	-0.318304	7.71101	-4.22678	3.25027e-05	0.000488914	1.83223
ARF3	0.255236	7.95947	4.22604	3.26034e-05	0.000490128	1.82932
NUP35	-0.169338	6.13747	-4.22577	3.26398e-05	0.000490376	1.82827
CTDP1	0.258382	7.21369	4.22226	3.31208e-05	0.000497298	1.81451
MTX2	-0.365424	7.47392	-4.21951	3.35009e-05	0.000502698	1.80377
PHF14	-0.275259	7.15885	-4.21865	3.36214e-05	0.000504137	1.8004
TMEM138	-0.232557	7.62738	-4.21853	3.36379e-05	0.000504137	1.79993
CWF19L2	-0.295447	7.3269	-4.21772	3.37514e-05	0.00050553	1.79677
PCSK5	-0.36595	7.45972	-4.21756	3.37742e-05	0.000505564	1.79613
WDR21A	-0.24022	6.73666	-4.2161	3.39803e-05	0.000508339	1.79041
ATP6V0D1	0.360323	10.7607	4.21562	3.40478e-05	0.000509039	1.78854
MAT2B	-0.391921	11.1081	-4.21491	3.41482e-05	0.000510228	1.78577
LOC197135	-0.257991	6.68002	-4.21161	3.46192e-05	0.000516953	1.77289
FMO4	-0.196971	6.00235	-4.21044	3.47877e-05	0.000519153	1.76832
IGSF6	0.529335	9.39149	4.20997	3.48565e-05	0.000519863	1.76646
C7orf53	0.375823	6.39198	4.20884	3.50199e-05	0.000521528	1.76206
C3orf37	-0.311038	8.24179	-4.20881	3.50247e-05	0.000521528	1.76193
ZFYVE26	-0.258272	8.1422	-4.20876	3.50318e-05	0.000521528	1.76174
LOC652815	0.227287	5.54254	4.20794	3.51514e-05	0.000522991	1.75854
LOC643550	0.202158	6.46283	4.20564	3.54877e-05	0.000527454	1.74959
C12orf30	-0.230908	7.00702	-4.2056	3.54943e-05	0.000527454	1.74941
C4BPA	0.600782	5.85341	4.2048	3.56125e-05	0.000528891	1.74628
PPM1H	0.25912	5.4914	4.20464	3.56349e-05	0.000528904	1.74569
ALKBH8	-0.303765	6.87054	-4.20342	3.58163e-05	0.000531275	1.74092
PHACTR4	-0.273314	8.49252	-4.20242	3.59657e-05	0.00053317	1.737
ITM2A	-0.559997	10.8725	-4.20217	3.60029e-05	0.000533398	1.73603
ZNF621	-0.270212	7.04609	-4.19892	3.64903e-05	0.000540138	1.72339
DEFB1	-0.379564	5.85017	-4.19885	3.65017e-05	0.000540138	1.72309
LOC203547	-0.355526	8.94665	-4.19834	3.65782e-05	0.000540619	1.72112
ASPRV1	-0.412802	6.52758	-4.19834	3.65783e-05	0.000540619	1.72112
APOBEC3A	-0.460651	7.51918	-4.19819	3.66015e-05	0.000540637	1.72053
C13orf23	-0.285331	8.0183	-4.19697	3.6786e-05	0.000543035	1.7158
ARRDC3	-0.282361	6.80304	-4.19592	3.69462e-05	0.000545073	1.71171
DHX35	-0.182168	6.38381	-4.19503	3.70828e-05	0.00054676	1.70824
CAT	0.498714	10.2878	4.19194	3.75608e-05	0.000553475	1.6962
C16orf68	0.271361	8.21796	4.18967	3.79155e-05	0.000558366	1.68737
MST1	0.197307	6.62249	4.18807	3.81669e-05	0.000561732	1.68115
SHQ1	-0.179687	6.43077	-4.18784	3.82023e-05	0.000561916	1.68028
STAG3L4	-0.162539	6.20188	-4.18733	3.82833e-05	0.000562772	1.67829
RRAGD	0.490337	9.43494	4.18569	3.85436e-05	0.000566259	1.67192
AKAP8L	0.185798	6.95487	4.18314	3.89518e-05	0.000571915	1.66202
FUS	-0.174032	6.28056	-4.18263	3.90344e-05	0.000572784	1.66003
CD28	-0.309633	6.72531	-4.18137	3.92373e-05	0.000575418	1.65515
DSE	0.366974	8.64958	4.18116	3.92721e-05	0.000575585	1.65432
IL12RB2	-0.2077	5.70376	-4.18042	3.93918e-05	0.000576994	1.65146
SRXN1	0.430879	8.48563	4.17928	3.95784e-05	0.000579382	1.64702
NCF4	0.484995	10.3536	4.17882	3.96521e-05	0.000579834	1.64527
SLC25A42	-0.454124	9.05741	-4.1788	3.96564e-05	0.000579834	1.64517
LINGO2	-0.32292	5.0894	-4.17503	4.02772e-05	0.00058856	1.63057
CD96	-0.511357	9.19701	-4.17415	4.04241e-05	0.000590355	1.62715
PLEKHG4	-0.215556	6.21354	-4.1734	4.0549e-05	0.000591827	1.62425
HNRPA2B1	-0.386136	11.6256	-4.1727	4.06659e-05	0.000593181	1.62154
REC8	-0.324368	8.17004	-4.17226	4.07409e-05	0.000593923	1.61981
KIAA1958	-0.29029	6.74229	-4.17173	4.08297e-05	0.000594863	1.61776
MGRN1	0.279341	7.9764	4.17136	4.08915e-05	0.000595411	1.61634
BARD1	-0.290459	8.18068	-4.17047	4.10415e-05	0.000597241	1.6129
LOC652234	0.202531	5.81421	4.16859	4.13608e-05	0.000601317	1.60562
PTRH1	-0.229546	6.72753	-4.16854	4.13705e-05	0.000601317	1.6054
CLEC4D	0.550666	7.55955	4.16725	4.159e-05	0.00060415	1.60043
HOXA10	0.198112	5.67606	4.16588	4.1825e-05	0.000607205	1.59513
TWISTNB	-0.275312	6.12201	-4.16556	4.18809e-05	0.000607602	1.59388
EIF3B	-0.355696	11.0195	-4.16544	4.19019e-05	0.000607602	1.59341
LOC93622	-0.291221	7.29481	-4.16316	4.22969e-05	0.000612968	1.58459
TCEA3	-0.464401	7.64095	-4.16299	4.23251e-05	0.000613015	1.58396
FNBP4	-0.297875	9.08185	-4.16253	4.24069e-05	0.000613579	1.58215
DPYSL2	-0.466768	10.2664	-4.16249	4.2414e-05	0.000613579	1.58199
TIGD2	-0.200571	6.03241	-4.16233	4.24408e-05	0.000613605	1.5814
FAM134B	-0.398609	7.79492	-4.16163	4.25627e-05	0.000615006	1.5787
ZBTB4	-0.368184	8.91632	-4.16123	4.26342e-05	0.000615676	1.57713
SEL1L	0.22963	5.85921	4.16085	4.26996e-05	0.000616259	1.57569
ARPC1B	0.433061	9.93852	4.16042	4.27753e-05	0.000616989	1.57402
CYP2U1	-0.133352	6.12736	-4.16015	4.28228e-05	0.000617312	1.57298
ANXA1	0.454018	11.6484	4.15928	4.29762e-05	0.00061916	1.56962
ITPKC	0.263	6.26412	4.15913	4.30028e-05	0.00061918	1.56904
LOC645232	0.296636	6.37103	4.15528	4.36894e-05	0.000628228	1.55416
LOC400464	-0.216399	6.99421	-4.15524	4.36966e-05	0.000628228	1.554
ATM	-0.484336	9.32549	-4.15507	4.37274e-05	0.000628228	1.55334
LDLRAP1	-0.363965	8.00944	-4.15503	4.37335e-05	0.000628228	1.55321
TMEM2	0.323282	8.61504	4.15458	4.38158e-05	0.000628875	1.55144
MAD2L1BP	-0.24306	8.45494	-4.1545	4.38297e-05	0.000628875	1.55115
ZNF83	-0.362544	6.89359	-4.15424	4.38764e-05	0.000629177	1.55015
OTUD4	-0.217314	6.57958	-4.15388	4.39419e-05	0.000629501	1.54875
NUP88	-0.349324	8.93021	-4.15383	4.39502e-05	0.000629501	1.54857
CARM1	-0.425487	10.185	-4.15281	4.41346e-05	0.000631064	1.54463
AVIL	0.259005	6.26059	4.1528	4.41359e-05	0.000631064	1.54461
C9orf7	0.172742	6.54859	4.1528	4.41365e-05	0.000631064	1.5446
AIP	-0.261373	9.90208	-4.15216	4.42533e-05	0.000632366	1.54211
ACAA1	0.342983	8.96039	4.15034	4.45845e-05	0.000636729	1.53511
LOC286208	-0.33831	7.75411	-4.14946	4.47452e-05	0.000638652	1.53173
MXD4	-0.364986	9.7168	-4.14881	4.48664e-05	0.000640011	1.52919
PUM1	-0.332505	10.4299	-4.14803	4.50098e-05	0.000641614	1.52619
STK39	-0.42142	8.23251	-4.14791	4.5031e-05	0.000641614	1.52575
DUSP10	-0.154892	6.46823	-4.14747	4.51127e-05	0.000642129	1.52405
DDX5	-0.336413	11.8328	-4.14743	4.51195e-05	0.000642129	1.5239
GPR34	0.213887	6.01429	4.14716	4.51705e-05	0.000642483	1.52284
SDF2L1	-0.411788	9.8435	-4.14613	4.53619e-05	0.000644832	1.51887
CFD	-0.694906	11.7452	-4.1455	4.54783e-05	0.000646113	1.51646
MAML3	0.34793	6.70151	4.14481	4.56076e-05	0.000647575	1.5138
RBM24	0.217176	5.61911	4.1446	4.56476e-05	0.000647769	1.51297
CUX1	0.24036	6.54005	4.14215	4.6107e-05	0.00065391	1.50357
CIDEB	0.343848	7.84085	4.14173	4.6188e-05	0.000654681	1.50192
EPB41L5	0.22673	6.50125	4.14138	4.62535e-05	0.000655232	1.50059
BRSK1	-0.431441	8.88913	-4.13976	4.65621e-05	0.000658872	1.49435
URG4	-0.265245	7.23193	-4.13975	4.65642e-05	0.000658872	1.4943
HIST2H4A	-0.263231	7.02297	-4.13955	4.66026e-05	0.000659037	1.49353
ALDH1A1	-0.40402	7.26108	-4.13939	4.66317e-05	0.000659069	1.49294
SCRN1	-0.281705	7.82403	-4.13775	4.69457e-05	0.000663125	1.48664
HNRNPA3P1	0.411969	6.77475	4.13566	4.73494e-05	0.000668443	1.4786
KIR3DL3	-0.346114	6.41561	-4.13524	4.74323e-05	0.000669228	1.47696
MBOAT7	0.559422	10.0549	4.13391	4.76908e-05	0.00067249	1.47185
CCDC6	-0.313152	9.0781	-4.13211	4.80433e-05	0.000677071	1.46494
APEX2	-0.256115	8.09414	-4.13151	4.81616e-05	0.000678192	1.46263
AASDHPPT	-0.342603	7.69723	-4.13142	4.8178e-05	0.000678192	1.46231
HEATR6	-0.289337	7.04274	-4.13026	4.84086e-05	0.000681047	1.45783
HRASLS2	-0.28359	6.18486	-4.13003	4.84526e-05	0.000681127	1.45697
TSGA14	-0.216187	6.72774	-4.12995	4.84697e-05	0.000681127	1.45664
CDCA7	-0.459938	7.61911	-4.12956	4.85456e-05	0.000681513	1.45517
LPCAT2	0.57377	7.60942	4.12953	4.85527e-05	0.000681513	1.45504
DCTN2	0.287476	10.3531	4.1285	4.87569e-05	0.000683963	1.4511
PDE7B	-0.261167	5.86454	-4.12833	4.87906e-05	0.000683963	1.45045
TSEN2	-0.233897	7.20025	-4.12823	4.88108e-05	0.000683963	1.45006
POLR3C	-0.257234	8.7714	-4.12754	4.89488e-05	0.000685506	1.44741
NCL	-0.364686	9.85674	-4.12724	4.9009e-05	0.000685959	1.44625
GTPBP3	-0.263045	7.67852	-4.1266	4.91378e-05	0.00068737	1.44379
LCK	-0.369719	7.66013	-4.12641	4.91756e-05	0.000687507	1.44307
LOC440895	0.17855	6.33665	4.125	4.94607e-05	0.000691099	1.43764
CCDC76	-0.360361	6.80005	-4.12471	4.95174e-05	0.000691499	1.43657
FBLN5	-0.266028	6.76794	-4.12372	4.97181e-05	0.000693907	1.43277
MYC	-0.479037	10.0047	-4.122	5.00695e-05	0.000698414	1.42616
FLJ38482	-0.208384	7.00411	-4.12087	5.03008e-05	0.000701071	1.42183
EHBP1	-0.231605	6.84228	-4.12079	5.0317e-05	0.000701071	1.42153
SIRPB1	0.398981	7.50658	4.12061	5.03544e-05	0.000701193	1.42083
UFM1	-0.275605	7.48818	-4.11967	5.05486e-05	0.0007035	1.41722
HAMP	0.255083	5.75157	4.11875	5.07379e-05	0.000705733	1.41371
SAE1	-0.37152	10.6825	-4.11848	5.07937e-05	0.00070611	1.41268
SIRPA	0.56769	11.8532	4.11798	5.08984e-05	0.000707165	1.41075
PRPS1	-0.258609	8.08327	-4.11696	5.11103e-05	0.000709708	1.40685
WRB	0.20121	7.00987	4.11666	5.11726e-05	0.000710101	1.4057
SLC26A6	0.400532	7.92275	4.11655	5.11964e-05	0.000710101	1.40526
STIM2	-0.27111	7.1507	-4.1162	5.12686e-05	0.000710701	1.40394
LOC648863	0.174091	6.08614	4.11541	5.14346e-05	0.0007126	1.40091
LACTB2	-0.253696	6.42591	-4.11355	5.18249e-05	0.000717602	1.39381
SNX21	0.216047	5.77229	4.11312	5.19174e-05	0.000718479	1.39214
FN3KRP	-0.369207	8.37215	-4.11204	5.21447e-05	0.000721217	1.38804
WASPIP	-0.329347	9.74947	-4.11177	5.22034e-05	0.000721305	1.38698
BCKDHB	-0.157402	6.53179	-4.1117	5.22175e-05	0.000721305	1.38673
PGM2	0.34064	7.74268	4.1116	5.22391e-05	0.000721305	1.38634
SLA2	-0.348344	7.51759	-4.11066	5.24394e-05	0.000723664	1.38275
ZIK1	-0.154919	6.24775	-4.10997	5.2588e-05	0.000725307	1.3801
ASTE1	-0.293982	7.65515	-4.10842	5.29199e-05	0.000729475	1.37419
CD24	0.598059	10.0734	4.10821	5.29645e-05	0.00072968	1.3734
SPRYD4	-0.185104	6.5069	-4.10781	5.30516e-05	0.00073047	1.37186
UBE2N	-0.349345	9.14631	-4.1063	5.33796e-05	0.000734576	1.36607
GEMIN8	-0.192514	6.285	-4.10478	5.37092e-05	0.000738698	1.3603
UNC84A	-0.255593	7.21452	-4.10306	5.40879e-05	0.00074349	1.3537
TMEM120A	0.599811	9.40692	4.10258	5.41921e-05	0.000744505	1.3519
DGCR6	-0.365778	9.15866	-4.10215	5.42875e-05	0.000745399	1.35025
KIR2DL4	-0.41132	7.46749	-4.10173	5.43818e-05	0.000746276	1.34862
HDAC4	0.328371	7.74051	4.10149	5.44342e-05	0.000746514	1.34772
MCTP1	0.491882	8.06901	4.10137	5.44599e-05	0.000746514	1.34727
NLF2	0.225016	5.42577	4.10082	5.45825e-05	0.000747777	1.34516
COQ9	-0.249529	8.15953	-4.10047	5.46609e-05	0.000748433	1.34382
FDX1L	-0.184232	6.58549	-4.09936	5.49077e-05	0.000751395	1.33959
PAPSS1	0.402257	9.40245	4.09914	5.49556e-05	0.00075163	1.33877
PALLD	0.31142	5.78366	4.09809	5.51925e-05	0.000754451	1.33474
ALOX5AP	0.428565	13.5692	4.09776	5.52665e-05	0.000755043	1.33348
SLCO4A1	0.195185	6.24237	4.09759	5.53036e-05	0.00075513	1.33285
MCM3APAS	-0.270954	6.26764	-4.09634	5.55855e-05	0.000758285	1.32808
CLEC4F	-0.322538	5.31579	-4.09629	5.55965e-05	0.000758285	1.32789
ADAMTS3	0.2797	5.29387	4.09549	5.57774e-05	0.00076033	1.32485
CCT4	-0.215326	6.60014	-4.09512	5.5861e-05	0.000761049	1.32344
SLC25A22	-0.219626	6.85264	-4.09458	5.59851e-05	0.000762316	1.32136
TUBGCP4	-0.219599	7.24388	-4.09321	5.62977e-05	0.000766148	1.31613
OR8H1	0.238392	5.57472	4.0921	5.65501e-05	0.000768735	1.31194
C2orf43	-0.203818	6.83637	-4.0921	5.65504e-05	0.000768735	1.31193
LRRC45	-0.202625	6.62702	-4.09079	5.68527e-05	0.000772417	1.30693
HAPLN3	-0.298922	6.6258	-4.09061	5.68948e-05	0.000772561	1.30624
RBM45	-0.277452	7.11611	-4.08872	5.73308e-05	0.000778052	1.29908
MPEG1	-0.246474	6.83272	-4.08833	5.74217e-05	0.000778855	1.29759
MRPS25	-0.292051	7.37043	-4.08792	5.75184e-05	0.000779156	1.29601
LOC730051	-0.223544	6.90487	-4.0877	5.75701e-05	0.000779156	1.29517
FAHD2A	-0.177478	6.28842	-4.08766	5.7579e-05	0.000779156	1.29502
LOC728499	-0.412136	8.93098	-4.08766	5.75801e-05	0.000779156	1.29501
GPX3	0.209917	5.88737	4.08756	5.76026e-05	0.000779156	1.29464
CCDC56	-0.318234	9.72623	-4.08742	5.76342e-05	0.000779156	1.29413
PWWP2B	-0.230019	8.06261	-4.08647	5.78583e-05	0.000781755	1.29049
MRPS18B	-0.425274	9.3755	-4.08625	5.79093e-05	0.000782015	1.28966
NPAL3	-0.346076	8.19938	-4.08473	5.82682e-05	0.000786429	1.28386
GATA3	-0.201777	6.09269	-4.08401	5.84363e-05	0.000788264	1.28116
C19orf33	0.389782	6.09107	4.08145	5.90473e-05	0.000796069	1.27141
FMNL3	-0.217893	6.00066	-4.08037	5.93065e-05	0.000799125	1.2673
NR2C1	-0.172526	6.79114	-4.08008	5.93745e-05	0.000799602	1.26622
COPS7B	-0.242082	7.93192	-4.07892	5.9655e-05	0.00080294	1.2618
ADPRHL2	-0.387955	8.32963	-4.07865	5.97202e-05	0.000803378	1.26078
LOC113386	-0.250443	8.08867	-4.07679	6.01714e-05	0.000809003	1.25372
MAST3	0.343582	8.83801	4.07635	6.02782e-05	0.000809996	1.25206
METAP1	-0.294815	8.52868	-4.07606	6.03506e-05	0.000810526	1.25093
CCDC45	-0.320131	7.75799	-4.07567	6.04456e-05	0.000811358	1.24946
CHI3L2	-0.421133	7.3364	-4.07438	6.0762e-05	0.00081516	1.24456
CRABP2	0.132358	5.99046	4.07417	6.08119e-05	0.000815384	1.24379
LOC400807	0.175279	6.18506	4.07326	6.10376e-05	0.000817963	1.24032
NUDT14	-0.30795	7.70747	-4.07282	6.11464e-05	0.000818603	1.23865
CENPB	-0.301167	9.79877	-4.0728	6.1152e-05	0.000818603	1.23856
ZNF224	-0.164635	6.41656	-4.07185	6.1387e-05	0.000821302	1.23496
GRAMD3	-0.214359	5.99933	-4.0716	6.14492e-05	0.000821687	1.23401
APOB48R	0.399475	7.73699	4.07062	6.1693e-05	0.000824498	1.2303
RGL1	-0.403341	7.1132	-4.06972	6.19169e-05	0.00082704	1.22691
IER5L	0.247978	6.22953	4.06799	6.23522e-05	0.000832402	1.22034
BEXL1	-0.388085	8.82584	-4.06687	6.26343e-05	0.000835386	1.21611
EXTL3	0.295463	7.9192	4.06683	6.26437e-05	0.000835386	1.21596
LOC641992	0.245853	6.98037	4.06608	6.28333e-05	0.000837459	1.21313
SLC27A3	-0.568168	9.41677	-4.06463	6.32044e-05	0.000841948	1.20761
MRPL17	-0.37971	8.65634	-4.06076	6.41995e-05	0.000854741	1.19296
PMAIP1	-0.254761	6.22637	-4.06034	6.43064e-05	0.0008557	1.19141
LTA	-0.370713	8.12633	-4.06007	6.43773e-05	0.000855853	1.19037
BCAS4	-0.337323	8.33173	-4.06003	6.43876e-05	0.000855853	1.19022
FLJ11292	-0.157066	6.05462	-4.05936	6.4562e-05	0.000857707	1.18769
RECK	-0.186592	6.19139	-4.05908	6.46348e-05	0.000858211	1.18663
PCYT1A	0.194533	5.57781	4.05864	6.4751e-05	0.000859289	1.18495
NDST2	0.248233	8.39854	4.05804	6.49072e-05	0.000860659	1.18269
XPO5	-0.216848	6.7318	-4.05797	6.49243e-05	0.000860659	1.18244
LOC653604	0.40033	7.4982	4.05755	6.50353e-05	0.000861665	1.18084
LOC648164	-0.19152	6.07157	-4.05736	6.5086e-05	0.000861873	1.18011
NIP7	-0.324865	7.96878	-4.05716	6.51371e-05	0.000862084	1.17937
ANKHD1-EIF4EBP3	0.199804	5.84843	4.05661	6.52823e-05	0.000863541	1.17729
JMJD4	-0.208389	6.66782	-4.05585	6.54837e-05	0.000865738	1.1744
SLC9A5	0.192491	5.63647	4.05484	6.575e-05	0.000868791	1.1706
MATK	-0.501395	8.93737	-4.05348	6.61119e-05	0.000873104	1.16545
IGFBP7	0.350892	7.72932	4.05275	6.63068e-05	0.000875175	1.16269
STARD10	0.353978	7.95391	4.05262	6.634e-05	0.000875175	1.16222
EPHB6	-0.256458	6.68558	-4.05134	6.66846e-05	0.000878547	1.15737
OPTN	-0.415462	8.29749	-4.05121	6.6719e-05	0.000878547	1.15688
SCAMP3	-0.288652	8.99212	-4.05119	6.67249e-05	0.000878547	1.1568
GPR89C	-0.246735	6.70278	-4.05113	6.67387e-05	0.000878547	1.15661
ZNF789	-0.213426	6.83908	-4.05096	6.67862e-05	0.000878702	1.15594
SF3A2	-0.350855	10.133	-4.05065	6.68698e-05	0.000879331	1.15477
PHF1	-0.232708	7.66658	-4.0502	6.69897e-05	0.000880436	1.15309
C21orf59	-0.307372	8.19666	-4.04989	6.7073e-05	0.00088106	1.15192
ZNF614	-0.225395	6.81025	-4.04915	6.72735e-05	0.00088322	1.14913
KIR2DL3	-0.4973	7.7203	-4.04696	6.78709e-05	0.000890588	1.14084
LOC92017	-0.311717	7.87108	-4.04664	6.79571e-05	0.000891244	1.13965
SNORD4A	-0.258425	6.82845	-4.04403	6.86745e-05	0.000900171	1.12981
SSBP3	-0.320085	7.63009	-4.04376	6.87499e-05	0.000900644	1.12878
CAPZB	0.354068	10.692	4.04363	6.87839e-05	0.000900644	1.12832
KLF11	-0.328555	7.83316	-4.04319	6.8907e-05	0.000901775	1.12664
KNTC1	-0.243825	7.21793	-4.04156	6.93595e-05	0.000906936	1.12051
LRRC8D	-0.216675	7.25014	-4.0415	6.93752e-05	0.000906936	1.1203
LOC730994	-0.288529	8.02421	-4.04128	6.94371e-05	0.000907262	1.11946
GLT1D1	0.456965	7.2959	4.03959	6.99103e-05	0.000912959	1.1131
IGSF9B	-0.19664	6.18287	-4.03789	7.03916e-05	0.000918756	1.10667
TLR8	0.514967	10.4403	4.03766	7.04553e-05	0.000919099	1.10582
NUP43	-0.286885	9.02822	-4.03675	7.07141e-05	0.000921986	1.10239
RXRA	0.396429	10.9599	4.03506	7.11955e-05	0.00092777	1.09603
IL1RL1	0.133447	5.82154	4.03483	7.12594e-05	0.00092811	1.09519
RNASEH2B	-0.363986	7.33149	-4.03449	7.1357e-05	0.000928889	1.09391
PDXP	-0.354271	8.30796	-4.0342	7.14405e-05	0.000929102	1.09281
ZZZ3	-0.29444	7.34375	-4.03417	7.1449e-05	0.000929102	1.0927
TAF1A	-0.171147	5.89846	-4.03339	7.1674e-05	0.000931211	1.08975
KIAA1383	-0.153741	5.88915	-4.03327	7.17091e-05	0.000931211	1.0893
DNPEP	-0.232025	6.72765	-4.03321	7.1725e-05	0.000931211	1.08909
ZNF707	-0.174134	6.64644	-4.03305	7.17712e-05	0.000931319	1.08849
WARS	-0.505543	10.6553	-4.03287	7.18231e-05	0.000931501	1.08781
DOLPP1	-0.198422	6.62929	-4.03239	7.19606e-05	0.000932374	1.08602
ORC5L	-0.361709	7.92401	-4.03237	7.19664e-05	0.000932374	1.08594
GPR160	0.352765	7.38181	4.03126	7.22879e-05	0.000936046	1.08177
LEO1	-0.217238	6.87994	-4.03106	7.23477e-05	0.000936327	1.08099
EXOSC8	-0.292849	7.9614	-4.03087	7.24017e-05	0.000936532	1.08029
PGA3	0.22646	6.09797	4.02973	7.27337e-05	0.00093998	1.07601
ZNF187	-0.19532	6.83934	-4.02969	7.27448e-05	0.00093998	1.07586
SOCS3	0.423416	7.25887	4.02931	7.28555e-05	0.000940916	1.07444
RIT1	0.316871	7.35197	4.02724	7.3464e-05	0.000948276	1.06665
UCKL1	-0.315939	8.87306	-4.02696	7.35455e-05	0.00094883	1.06561
SHMT1	-0.244388	6.83159	-4.02566	7.39298e-05	0.000953158	1.06073
INPP5A	0.198503	7.41576	4.02547	7.39865e-05	0.000953158	1.06001
CEP72	-0.130867	5.86468	-4.02531	7.40343e-05	0.000953158	1.0594
GEMIN4	-0.337206	8.55216	-4.0253	7.40362e-05	0.000953158	1.05938
SSBP2	-0.297603	8.09297	-4.02316	7.46738e-05	0.000960863	1.05135
EWSR1	-0.321408	10.2449	-4.02268	7.48183e-05	0.00096187	1.04954
ZNF683	-0.509524	7.14257	-4.02261	7.48381e-05	0.00096187	1.04929
LARS	-0.272768	7.94948	-4.02251	7.48695e-05	0.00096187	1.0489
SH2B3	-0.314982	9.65981	-4.02209	7.49938e-05	0.000962963	1.04734
NXT1	-0.319613	8.75304	-4.02173	7.51033e-05	0.000963865	1.04598
ALOX5	0.386969	12.7278	4.02091	7.53516e-05	0.000966546	1.04289
IL11RA	-0.368288	8.54194	-4.0203	7.55343e-05	0.000968384	1.04062
LAPTM5	0.350423	11.5477	4.01953	7.5768e-05	0.000970874	1.03772
FLOT2	0.377577	12.9692	4.01922	7.5862e-05	0.000971572	1.03656
MCOLN2	-0.384679	7.35818	-4.01857	7.60595e-05	0.000973593	1.03413
C5orf21	0.239777	8.28139	4.01625	7.67692e-05	0.000982166	1.02543
AHDC1	-0.165725	6.23459	-4.01603	7.68357e-05	0.000982505	1.02462
RBM33	-0.290322	9.04014	-4.01587	7.68868e-05	0.000982647	1.024
ZNF134	-0.176562	6.60714	-4.0149	7.71855e-05	0.000985952	1.02037
TOR1AIP2	0.167352	6.2486	4.01351	7.7613e-05	0.000990897	1.01519
LOC728411	-0.209256	6.83548	-4.01237	7.79692e-05	0.000994928	1.01091
SIDT2	-0.518329	10.4077	-4.01195	7.81013e-05	0.000995981	1.00932
C16orf5	-0.153072	6.03937	-4.01182	7.814e-05	0.000995981	1.00886
GPSM1	-0.264513	6.97156	-4.01166	7.81903e-05	0.000995981	1.00826
ACOX2	0.316954	5.93883	4.01158	7.8214e-05	0.000995981	1.00797
DDX26B	-0.143175	6.23759	-4.00934	7.89182e-05	0.00100376	0.999579
CTSO	-0.241603	7.01992	-4.00927	7.89413e-05	0.00100376	0.999304
KIAA1826	-0.265702	6.87784	-4.00925	7.89472e-05	0.00100376	0.999234
HOXA9	0.238984	5.7387	4.00794	7.93624e-05	0.00100851	0.994323
SVIL	0.412895	9.42078	4.00547	8.01462e-05	0.00101795	0.985121
HRIHFB2122	0.17854	5.94362	4.00476	8.03757e-05	0.00102034	0.982444
EIF2AK3	-0.217555	6.32417	-4.00436	8.05046e-05	0.00102144	0.980944
GOLGA1	0.187244	6.60657	4.00417	8.05645e-05	0.00102154	0.980248
FAM78A	-0.179407	6.60968	-4.00407	8.05953e-05	0.00102154	0.97989
NARS2	-0.217855	6.43176	-4.00287	8.09843e-05	0.00102594	0.975382
KPNB1	-0.336354	11.2421	-4.00207	8.12425e-05	0.00102841	0.972403
SSBP4	-0.292119	7.96855	-4.00201	8.12631e-05	0.00102841	0.972165
PTP4A3	0.317458	7.47603	4.00134	8.1479e-05	0.00103061	0.969681
PGS1	0.528555	10.5159	4.00039	8.17887e-05	0.001034	0.96613
CYP20A1	-0.211992	7.49465	-3.99863	8.23633e-05	0.00104057	0.959576
ZNF385A	-0.278068	7.03321	-3.99854	8.2393e-05	0.00104057	0.959239
P2RY10	-0.329791	7.53954	-3.99668	8.30065e-05	0.00104778	0.952295
B4GALNT4	0.194196	5.72798	3.99539	8.34346e-05	0.00105228	0.94748
LOC647971	0.141691	6.17888	3.99535	8.34486e-05	0.00105228	0.947322
ATP5G1	-0.324558	9.91147	-3.99506	8.35453e-05	0.00105255	0.946239
NHSL2	0.246173	6.4153	3.99502	8.35563e-05	0.00105255	0.946116
ECOP	0.261831	7.36852	3.99418	8.38377e-05	0.00105556	0.942969
PTPRCAP	-0.488721	10.3726	-3.99372	8.39914e-05	0.00105695	0.941255
SLC9A9	-0.237238	7.14119	-3.99283	8.42897e-05	0.00106016	0.937936
GPR155	-0.159236	6.08984	-3.99249	8.44041e-05	0.0010607	0.936666
DCPS	-0.278031	7.59726	-3.99245	8.44189e-05	0.0010607	0.936503
AKAP2	-0.183948	6.06054	-3.9915	8.47364e-05	0.00106414	0.932989
CLEC5A	0.491086	6.99113	3.99124	8.48242e-05	0.0010647	0.93202
SLAIN1	-0.284821	7.15158	-3.99059	8.5044e-05	0.00106692	0.929598
BATF3	-0.306334	6.09762	-3.9904	8.51094e-05	0.00106708	0.928879
PAPD1	-0.281098	7.80689	-3.9903	8.51442e-05	0.00106708	0.928496
ADIPOR2	0.188172	8.18302	3.98934	8.5468e-05	0.00107059	0.924943
RUFY3	-0.345182	7.2429	-3.98849	8.57593e-05	0.0010737	0.921759
PCGF5	-0.252745	6.29895	-3.98681	8.6333e-05	0.00108033	0.91552
CLSTN1	-0.34243	9.01557	-3.98599	8.66159e-05	0.00108332	0.912458
SMC4	-0.416108	8.30196	-3.98537	8.68287e-05	0.00108503	0.910162
WDR47	0.188998	6.12721	3.98533	8.68414e-05	0.00108503	0.910026
NCBP2	-0.326517	7.88014	-3.98504	8.69412e-05	0.00108555	0.90895
ABCF1	-0.36726	9.45565	-3.98496	8.69716e-05	0.00108555	0.908623
HLA-DQA1	-0.483307	9.66249	-3.98313	8.76054e-05	0.00109291	0.901829
IMP4	-0.315462	9.55336	-3.98207	8.79753e-05	0.00109697	0.897886
LOC647460	-0.29818	6.43452	-3.98182	8.80617e-05	0.00109703	0.896968
CD163	0.662323	8.36687	3.9818	8.80698e-05	0.00109703	0.896881
PIM2	-0.350966	10.7048	-3.97987	8.8746e-05	0.00110489	0.889725
EXOSC10	-0.41333	9.3436	-3.97608	9.00924e-05	0.00112109	0.875637
CD27	-0.621621	9.51979	-3.97545	9.03195e-05	0.00112335	0.873281
NDC80	-0.208981	6.27948	-3.97484	9.05366e-05	0.00112548	0.871036
RAB11FIP5	0.29199	6.09775	3.97428	9.07382e-05	0.00112733	0.868955
KIAA1602	0.274125	7.76838	3.97417	9.07777e-05	0.00112733	0.868548
LOC400986	-0.402569	7.32257	-3.97198	9.15682e-05	0.00113658	0.860436
FBXO41	-0.162279	6.24688	-3.97165	9.16891e-05	0.00113658	0.859202
NBEAL2	0.380318	9.29625	3.97162	9.16991e-05	0.00113658	0.8591
MEF2B	0.145021	5.89616	3.9716	9.17077e-05	0.00113658	0.859012
NDUFAF1	0.312882	7.31867	3.97131	9.18121e-05	0.0011373	0.857949
RPUSD4	-0.323454	9.01939	-3.97117	9.18638e-05	0.00113737	0.857421
SLC16A10	-0.375124	6.39839	-3.97089	9.19655e-05	0.00113806	0.856387
DMTF1	-0.320015	8.45838	-3.97038	9.21511e-05	0.00113978	0.8545
SLC9A8	0.287061	7.59873	3.96967	9.24117e-05	0.00114243	0.851859
DNAJA3	-0.320627	8.42118	-3.96738	9.32534e-05	0.00115225	0.843378
RPA1	-0.336725	9.25098	-3.96666	9.35227e-05	0.001155	0.84068
WWOX	-0.16433	6.19325	-3.96641	9.36143e-05	0.00115555	0.839765
DDX39	-0.356427	10.0261	-3.9662	9.36929e-05	0.00115594	0.838979
TRK1	-0.356299	6.93502	-3.96583	9.38281e-05	0.00115703	0.837631
LOC90925	-0.422064	8.23265	-3.96545	9.39683e-05	0.00115817	0.836235
CCRK	-0.119828	6.13683	-3.96526	9.40424e-05	0.0011585	0.835497
IPO4	-0.206932	6.77927	-3.96372	9.46149e-05	0.00116497	0.829821
COQ2	0.302872	8.1908	3.96206	9.52388e-05	0.00117207	0.823674
SLC7A7	-0.398619	10.84	-3.96151	9.54488e-05	0.00117406	0.821614
ECGF1	-0.415665	13.0864	-3.96104	9.56242e-05	0.00117563	0.819897
[truncated: 2,435 more rows]

## Sheet: DEG-IBD
DEG Results from GSE36807 and GSE75214
	logFC	AveExpr	t	P.Value	adj.P.Val	B
BACE2	0.191347	3.42966	12.1737	1.22e-26	2.19e-22	49.8407
SLC6A14	0.768888	3.20606	11.801	1.93e-25	1.74e-21	47.1117
LCN2	0.41081	3.55094	11.7216	3.48e-25	2.09e-21	46.5327
IFITM3	0.173671	3.33592	11.5784	1e-24	4.51e-21	45.4912
PIK3R3	0.195353	3.1604	10.801	2.92e-22	1.05e-18	39.8987
S100A11	0.142639	3.48775	10.7036	5.89e-22	1.77e-18	39.2062
CDC25B	0.185168	3.1907	10.6585	8.15e-22	2.1e-18	38.8861
CNTFR	-0.237351	3.04449	-10.5888	1.34e-21	3.03e-18	38.3927
PAQR5	-0.285403	3.09065	-10.4296	4.21e-21	8.43e-18	37.2692
CD55	0.211573	3.53055	10.3606	6.88e-21	1.24e-17	36.7847
FRMD1	-0.190104	2.86828	-10.1478	3.12e-20	5.11e-17	35.2963
C2	0.258883	3.19977	10.0953	4.52e-20	6.77e-17	34.9313
CNTN4	-0.217444	2.69824	-10.0844	4.88e-20	6.77e-17	34.8551
ST5	0.0835418	3.15885	10.0738	5.26e-20	6.77e-17	34.7819
NFKBIZ	0.173712	3.35984	9.95216	1.24e-19	1.49e-16	33.9386
TMEM192	-0.0992001	3.02423	-9.79588	3.7e-19	4.17e-16	32.8614
PLS3	0.174387	3.16944	9.74637	5.22e-19	5.54e-16	32.5215
LPCAT1	0.187973	3.25111	9.71314	6.58e-19	6.3e-16	32.2939
NOS2	0.353374	3.396	9.71188	6.64e-19	6.3e-16	32.2852
PDIA4	0.100789	3.50785	9.69342	7.55e-19	6.81e-16	32.1589
TIMP1	0.261835	3.53303	9.59849	1.46e-18	1.25e-15	31.5107
RNF135	-0.0764853	3.21843	-9.57548	1.71e-18	1.4e-15	31.354
HINFP	-0.0798023	3.1213	-9.56175	1.88e-18	1.48e-15	31.2606
IFITM1	0.136459	3.52133	9.48728	3.15e-18	2.36e-15	30.7549
MXRA5	0.256432	3.3188	9.4207	4.97e-18	3.49e-15	30.3042
DUOX2	0.550508	3.47909	9.41613	5.13e-18	3.49e-15	30.2732
XBP1	0.108183	3.60198	9.41352	5.23e-18	3.49e-15	30.2556
MMP1	0.555247	3.27085	9.35252	7.94e-18	5.12e-15	29.844
PAG1	-0.12095	3.28067	-9.32431	9.63e-18	5.99e-15	29.6541
FBXL3	-0.0612693	3.36879	-9.26302	1.46e-17	8.8e-15	29.2424
SHISA5	0.0569009	3.48355	9.21564	2.02e-17	1.18e-14	28.9249
TAP1	0.115263	3.52816	9.13572	3.48e-17	1.96e-14	28.3911
S100A8	0.569165	3.10846	9.10612	4.25e-17	2.32e-14	28.1939
DUOXA2	0.490411	3.32113	9.0978	4.5e-17	2.39e-14	28.1385
SAMD9L	0.183996	3.38339	9.06297	5.69e-17	2.93e-14	27.907
STBD1	-0.169514	2.84123	-9.03389	6.93e-17	3.46e-14	27.714
EIF4EBP2	-0.0873425	3.52049	-9.03045	7.09e-17	3.46e-14	27.6912
IL1RN	0.338322	3.10615	9.00701	8.31e-17	3.94e-14	27.5359
LIPG	0.164507	3.1867	8.97158	1.05e-16	4.88e-14	27.3014
TSTA3	0.112195	3.44146	8.96451	1.11e-16	4.98e-14	27.2547
IDO1	0.509004	3.1233	8.95977	1.14e-16	5.02e-14	27.2234
RPS6KA2	0.128466	3.09419	8.94518	1.26e-16	5.26e-14	27.1271
UCK1	-0.0411239	3.29685	-8.94342	1.27e-16	5.26e-14	27.1155
SPIN1	-0.0553973	3.38224	-8.94221	1.28e-16	5.26e-14	27.1075
JAK2	0.131865	3.17698	8.93454	1.35e-16	5.42e-14	27.0569
HIF1A	0.130815	3.57513	8.92763	1.42e-16	5.55e-14	27.0113
TTLL4	0.0625634	3.15625	8.92007	1.49e-16	5.72e-14	26.9615
STAT1	0.136694	3.53775	8.91505	1.54e-16	5.79e-14	26.9284
CDK20	-0.130977	2.86511	-8.89819	1.73e-16	6.17e-14	26.8174
TMEM184B	0.0671296	3.31563	8.89722	1.74e-16	6.17e-14	26.8109
WARS	0.221088	3.4415	8.89648	1.75e-16	6.17e-14	26.8061
CXCL1	0.351427	3.3553	8.89281	1.79e-16	6.2e-14	26.7819
FKBP11	0.155544	3.22562	8.87125	2.07e-16	7.03e-14	26.6401
HM13	0.0832805	3.33671	8.84358	2.49e-16	8.3e-14	26.4583
E2F3	0.0827786	2.92203	8.8299	2.72e-16	8.93e-14	26.3686
KCND3	0.262641	2.99331	8.81716	2.97e-16	9.55e-14	26.285
KCNE3	0.143545	3.1346	8.77252	3.99e-16	1.26e-13	25.9928
CASP10	0.137377	3.13981	8.7659	4.17e-16	1.3e-13	25.9495
APPL1	-0.079705	3.23286	-8.76329	4.25e-16	1.3e-13	25.9324
VWF	0.233444	3.14685	8.75897	4.37e-16	1.31e-13	25.9043
TAT	-0.146463	2.65728	-8.72724	5.4e-16	1.59e-13	25.6971
UBA6	0.077992	3.23861	8.72317	5.54e-16	1.59e-13	25.6706
LPIN1	0.116573	3.23495	8.72264	5.56e-16	1.59e-13	25.6671
BMP8B	-0.0830955	3.08829	-8.70493	6.26e-16	1.76e-13	25.5517
NFE2L3	0.117238	3.1044	8.69783	6.56e-16	1.8e-13	25.5055
MT1H	-0.221343	3.32596	-8.69384	6.73e-16	1.8e-13	25.4795
MT1M	-0.330005	3.23691	-8.69379	6.74e-16	1.8e-13	25.4792
ANXA5	0.141513	3.46949	8.69264	6.79e-16	1.8e-13	25.4717
NCOA7	0.128295	3.17922	8.68739	7.03e-16	1.84e-13	25.4375
CRELD2	0.109612	3.20145	8.66821	7.98e-16	2.06e-13	25.3128
SFXN1	-0.0954902	3.27347	-8.6564	8.63e-16	2.19e-13	25.2361
ARHGAP35	-0.0746417	3.32202	-8.63857	9.71e-16	2.43e-13	25.1203
ARNTL2	0.198668	3.03506	8.62437	1.07e-15	2.63e-13	25.0282
GRIK2	-0.0944554	2.5304	-8.61629	1.12e-15	2.74e-13	24.9759
APOL1	0.228534	3.23734	8.5762	1.46e-15	3.52e-13	24.7164
MROH7	-0.113826	2.84916	-8.5697	1.53e-15	3.63e-13	24.6744
IL1B	0.43105	3.18158	8.55413	1.69e-15	3.97e-13	24.5738
CALR	0.0540816	3.62155	8.54492	1.8e-15	4.16e-13	24.5144
DGKD	-0.0807425	3.30412	-8.53357	1.94e-15	4.42e-13	24.4412
MMP3	0.604984	3.15256	8.52402	2.06e-15	4.6e-13	24.3796
TEAD4	0.0719683	3.07297	8.52381	2.07e-15	4.6e-13	24.3783
TMEM63C	-0.211882	2.76983	-8.50764	2.3e-15	5.04e-13	24.2742
VCP	0.0584571	3.48993	8.50615	2.32e-15	5.04e-13	24.2646
MLKL	0.155807	3.12902	8.48887	2.6e-15	5.58e-13	24.1534
PARP8	0.147501	3.18572	8.48308	2.7e-15	5.66e-13	24.1161
MIER2	0.0508503	2.98656	8.48224	2.71e-15	5.66e-13	24.1107
TRIB2	0.214695	3.09085	8.4812	2.73e-15	5.66e-13	24.104
CFI	0.366505	3.01438	8.47825	2.79e-15	5.67e-13	24.0851
IL15RA	0.0780068	3.23483	8.47748	2.8e-15	5.67e-13	24.0801
SEC61A1	0.0539741	3.48648	8.47236	2.89e-15	5.8e-13	24.0473
C4BPB	0.301135	2.90004	8.46694	3e-15	5.94e-13	24.0125
AP1AR	-0.100092	3.13235	-8.46277	3.08e-15	6.04e-13	23.9856
TCIRG1	0.0724732	3.38038	8.45476	3.25e-15	6.22e-13	23.9343
FBXO16	0.204517	2.77193	8.45416	3.26e-15	6.22e-13	23.9304
IGHV3-73	0.224524	3.4594	8.45355	3.27e-15	6.22e-13	23.9265
NUCB2	0.147254	3.28572	8.45035	3.34e-15	6.25e-13	23.906
IFITM2	0.157113	3.32698	8.44959	3.36e-15	6.25e-13	23.9011
SETD7	0.132311	3.27952	8.43732	3.64e-15	6.7e-13	23.8224
PKM	0.08307	3.51147	8.43535	3.69e-15	6.72e-13	23.8098
NCALD	0.116264	2.91499	8.43245	3.76e-15	6.78e-13	23.7912
SLC7A1	0.0841115	3.36014	8.41853	4.11e-15	7.35e-13	23.702
BAG3	0.0910818	3.27189	8.41197	4.29e-15	7.59e-13	23.66
OAS2	0.213736	3.10713	8.40849	4.39e-15	7.69e-13	23.6378
STXBP1	0.142837	3.18696	8.38352	5.17e-15	8.97e-13	23.4781
CNKSR3	-0.193938	3.04463	-8.36497	5.83e-15	1e-12	23.3597
RCN1	0.112211	3.37282	8.34622	6.59e-15	1.12e-12	23.2401
PLVAP	0.127248	3.30185	8.3441	6.68e-15	1.13e-12	23.2266
IDH2	0.0776009	3.49198	8.31892	7.86e-15	1.31e-12	23.0663
TMEM170A	-0.0872819	3.43737	-8.30484	8.62e-15	1.43e-12	22.9768
NAAA	-0.160503	3.35826	-8.2771	1.03e-14	1.69e-12	22.8005
SLC7A11	0.310954	3.08653	8.2752	1.04e-14	1.7e-12	22.7885
PARP9	0.162803	3.20722	8.25471	1.19e-14	1.92e-12	22.6586
USP30	-0.114918	3.24015	-8.24787	1.25e-14	1.99e-12	22.6153
PODXL	0.117722	3.29948	8.24265	1.29e-14	2.04e-12	22.5822
FCGR3A	0.358675	3.0884	8.23071	1.39e-14	2.18e-12	22.5066
SNX30	-0.114078	3.17944	-8.22733	1.42e-14	2.21e-12	22.4852
MT1HL1	-0.100057	3.25161	-8.21803	1.51e-14	2.32e-12	22.4264
MTHFD2	0.142356	3.2861	8.21752	1.51e-14	2.32e-12	22.4232
HSP90B1	0.0623915	3.67693	8.21251	1.56e-14	2.37e-12	22.3916
ANKH	-0.104882	3.29289	-8.17087	2.04e-14	3.07e-12	22.1288
ABCC1	0.110468	3.24472	8.16904	2.07e-14	3.08e-12	22.1173
C9orf78	-0.0534094	3.20806	-8.16024	2.19e-14	3.24e-12	22.0619
RMND5A	-0.121269	3.27708	-8.14017	2.49e-14	3.62e-12	21.9356
SORD	0.121527	3.29646	8.14009	2.49e-14	3.62e-12	21.9351
LRP8	0.156934	3.12192	8.13175	2.63e-14	3.79e-12	21.8826
SND1	0.0579075	3.37358	8.12924	2.67e-14	3.82e-12	21.8669
DPP10	-0.246643	2.56011	-8.12651	2.72e-14	3.84e-12	21.8497
SLC7A5	0.200649	3.15972	8.12615	2.72e-14	3.84e-12	21.8475
SOCS3	0.265854	3.17051	8.11498	2.93e-14	4.09e-12	21.7773
ZNF439	-0.112777	2.731	-8.11007	3.02e-14	4.19e-12	21.7465
IGFBP5	0.272206	3.32607	8.10723	3.07e-14	4.19e-12	21.7287
PDIA3	0.0655989	3.60233	8.10696	3.08e-14	4.19e-12	21.727
CARD6	0.230024	2.84848	8.10661	3.09e-14	4.19e-12	21.7248
SETD9	-0.156271	2.81967	-8.10054	3.21e-14	4.32e-12	21.6867
CDHR1	-0.319078	3.02665	-8.0876	3.49e-14	4.66e-12	21.6056
TRIM22	0.180279	3.18659	8.08591	3.52e-14	4.67e-12	21.595
DAPP1	0.239488	3.01316	8.08229	3.61e-14	4.75e-12	21.5723
ASTE1	-0.103313	2.93505	-8.07084	3.88e-14	5.07e-12	21.5007
SLC19A3	-0.236836	2.83873	-8.0676	3.96e-14	5.14e-12	21.4804
ELL2	0.128934	3.25231	8.06477	4.03e-14	5.2e-12	21.4627
NLRC5	0.11351	3.2148	8.05881	4.19e-14	5.36e-12	21.4254
GUCA2B	-0.259194	3.36074	-8.05568	4.27e-14	5.43e-12	21.4058
LIPC	-0.128439	2.58023	-8.04065	4.7e-14	5.93e-12	21.3119
GPX8	0.228243	2.81229	8.03379	4.91e-14	6.12e-12	21.2691
EAPP	-0.0812667	3.20058	-8.03344	4.92e-14	6.12e-12	21.2669
NHEJ1	-0.120343	3.09267	-8.02524	5.19e-14	6.41e-12	21.2157
C6orf123	-0.132085	2.69272	-8.01247	5.63e-14	6.9e-12	21.1361
KDR	0.204945	3.06847	8.01072	5.69e-14	6.93e-12	21.1252
ZNF395	-0.0751304	3.1299	-8.00019	6.08e-14	7.36e-12	21.0596
NAP1L2	-0.128314	2.40583	-7.99249	6.39e-14	7.66e-12	21.0117
PDZK1IP1	0.201902	3.43958	7.9918	6.42e-14	7.66e-12	21.0073
DRAM1	0.224385	3.11476	7.98483	6.71e-14	7.96e-12	20.964
DNAJC10	0.110143	3.33857	7.97909	6.96e-14	8.2e-12	20.9283
VWA1	0.0816588	3.19008	7.96723	7.5e-14	8.78e-12	20.8545
WNT5A	0.277149	3.03489	7.95636	8.03e-14	9.31e-12	20.787
ADAMTS9	0.229966	3.05633	7.9559	8.06e-14	9.31e-12	20.7842
RTEL1	0.116713	3.08057	7.95258	8.23e-14	9.45e-12	20.7636
PSMB10	0.0749266	3.27407	7.94556	8.6e-14	9.82e-12	20.72
GBP4	0.280147	3.12943	7.94177	8.81e-14	9.99e-12	20.6965
HDLBP	0.0332189	3.61031	7.93381	9.26e-14	1.04e-11	20.6472
SELP	0.305805	2.97019	7.92792	9.62e-14	1.08e-11	20.6106
PLCL2	-0.0843459	3.10721	-7.92262	9.94e-14	1.11e-11	20.5778
MANF	0.0738683	3.42896	7.92003	1.01e-13	1.12e-11	20.5618
TMEM56	-0.193954	3.21382	-7.91305	1.06e-13	1.16e-11	20.5186
SIL1	0.0632465	3.09331	7.91241	1.06e-13	1.16e-11	20.5146
APOL2	0.118496	3.05347	7.89784	1.16e-13	1.26e-11	20.4245
MT1X	-0.148402	3.39892	-7.88896	1.23e-13	1.33e-11	20.3696
AGTRAP	0.0816389	3.21055	7.88665	1.25e-13	1.34e-11	20.3553
SLC17A9	0.116602	3.14572	7.88081	1.29e-13	1.38e-11	20.3192
TM4SF18	0.196914	2.91997	7.87483	1.34e-13	1.43e-11	20.2823
CFB	0.211753	3.45364	7.86641	1.42e-13	1.5e-11	20.2303
ENC1	0.104245	3.1938	7.85606	1.51e-13	1.59e-11	20.1666
ENO1	0.0530131	3.66535	7.84583	1.61e-13	1.68e-11	20.1035
IRF1	0.118769	3.39598	7.84402	1.63e-13	1.69e-11	20.0924
PSMB2	0.0509966	3.46041	7.84166	1.66e-13	1.71e-11	20.0778
SLC38A5	0.144154	3.00886	7.83171	1.76e-13	1.8e-11	20.0166
SBNO2	0.0917629	3.23142	7.83136	1.77e-13	1.8e-11	20.0144
TBXAS1	0.142866	3.1208	7.81518	1.96e-13	1.98e-11	19.915
ACSL4	0.282481	3.03766	7.80412	2.1e-13	2.11e-11	19.847
SRPX2	0.194905	2.96204	7.80366	2.1e-13	2.11e-11	19.8442
TMEM165	0.0834486	3.42704	7.7995	2.16e-13	2.15e-11	19.8186
TMEM214	0.0442495	3.43693	7.79418	2.23e-13	2.21e-11	19.786
PSMB9	0.128179	3.34213	7.79104	2.28e-13	2.24e-11	19.7667
PRDM1	0.195231	3.29509	7.78446	2.37e-13	2.32e-11	19.7263
TAPBP	0.0453481	3.60085	7.78214	2.41e-13	2.35e-11	19.7121
RBPMS	0.170276	3.17299	7.76867	2.62e-13	2.54e-11	19.6296
P2RY1	-0.123447	3.01131	-7.76104	2.74e-13	2.65e-11	19.5829
ERCC6	-0.0677583	2.99597	-7.75973	2.77e-13	2.65e-11	19.5749
CHMP4B	-0.0463626	3.41007	-7.75921	2.78e-13	2.65e-11	19.5717
LYN	0.13304	3.40791	7.74237	3.08e-13	2.93e-11	19.4687
HYOU1	0.0780034	3.42681	7.74136	3.1e-13	2.93e-11	19.4625
KIAA0195	-0.0740283	3.25377	-7.73577	3.21e-13	3.02e-11	19.4284
KLHL8	-0.0978329	3.04425	-7.73442	3.24e-13	3.03e-11	19.4201
ZFP3	-0.103609	3.0293	-7.73273	3.28e-13	3.04e-11	19.4098
CXCL2	0.298691	3.05859	7.73024	3.33e-13	3.08e-11	19.3946
TSHZ1	-0.0940328	3.12911	-7.72917	3.35e-13	3.08e-11	19.388
PHKA1	0.121689	2.89928	7.72452	3.45e-13	3.16e-11	19.3597
ASCC3	0.076104	3.22533	7.72237	3.49e-13	3.18e-11	19.3465
ZNF91	-0.120419	3.35338	-7.72178	3.51e-13	3.18e-11	19.3429
SLC38A4	-0.278773	2.53061	-7.7209	3.53e-13	3.18e-11	19.3375
FAM47E	-0.136778	2.48783	-7.71848	3.58e-13	3.21e-11	19.3228
ARMCX3	0.0826654	3.04943	7.71535	3.65e-13	3.26e-11	19.3037
DNAH7	-0.108019	2.58189	-7.71359	3.69e-13	3.28e-11	19.2929
SEC16A	0.0453349	3.27945	7.71288	3.71e-13	3.28e-11	19.2886
TCN1	0.473493	2.95419	7.71005	3.77e-13	3.32e-11	19.2714
IGSF9	-0.149383	3.11263	-7.70634	3.86e-13	3.37e-11	19.2487
PML	0.0959624	3.15856	7.7059	3.87e-13	3.37e-11	19.2461
CNST	-0.0750288	3.06301	-7.70519	3.89e-13	3.37e-11	19.2418
GABARAPL2	-0.0329519	3.51221	-7.70192	3.97e-13	3.42e-11	19.2218
CDC14A	-0.17458	3.07825	-7.6997	4.02e-13	3.46e-11	19.2083
ALDH5A1	-0.115828	2.9582	-7.69429	4.16e-13	3.56e-11	19.1753
HOXA2	-0.147173	2.82212	-7.68754	4.34e-13	3.69e-11	19.1342
CLDN1	0.291447	3.0306	7.68679	4.36e-13	3.69e-11	19.1297
CHAD	-0.172305	3.01113	-7.67693	4.64e-13	3.91e-11	19.0696
STEAP4	0.32754	2.965	7.67337	4.74e-13	3.98e-11	19.048
MPZL3	-0.0780883	3.15557	-7.67152	4.79e-13	4e-11	19.0368
CEP55	0.151189	3.07465	7.66969	4.85e-13	4.03e-11	19.0257
ATP10D	0.0908102	3.06798	7.66851	4.88e-13	4.04e-11	19.0185
ANKRD27	-0.0582099	3.21635	-7.66701	4.93e-13	4.06e-11	19.0094
CARD16	0.132272	2.99135	7.66058	5.13e-13	4.19e-11	18.9703
STAT3	0.054452	3.57131	7.66032	5.14e-13	4.19e-11	18.9687
PHLDA1	0.21487	3.18333	7.65511	5.31e-13	4.31e-11	18.9371
POMT1	-0.0581637	3.09484	-7.65435	5.33e-13	4.31e-11	18.9325
CDC27	0.0639893	3.21875	7.65168	5.42e-13	4.36e-11	18.9162
HLA-E	0.041017	3.69393	7.64362	5.7e-13	4.57e-11	18.8674
EFNA1	-0.154348	3.14268	-7.64296	5.72e-13	4.57e-11	18.8634
ZBP1	0.165029	3.06201	7.63922	5.86e-13	4.64e-11	18.8407
MUC1	0.227938	3.53923	7.63899	5.86e-13	4.64e-11	18.8393
OSMR	0.293557	3.12744	7.63809	5.9e-13	4.64e-11	18.8338
MRPL34	-0.0717505	3.1811	-7.63128	6.15e-13	4.82e-11	18.7925
MT1F	-0.167046	3.58521	-7.62452	6.41e-13	5.01e-11	18.7516
UBE2L6	0.0966288	3.23869	7.61395	6.85e-13	5.31e-11	18.6876
HSPA5	0.0647184	3.6175	7.61354	6.86e-13	5.31e-11	18.6851
CDH5	0.176069	3.14194	7.6104	7e-13	5.39e-11	18.6661
FBXO6	0.0876004	3.09609	7.6094	7.04e-13	5.39e-11	18.66
GRINA	0.0804725	3.26014	7.60926	7.05e-13	5.39e-11	18.6591
ATPAF1	-0.0716671	2.97223	-7.58435	8.22e-13	6.26e-11	18.5086
KDELR3	0.115612	3.38976	7.57311	8.81e-13	6.68e-11	18.4408
RUNDC3B	-0.227382	2.88855	-7.57182	8.88e-13	6.7e-11	18.433
MT1E	-0.108342	3.45198	-7.56831	9.07e-13	6.82e-11	18.4118
CPNE2	-0.103107	3.38613	-7.55894	9.61e-13	7.19e-11	18.3554
SFT2D3	-0.0412964	3.10778	-7.55741	9.7e-13	7.21e-11	18.3461
ASPHD2	0.164418	3.06785	7.55734	9.71e-13	7.21e-11	18.3457
CXCL11	0.41132	2.95802	7.5555	9.82e-13	7.26e-11	18.3346
CASP1	0.146035	3.38042	7.55065	1.01e-12	7.45e-11	18.3054
FZD3	0.125299	2.90637	7.54957	1.02e-12	7.47e-11	18.2989
MT1G	-0.156161	3.63567	-7.54627	1.04e-12	7.59e-11	18.279
MAP7D2	-0.124405	2.62637	-7.54149	1.07e-12	7.78e-11	18.2503
POLD3	0.0903515	3.10785	7.53976	1.08e-12	7.84e-11	18.2398
RPN2	0.0615587	3.50702	7.51878	1.23e-12	8.85e-11	18.1137
ICAM1	0.224229	3.2264	7.51856	1.23e-12	8.85e-11	18.1124
XYLT1	-0.0513555	3.25328	-7.513	1.27e-12	9.1e-11	18.079
PFN2	-0.163707	3.17458	-7.51271	1.28e-12	9.1e-11	18.0773
RIPK2	0.161421	3.1078	7.50892	1.31e-12	9.28e-11	18.0545
ACSF2	-0.23074	3.14883	-7.48079	1.55e-12	1.1e-10	17.8858
CHI3L1	0.464823	3.18209	7.47941	1.57e-12	1.1e-10	17.8775
HCP5	0.0868597	3.29309	7.47762	1.58e-12	1.11e-10	17.8668
CATSPERB	0.261611	2.87829	7.46315	1.73e-12	1.21e-10	17.7803
COX20	-0.0488298	3.24966	-7.46179	1.74e-12	1.21e-10	17.7721
SLC22A5	-0.210185	3.25052	-7.45146	1.86e-12	1.29e-10	17.7104
RRM2	0.149983	3.12108	7.44318	1.95e-12	1.35e-10	17.6609
SGK223	-0.10377	3.17675	-7.43655	2.04e-12	1.4e-10	17.6213
MICALCL	-0.135022	2.89252	-7.42672	2.16e-12	1.48e-10	17.5627
F3	0.13128	3.19531	7.42421	2.19e-12	1.5e-10	17.5477
TMEM133	-0.102921	3.06737	-7.42318	2.21e-12	1.5e-10	17.5416
ENG	0.152309	3.31679	7.41591	2.31e-12	1.56e-10	17.4983
TRIM16	0.0950179	3.21738	7.41	2.39e-12	1.62e-10	17.4631
PGAP3	-0.0959181	3.19054	-7.40365	2.49e-12	1.67e-10	17.4253
PITPNC1	0.174218	3.18066	7.40036	2.54e-12	1.7e-10	17.4057
C11orf53	-0.106408	2.75331	-7.39936	2.55e-12	1.7e-10	17.3998
LCMT1	-0.0647628	3.21974	-7.39529	2.62e-12	1.74e-10	17.3756
PECAM1	0.195706	3.39325	7.39466	2.63e-12	1.74e-10	17.3718
SERPINA3	0.310683	3.12504	7.39321	2.65e-12	1.75e-10	17.3632
TPRG1L	-0.0739353	3.34749	-7.39171	2.67e-12	1.76e-10	17.3543
COL4A1	0.190123	3.2155	7.38786	2.74e-12	1.8e-10	17.3314
KHDRBS2	-0.103228	2.60404	-7.38178	2.84e-12	1.86e-10	17.2953
BATF2	0.112134	3.20271	7.3781	2.9e-12	1.89e-10	17.2734
FLT1	0.1805	3.00138	7.36753	3.1e-12	2.01e-10	17.2106
GCN1L1	0.0421813	3.27321	7.36534	3.14e-12	2.03e-10	17.1976
DYRK2	-0.078035	3.40537	-7.36432	3.16e-12	2.03e-10	17.1916
GALNT2	0.072974	3.31737	7.36079	3.23e-12	2.07e-10	17.1707
TAP2	0.114807	3.31766	7.35704	3.3e-12	2.11e-10	17.1484
PDE6A	-0.181974	2.64345	-7.35308	3.38e-12	2.15e-10	17.125
PNP	0.0934994	3.33611	7.34522	3.54e-12	2.25e-10	17.0784
LOC101060747	-0.0421434	3.48157	-7.34248	3.6e-12	2.28e-10	17.0622
ELTD1	0.284858	2.98784	7.34099	3.64e-12	2.29e-10	17.0533
MAGI1	-0.0985911	3.17439	-7.33862	3.69e-12	2.31e-10	17.0393
CYP4X1	0.19681	2.84366	7.3384	3.69e-12	2.31e-10	17.038
FEN1	0.0675317	3.1156	7.33652	3.74e-12	2.33e-10	17.0269
CEBPD	0.0670378	3.37697	7.33308	3.82e-12	2.37e-10	17.0065
PFKFB3	0.18733	3.27352	7.3308	3.87e-12	2.4e-10	16.993
TMCO1	-0.0652631	3.47326	-7.32911	3.91e-12	2.41e-10	16.9831
CXCL8	0.389819	3.13693	7.32693	3.96e-12	2.44e-10	16.9702
PSMB8	0.0743347	3.24355	7.32388	4.03e-12	2.47e-10	16.9521
FOXJ3	-0.0508537	3.36764	-7.3206	4.11e-12	2.52e-10	16.9327
PSKH1	-0.0526395	3.16317	-7.31732	4.2e-12	2.56e-10	16.9134
PTGS2	0.382045	3.02355	7.31333	4.3e-12	2.61e-10	16.8898
GPR116	0.202154	2.96647	7.30681	4.47e-12	2.71e-10	16.8513
SFXN5	-0.0539018	2.99546	-7.29862	4.7e-12	2.83e-10	16.8029
PMM1	-0.110448	3.06854	-7.29786	4.72e-12	2.84e-10	16.7985
PDK2	-0.166167	3.22439	-7.29699	4.74e-12	2.84e-10	16.7934
KIAA0895	0.111633	2.77583	7.29662	4.75e-12	2.84e-10	16.7912
EXTL3	0.0548184	3.04583	7.28923	4.97e-12	2.95e-10	16.7476
ARHGAP42	-0.109629	3.11421	-7.28911	4.98e-12	2.95e-10	16.7469
TMED9	0.0726686	3.39704	7.28606	5.07e-12	3e-10	16.7289
DOCK1	-0.0608072	3.19454	-7.28408	5.13e-12	3.02e-10	16.7173
GABRA2	-0.222105	2.75107	-7.28088	5.23e-12	3.07e-10	16.6984
CYYR1	0.183442	3.0462	7.28016	5.25e-12	3.07e-10	16.6942
BTN3A3	0.126487	3.18438	7.27917	5.28e-12	3.08e-10	16.6883
FGFR3	-0.135468	3.14663	-7.27851	5.3e-12	3.09e-10	16.6844
COL15A1	0.180715	3.1863	7.27584	5.39e-12	3.13e-10	16.6687
SEMA5A	-0.127234	3.26852	-7.27373	5.46e-12	3.16e-10	16.6563
SLC30A1	-0.0798874	3.27355	-7.272	5.52e-12	3.17e-10	16.6461
RNF213	0.107944	3.41852	7.27164	5.53e-12	3.17e-10	16.644
CCL11	0.185137	3.06976	7.26976	5.59e-12	3.2e-10	16.633
AQP9	0.419242	2.98858	7.26392	5.79e-12	3.3e-10	16.5986
GPR126	0.196816	3.26643	7.26302	5.82e-12	3.31e-10	16.5933
FILIP1L	0.123569	3.00333	7.26083	5.9e-12	3.35e-10	16.5804
ZNFX1	0.0653025	3.34884	7.25857	5.98e-12	3.37e-10	16.5671
ACTN1	0.0907476	3.51051	7.25855	5.98e-12	3.37e-10	16.567
RPN1	0.0495313	3.48882	7.25525	6.1e-12	3.43e-10	16.5476
CDH3	0.301935	3.06159	7.25344	6.17e-12	3.45e-10	16.537
ELMSAN1	-0.0540833	3.14929	-7.25118	6.25e-12	3.49e-10	16.5237
COL6A3	0.219024	3.31423	7.25014	6.29e-12	3.5e-10	16.5176
HAPLN3	0.159514	3.03081	7.24783	6.38e-12	3.54e-10	16.504
ACVR1	0.0770653	3.0978	7.24571	6.46e-12	3.57e-10	16.4915
SEPHS2	-0.0773071	3.39837	-7.24533	6.47e-12	3.57e-10	16.4893
CIPC	-0.106818	3.13925	-7.24207	6.6e-12	3.63e-10	16.4702
APLNR	0.14041	3.09037	7.24098	6.65e-12	3.64e-10	16.4638
TRIM69	0.0793789	2.81925	7.23604	6.85e-12	3.74e-10	16.4348
TEKT3	-0.078813	2.52123	-7.23502	6.89e-12	3.75e-10	16.4288
AHR	0.0918439	3.40396	7.23404	6.93e-12	3.76e-10	16.4231
ANKRD22	0.248681	3.19992	7.23294	6.97e-12	3.78e-10	16.4166
MID1IP1	0.054353	3.17068	7.23021	7.09e-12	3.83e-10	16.4006
SCARB2	-0.0413218	3.45516	-7.22144	7.47e-12	4.02e-10	16.3492
HOXA5	-0.133183	3.04565	-7.21269	7.87e-12	4.22e-10	16.2979
FAM134A	-0.0514712	3.25287	-7.21233	7.89e-12	4.22e-10	16.2958
PSD3	-0.100997	3.11794	-7.19678	8.66e-12	4.62e-10	16.2048
CHRNA1	-0.114887	2.74543	-7.19538	8.73e-12	4.65e-10	16.1966
SLFN5	0.140627	3.24757	7.19334	8.84e-12	4.69e-10	16.1847
LRRC8B	0.0699796	3.09528	7.19088	8.97e-12	4.75e-10	16.1703
SLC9A7	0.145016	2.94848	7.17532	9.85e-12	5.19e-10	16.0795
MAP3K2	-0.0644262	3.2984	-7.1746	9.89e-12	5.2e-10	16.0752
CADPS2	0.0698924	3.0503	7.17339	9.96e-12	5.22e-10	16.0682
ASPH	0.083239	3.25204	7.1722	1e-11	5.24e-10	16.0612
PTPN13	0.184264	2.86043	7.17008	1.02e-11	5.3e-10	16.0489
TDP2	-0.125612	3.46354	-7.16766	1.03e-11	5.36e-10	16.0347
TTL	0.0681865	3.10885	7.16686	1.04e-11	5.36e-10	16.0301
PAM	0.0905466	3.23295	7.16647	1.04e-11	5.36e-10	16.0278
LMBRD1	-0.066667	3.34635	-7.16339	1.06e-11	5.45e-10	16.0098
MYEOV	0.164901	3.0846	7.16297	1.06e-11	5.45e-10	16.0074
UBE2S	0.0717824	3.13129	7.16145	1.07e-11	5.48e-10	15.9986
F2RL2	0.237082	2.90202	7.16093	1.07e-11	5.48e-10	15.9955
SMAD7	-0.093582	3.05985	-7.15227	1.13e-11	5.76e-10	15.9451
S100P	0.218966	3.37432	7.1518	1.13e-11	5.76e-10	15.9423
CKAP4	0.0737579	3.41093	7.15056	1.14e-11	5.78e-10	15.9351
MIER3	-0.132797	3.32575	-7.14917	1.15e-11	5.81e-10	15.927
MYLIP	-0.0811543	3.18306	-7.14269	1.2e-11	6.03e-10	15.8893
SEC14L1	0.11126	3.22419	7.14121	1.21e-11	6.06e-10	15.8807
PIWIL2	-0.0921495	2.59402	-7.13893	1.22e-11	6.13e-10	15.8674
FAM73A	-0.0670202	3.06082	-7.13637	1.24e-11	6.21e-10	15.8525
PHLPP2	-0.217201	3.29419	-7.13546	1.25e-11	6.22e-10	15.8472
SOS2	-0.0701752	3.39495	-7.13473	1.25e-11	6.23e-10	15.843
ASRGL1	0.141626	3.17024	7.1245	1.33e-11	6.6e-10	15.7835
CRBN	-0.0602281	3.31412	-7.12007	1.37e-11	6.76e-10	15.7578
DUSP4	0.161299	2.90898	7.1175	1.39e-11	6.85e-10	15.7428
BMP3	-0.264965	3.00129	-7.11154	1.44e-11	7.07e-10	15.7083
TRPM6	-0.312234	3.11738	-7.11116	1.44e-11	7.07e-10	15.706
EMR2	0.230107	3.01514	7.10832	1.47e-11	7.17e-10	15.6895
NEU1	-0.0803271	3.31356	-7.10792	1.47e-11	7.17e-10	15.6873
SLC28A3	0.177081	2.9882	7.10371	1.51e-11	7.33e-10	15.6628
DUSP10	0.144786	2.96553	7.1026	1.52e-11	7.34e-10	15.6564
CNGA1	-0.225149	2.63513	-7.10258	1.52e-11	7.34e-10	15.6563
PHYH	-0.132769	3.189	-7.09941	1.55e-11	7.46e-10	15.6379
PELO	0.0707914	3.17631	7.09354	1.6e-11	7.7e-10	15.6039
PPP2R3A	-0.144706	2.95443	-7.09061	1.63e-11	7.8e-10	15.5869
HEG1	0.175194	3.14198	7.0905	1.63e-11	7.8e-10	15.5863
CCND1	0.0646419	3.30405	7.09011	1.63e-11	7.8e-10	15.584
PGRMC1	-0.0655545	3.54507	-7.0881	1.65e-11	7.87e-10	15.5724
GNA15	0.185163	3.11638	7.08661	1.67e-11	7.92e-10	15.5637
PRDX4	0.0982695	3.13321	7.0848	1.69e-11	7.99e-10	15.5532
F2R	0.157459	3.09381	7.08382	1.7e-11	8.01e-10	15.5476
SDF2L1	0.0759298	3.15287	7.08339	1.7e-11	8.01e-10	15.5451
ACADM	-0.104799	3.40683	-7.07526	1.79e-11	8.38e-10	15.4981
TTYH3	0.0762869	3.26035	7.06801	1.86e-11	8.73e-10	15.4561
CD276	0.0763438	3.23051	7.06498	1.9e-11	8.86e-10	15.4386
BMX	-0.103939	2.68791	-7.06421	1.91e-11	8.88e-10	15.4341
BTN3A1	0.0984342	3.25412	7.06325	1.92e-11	8.91e-10	15.4286
C8orf4	0.149801	3.05453	7.0625	1.93e-11	8.93e-10	15.4243
ZNF57	-0.109602	3.1548	-7.06061	1.95e-11	9e-10	15.4133
KYNU	0.391728	2.96439	7.06001	1.95e-11	9.01e-10	15.4099
SAP30L	-0.0736781	3.1683	-7.05803	1.98e-11	9.1e-10	15.3984
FAM168B	-0.0450266	3.28492	-7.0568	1.99e-11	9.14e-10	15.3913
IFI16	0.156654	3.23156	7.05401	2.02e-11	9.27e-10	15.3752
CCNF	0.0670939	2.9867	7.05328	2.03e-11	9.28e-10	15.371
ADD3	-0.0746983	3.36953	-7.05051	2.07e-11	9.41e-10	15.355
CD93	0.175403	3.19379	7.04782	2.1e-11	9.54e-10	15.3395
FZD7	-0.120228	2.98064	-7.04327	2.16e-11	9.77e-10	15.3132
TMEM80	-0.0623853	3.1619	-7.03625	2.25e-11	1.02e-09	15.2728
SHCBP1	0.147837	2.93967	7.03579	2.25e-11	1.02e-09	15.2701
AUH	-0.0719291	3.18354	-7.03294	2.29e-11	1.03e-09	15.2537
SLCO4A1	0.159871	3.07595	7.0308	2.32e-11	1.04e-09	15.2413
APOL3	0.130289	2.98059	7.02629	2.38e-11	1.07e-09	15.2154
CDH11	0.172472	3.20829	7.02402	2.42e-11	1.08e-09	15.2023
TRIP13	0.111152	2.9431	7.01927	2.48e-11	1.11e-09	15.175
TMEM39A	0.0610197	3.24538	7.01631	2.53e-11	1.12e-09	15.1579
TK1	0.0905245	3.24272	7.01319	2.58e-11	1.14e-09	15.14
CABIN1	0.0361241	3.17248	7.01152	2.6e-11	1.15e-09	15.1304
PGM3	0.0920536	3.17238	7.01094	2.61e-11	1.15e-09	15.127
TXLNA	0.0537256	3.23813	7.00879	2.64e-11	1.16e-09	15.1147
KCNG1	-0.0919869	2.93389	-7.0002	2.78e-11	1.22e-09	15.0653
IGKC	0.165282	3.61838	6.99811	2.81e-11	1.23e-09	15.0533
PLAU	0.233107	3.19368	6.99762	2.82e-11	1.23e-09	15.0505
DNAJB11	0.0730714	3.30113	6.99761	2.82e-11	1.23e-09	15.0504
ZNF608	-0.0829811	3.05607	-6.99579	2.85e-11	1.24e-09	15.04
ECT2	0.136812	3.08427	6.98983	2.96e-11	1.28e-09	15.0057
IRAK3	0.276236	2.95259	6.98915	2.97e-11	1.28e-09	15.0019
NAMPT	0.118746	3.57711	6.98324	3.07e-11	1.33e-09	14.9679
PROC	-0.0770798	2.93093	-6.9803	3.13e-11	1.35e-09	14.9511
IGSF3	-0.124191	3.13525	-6.97959	3.14e-11	1.35e-09	14.947
MAGED1	0.0737461	3.3829	6.97826	3.16e-11	1.35e-09	14.9394
SUGCT	-0.171236	2.8457	-6.97811	3.17e-11	1.35e-09	14.9385
TMEM38B	-0.120723	2.99209	-6.97776	3.17e-11	1.35e-09	14.9366
SPRYD7	-0.0669782	3.12338	-6.97771	3.17e-11	1.35e-09	14.9362
PHF7	-0.0968241	2.88953	-6.973	3.26e-11	1.38e-09	14.9092
CKMT2	-0.0860057	2.66932	-6.972	3.28e-11	1.39e-09	14.9035
TEK	0.153657	2.95905	6.97021	3.32e-11	1.4e-09	14.8932
C1R	0.168902	3.32987	6.96865	3.35e-11	1.41e-09	14.8843
OAS3	0.108763	3.15643	6.96797	3.36e-11	1.41e-09	14.8804
CLN5	-0.0717201	3.17593	-6.96792	3.36e-11	1.41e-09	14.8801
SPPL3	-0.048239	3.32619	-6.9617	3.49e-11	1.46e-09	14.8445
RGS5	0.218084	3.26229	6.96048	3.51e-11	1.47e-09	14.8375
ENTPD5	-0.196775	3.32869	-6.95376	3.65e-11	1.52e-09	14.7991
MMP12	0.358895	3.27378	6.9488	3.76e-11	1.56e-09	14.7707
APOH	-0.0716895	2.45547	-6.9485	3.77e-11	1.56e-09	14.769
RNF24	0.10879	3.0773	6.94537	3.84e-11	1.59e-09	14.7511
LRG1	0.11226	3.13458	6.94215	3.91e-11	1.61e-09	14.7327
EPHX1	-0.0908322	3.15492	-6.93833	4e-11	1.65e-09	14.7109
ZYX	0.0762658	3.32339	6.93611	4.05e-11	1.66e-09	14.6982
2025-03-08	-0.0872656	3.3051	-6.93473	4.08e-11	1.67e-09	14.6903
FOXM1	0.106759	3.10114	6.9344	4.09e-11	1.67e-09	14.6884
SLC26A2	-0.316094	3.35832	-6.9336	4.11e-11	1.68e-09	14.6838
OTUB2	0.117126	2.91925	6.92863	4.23e-11	1.72e-09	14.6555
NPY	-0.108606	2.8833	-6.92796	4.25e-11	1.73e-09	14.6517
NDRG1	-0.0679281	3.54549	-6.92752	4.26e-11	1.73e-09	14.6491
LYRM7	-0.0930372	2.91481	-6.92167	4.41e-11	1.78e-09	14.6158
TCP11L1	-0.0853952	3.02908	-6.91668	4.54e-11	1.83e-09	14.5873
MMP14	0.0957441	3.24234	6.90936	4.73e-11	1.91e-09	14.5456
PSME4	0.0696732	3.29111	6.907	4.8e-11	1.93e-09	14.5321
SLC1A4	0.121735	3.15409	6.90614	4.82e-11	1.93e-09	14.5273
ZNF350	-0.0918783	2.91917	-6.90402	4.88e-11	1.95e-09	14.5152
CDIPT	-0.0538669	3.35647	-6.90247	4.93e-11	1.97e-09	14.5064
COTL1	0.0670637	3.35685	6.89924	5.02e-11	2e-09	14.488
EIF4G1	0.0394979	3.33841	6.8982	5.05e-11	2.01e-09	14.4821
TESK2	-0.109655	3.12708	-6.89754	5.07e-11	2.01e-09	14.4783
PHTF1	0.0977226	2.85602	6.89676	5.1e-11	2.02e-09	14.4739
PPARGC1A	-0.210504	3.08571	-6.89561	5.13e-11	2.02e-09	14.4674
IFI35	0.0741459	3.25038	6.89476	5.15e-11	2.03e-09	14.4625
OLFM4	0.197587	3.76074	6.89425	5.17e-11	2.03e-09	14.4596
UGGT1	0.0481836	3.38819	6.88801	5.36e-11	2.1e-09	14.4241
MKL1	0.0429593	3.15591	6.88494	5.46e-11	2.14e-09	14.4066
RNF152	-0.148529	3.00721	-6.88449	5.47e-11	2.14e-09	14.4041
AMT	-0.0920861	3.09861	-6.88112	5.58e-11	2.17e-09	14.385
RBM4B	-0.0390101	3.21794	-6.88059	5.6e-11	2.18e-09	14.382
LRP6	-0.0744458	3.18718	-6.8803	5.61e-11	2.18e-09	14.3803
C2orf88	-0.143023	3.17326	-6.87316	5.85e-11	2.26e-09	14.3397
ITGA5	0.200024	3.22828	6.87147	5.9e-11	2.28e-09	14.3302
ANLN	0.144661	3.07257	6.86741	6.04e-11	2.33e-09	14.3071
ALPL	0.192586	3.02983	6.8667	6.07e-11	2.33e-09	14.3031
ZNF618	0.0760559	3.01371	6.8642	6.16e-11	2.36e-09	14.2889
MAGED2	0.0606959	3.23939	6.86369	6.18e-11	2.37e-09	14.286
ANGPTL2	0.201606	3.16586	6.85457	6.51e-11	2.49e-09	14.2343
GAL3ST1	-0.151697	3.06544	-6.85186	6.62e-11	2.52e-09	14.2189
MSTO1	0.0698727	3.12911	6.85147	6.63e-11	2.52e-09	14.2167
E2F5	0.116083	3.11365	6.85127	6.64e-11	2.52e-09	14.2156
PXMP2	-0.127519	3.37909	-6.84968	6.7e-11	2.54e-09	14.2066
MVB12B	-0.0604911	3.07681	-6.84911	6.72e-11	2.54e-09	14.2034
ZNF763	-0.0943202	2.81865	-6.84526	6.87e-11	2.59e-09	14.1816
HOXA6	-0.152422	3.02702	-6.84513	6.88e-11	2.59e-09	14.1809
ALDH18A1	-0.0826813	3.35837	-6.84331	6.95e-11	2.61e-09	14.1705
SSTR1	-0.129425	3.05866	-6.84282	6.97e-11	2.61e-09	14.1678
HOXA3	-0.100549	2.96846	-6.8406	7.06e-11	2.64e-09	14.1552
ZNF600	-0.0862296	2.93663	-6.83974	7.1e-11	2.65e-09	14.1503
ALCAM	0.0738294	3.27207	6.83627	7.24e-11	2.7e-09	14.1307
KPNA2	0.0998246	3.43392	6.8262	7.68e-11	2.85e-09	14.0738
PROSC	-0.0475288	3.3229	-6.8235	7.8e-11	2.89e-09	14.0585
SERINC1	-0.0450434	3.45412	-6.82134	7.9e-11	2.92e-09	14.0463
KIRREL	0.128963	2.99733	6.82045	7.94e-11	2.93e-09	14.0413
PDE4B	0.172538	2.95419	6.82012	7.95e-11	2.93e-09	14.0394
PDLIM1	-0.0376258	3.56254	-6.81878	8.01e-11	2.95e-09	14.0319
MAP3K5	0.07687	3.24749	6.81836	8.03e-11	2.95e-09	14.0295
LOXL2	0.176923	3.19159	6.81772	8.06e-11	2.96e-09	14.0259
AUTS2	-0.0697174	3.10001	-6.816	8.14e-11	2.98e-09	14.0161
NFS1	-0.0495485	3.13874	-6.80672	8.59e-11	3.14e-09	13.9638
RAPGEF4	0.123369	2.75667	6.80259	8.8e-11	3.21e-09	13.9405
ZNF480	-0.0672676	3.08326	-6.80152	8.86e-11	3.22e-09	13.9345
ZNF585B	-0.0783065	2.99864	-6.80043	8.91e-11	3.23e-09	13.9283
GCOM1	-0.103797	3.06753	-6.79968	8.95e-11	3.24e-09	13.9241
GBP5	0.28596	3.03647	6.79739	9.07e-11	3.28e-09	13.9112
TMEM14C	-0.0501175	3.4929	-6.79711	9.08e-11	3.28e-09	13.9096
LAMB1	0.0757317	3.36137	6.79619	9.13e-11	3.28e-09	13.9044
PDPN	0.180763	2.96714	6.79607	9.14e-11	3.28e-09	13.9037
PEX11A	-0.0966463	3.04812	-6.79077	9.42e-11	3.38e-09	13.8739
ZNF593	0.0588042	3.15731	6.78764	9.59e-11	3.43e-09	13.8562
BHLHE40	0.127377	3.30637	6.78624	9.67e-11	3.45e-09	13.8484
NUDT7	-0.11077	3.12929	-6.78406	9.79e-11	3.49e-09	13.8361
PEX26	-0.0923795	3.30069	-6.78298	9.86e-11	3.51e-09	13.83
SH3PXD2B	0.128737	3.11744	6.78212	9.9e-11	3.52e-09	13.8252
FPR1	0.249355	2.94546	6.78163	9.93e-11	3.52e-09	13.8224
SOCS1	0.135491	3.12699	6.77846	1.01e-10	3.58e-09	13.8046
NMT2	-0.0852937	3.06562	-6.77494	1.03e-10	3.64e-09	13.7848
MB21D1	0.151864	2.90021	6.76251	1.11e-10	3.91e-09	13.7149
PPA1	0.0497086	3.52589	6.76199	1.11e-10	3.91e-09	13.712
RSBN1	-0.0513954	3.20697	-6.76067	1.12e-10	3.93e-09	13.7046
COL1A1	0.158289	3.44181	6.76029	1.12e-10	3.93e-09	13.7024
ERG	0.14299	2.87575	6.75526	1.16e-10	4.04e-09	13.6742
RMDN2	-0.176721	2.93272	-6.74953	1.2e-10	4.17e-09	13.642
FOXO4	-0.0663935	3.15112	-6.74527	1.22e-10	4.26e-09	13.6182
PSMA5	0.0593302	3.22875	6.74211	1.25e-10	4.33e-09	13.6004
UBE2O	0.037344	3.06803	6.73576	1.29e-10	4.49e-09	13.5649
FUT8	0.10743	3.28199	6.73462	1.3e-10	4.5e-09	13.5585
CLDN8	-0.462229	2.72775	-6.73452	1.3e-10	4.5e-09	13.5579
RAMP3	0.0882913	3.13147	6.73341	1.31e-10	4.52e-09	13.5517
C6orf120	-0.0542594	3.24964	-6.73252	1.32e-10	4.54e-09	13.5468
TNIP3	0.467581	2.9383	6.73114	1.33e-10	4.56e-09	13.539
ZSWIM3	-0.0736103	2.87191	-6.73084	1.33e-10	4.56e-09	13.5373
CDKN2B	-0.172861	3.28953	-6.73066	1.33e-10	4.56e-09	13.5363
AFF1	-0.0365225	3.39079	-6.73044	1.33e-10	4.56e-09	13.5351
PLXNA2	-0.0981783	3.16599	-6.72924	1.34e-10	4.58e-09	13.5284
PLEKHG1	0.0867665	3.02702	6.72779	1.35e-10	4.61e-09	13.5202
C19orf10	0.0595386	3.3648	6.72366	1.39e-10	4.71e-09	13.4971
SLC25A42	-0.0503829	3.14583	-6.72113	1.41e-10	4.77e-09	13.483
C15orf40	-0.053428	3.02887	-6.71849	1.43e-10	4.83e-09	13.4682
PGM2L1	0.14219	3.04272	6.71665	1.44e-10	4.88e-09	13.4579
ACPP	0.20178	3.01737	6.7144	1.46e-10	4.93e-09	13.4454
GGT7	-0.0653732	3.01547	-6.7132	1.47e-10	4.95e-09	13.4386
PIM3	0.0715878	3.15733	6.70866	1.51e-10	5.07e-09	13.4133
SRPRB	0.0793021	3.33266	6.70826	1.51e-10	5.08e-09	13.411
NBEAL2	0.0733115	3.21863	6.70401	1.55e-10	5.19e-09	13.3873
TRAK2	-0.0698666	3.28403	-6.69824	1.6e-10	5.35e-09	13.3551
ZADH2	-0.0741917	3.21435	-6.69816	1.6e-10	5.35e-09	13.3547
RHOU	-0.135739	3.364	-6.6956	1.63e-10	5.42e-09	13.3404
MPND	-0.0789038	3.15308	-6.69414	1.64e-10	5.45e-09	13.3322
HTRA1	0.0931804	3.21904	6.69304	1.65e-10	5.48e-09	13.3261
GPR98	-0.0697637	2.54123	-6.68775	1.7e-10	5.64e-09	13.2966
PPIB	0.0300826	3.67694	6.68556	1.72e-10	5.7e-09	13.2844
FAM167B	0.0896249	2.94777	6.68404	1.74e-10	5.74e-09	13.2759
PUM2	-0.034358	3.43516	-6.68281	1.75e-10	5.77e-09	13.269
SGIP1	0.141782	2.72318	6.67881	1.79e-10	5.89e-09	13.2468
LAP3	0.0879577	3.32626	6.67661	1.82e-10	5.94e-09	13.2345
BST2	0.162431	3.0504	6.67661	1.82e-10	5.94e-09	13.2345
SMOX	0.112441	3.05737	6.67352	1.85e-10	6.04e-09	13.2173
TRPV3	-0.142962	2.84502	-6.67139	1.87e-10	6.1e-09	13.2055
HELZ2	0.0571509	3.05764	6.66987	1.89e-10	6.14e-09	13.197
CEP135	0.103087	2.87681	6.66895	1.9e-10	6.16e-09	13.1919
FEZ2	-0.0441287	3.11631	-6.6683	1.9e-10	6.17e-09	13.1882
CITED2	-0.0719807	3.39235	-6.66492	1.94e-10	6.28e-09	13.1694
SLC2A3	0.213577	3.09998	6.66326	1.96e-10	6.32e-09	13.1602
GARS	0.0693452	3.41068	6.66324	1.96e-10	6.32e-09	13.1601
IFI27L2	0.0478074	3.25954	6.65831	2.01e-10	6.49e-09	13.1327
FASN	0.0803805	3.19241	6.64984	2.11e-10	6.8e-09	13.0856
ARFGAP1	0.0327974	3.24157	6.64943	2.12e-10	6.8e-09	13.0834
SLC25A23	-0.112623	3.21369	-6.64762	2.14e-10	6.86e-09	13.0733
CALU	0.130572	3.26195	6.64695	2.15e-10	6.87e-09	13.0696
TPBG	0.0503685	3.25703	6.64674	2.15e-10	6.87e-09	13.0684
HMGCS2	-0.367427	3.295	-6.64614	2.16e-10	6.88e-09	13.0651
IST1	-0.0295309	3.4976	-6.64568	2.17e-10	6.89e-09	13.0626
WDR20	-0.0447231	3.00221	-6.64491	2.17e-10	6.91e-09	13.0582
THSD4	-0.111543	3.06441	-6.64179	2.21e-10	7.01e-09	13.0409
LAMC1	0.144583	3.22193	6.64163	2.22e-10	7.01e-09	13.0401
VPS18	0.0382925	3.09361	6.6405	2.23e-10	7.04e-09	13.0338
CERK	-0.0572431	3.33749	-6.63915	2.25e-10	7.09e-09	13.0263
TESC	0.112521	3.09075	6.63745	2.27e-10	7.14e-09	13.0169
CHPF2	0.0441613	3.16248	6.63324	2.32e-10	7.3e-09	12.9935
CEBPB	0.102522	3.29899	6.6321	2.34e-10	7.34e-09	12.9872
YIF1B	0.0584314	3.16772	6.62944	2.37e-10	7.44e-09	12.9725
DCPS	0.0790296	3.05123	6.62845	2.39e-10	7.47e-09	12.967
STK38	-0.0436111	3.43684	-6.62747	2.4e-10	7.49e-09	12.9615
PARP14	0.107475	3.34973	6.61786	2.54e-10	7.9e-09	12.9083
PYCR1	0.0783021	3.22662	6.61661	2.55e-10	7.94e-09	12.9014
ARPC1B	0.0538321	3.55461	6.61555	2.57e-10	7.98e-09	12.8956
CNTN3	-0.239943	2.73411	-6.61391	2.59e-10	8.04e-09	12.8864
ETFDH	-0.145632	3.19746	-6.6108	2.64e-10	8.15e-09	12.8693
BRAP	-0.037232	3.22914	-6.61054	2.64e-10	8.15e-09	12.8678
RTP4	0.0753659	2.94778	6.61036	2.65e-10	8.15e-09	12.8668
GATAD1	-0.0361693	3.20628	-6.61023	2.65e-10	8.15e-09	12.8661
TSHZ2	0.14107	2.90542	6.60987	2.65e-10	8.15e-09	12.8641
RAB11FIP1	-0.0812473	3.30091	-6.60661	2.7e-10	8.29e-09	12.8461
TRHDE	-0.263087	2.75589	-6.60343	2.75e-10	8.43e-09	12.8285
EIF5A2	0.126422	2.84099	6.60169	2.78e-10	8.5e-09	12.8189
FAM19A2	-0.0732103	2.54821	-6.60006	2.81e-10	8.56e-09	12.8098
FEM1B	-0.0320577	3.26906	-6.59991	2.81e-10	8.56e-09	12.809
RRNAD1	-0.0591249	3.08109	-6.59874	2.83e-10	8.6e-09	12.8026
SP3	-0.0252799	3.31496	-6.5963	2.87e-10	8.7e-09	12.7891
MAP4K4	0.107621	3.10649	6.59509	2.89e-10	8.75e-09	12.7824
TGFA	-0.0925238	3.02826	-6.59378	2.91e-10	8.8e-09	12.7752
S100A9	0.248704	3.13202	6.59342	2.91e-10	8.8e-09	12.7732
GTF2IRD2B	-0.0645026	2.99138	-6.59237	2.93e-10	8.84e-09	12.7674
CLEC1A	0.140163	2.69274	6.5915	2.95e-10	8.87e-09	12.7626
CXCL10	0.359543	3.17535	6.58932	2.98e-10	8.95e-09	12.7506
ABHD12	-0.0576953	3.29754	-6.58928	2.98e-10	8.95e-09	12.7503
TOE1	-0.0463609	3.13861	-6.58885	2.99e-10	8.96e-09	12.748
ERI1	0.0818608	3.0195	6.588	3e-10	8.99e-09	12.7433
ENPP1	-0.148524	3.10971	-6.58237	3.1e-10	9.26e-09	12.7122
PTTG1	0.083624	3.03907	6.58107	3.12e-10	9.31e-09	12.7051
CTSA	-0.0511177	3.54813	-6.5768	3.2e-10	9.53e-09	12.6815
SPRED2	-0.0705286	3.30696	-6.57372	3.26e-10	9.68e-09	12.6646
LDB2	0.129143	3.00679	6.57305	3.27e-10	9.7e-09	12.6609
STRIP2	0.197172	2.78234	6.57263	3.28e-10	9.71e-09	12.6585
NT5DC2	0.116944	3.15332	6.57216	3.29e-10	9.71e-09	12.6559
SSR3	0.0749868	3.39392	6.57205	3.29e-10	9.71e-09	12.6553
SPCS3	0.0852599	3.39116	6.57162	3.3e-10	9.71e-09	12.653
NID1	0.166592	3.16133	6.57057	3.32e-10	9.76e-09	12.6472
REN	-0.0752195	2.63214	-6.57009	3.32e-10	9.77e-09	12.6445
DHFRL1	-0.0451742	2.98146	-6.5683	3.36e-10	9.85e-09	12.6347
ARHGEF37	-0.0894923	2.97314	-6.56734	3.38e-10	9.89e-09	12.6294
MKNK2	-0.0522222	3.44902	-6.56305	3.46e-10	1.01e-08	12.6058
MSI2	0.0856437	3.14383	6.55527	3.62e-10	1.06e-08	12.563
THNSL1	-0.0892679	2.80092	-6.55489	3.62e-10	1.06e-08	12.5609
GLTSCR1L	-0.0401695	3.13432	-6.55343	3.65e-10	1.06e-08	12.5528
LRRN2	-0.10227	2.89193	-6.55004	3.72e-10	1.08e-08	12.5342
B4GALNT2	-0.226827	2.97171	-6.54723	3.78e-10	1.1e-08	12.5188
SOD2	0.138221	3.37554	6.54421	3.85e-10	1.11e-08	12.5021
SPATA25	-0.0819704	2.83916	-6.54281	3.88e-10	1.12e-08	12.4944
CTDSP2	-0.0405926	3.47268	-6.54067	3.93e-10	1.13e-08	12.4827
IL6R	-0.0683924	3.23219	-6.54039	3.93e-10	1.13e-08	12.4812
TPK1	0.133564	3.02811	6.54	3.94e-10	1.13e-08	12.4791
CKLF	0.0458315	3.08595	6.53579	4.03e-10	1.16e-08	12.4559
MAST2	-0.0881964	3.31649	-6.535	4.05e-10	1.16e-08	12.4516
RPL39L	0.0881644	2.76972	6.53483	4.06e-10	1.16e-08	12.4507
ANKRD46	-0.074825	3.01923	-6.53465	4.06e-10	1.16e-08	12.4496
NCF2	0.235651	3.01635	6.5335	4.09e-10	1.17e-08	12.4434
PPM1A	-0.0750388	3.21356	-6.53256	4.11e-10	1.17e-08	12.4382
FCN3	0.167026	2.94987	6.5322	4.12e-10	1.17e-08	12.4362
GABRP	0.171536	2.94142	6.5316	4.13e-10	1.17e-08	12.4329
DDOST	0.0372311	3.48843	6.53131	4.14e-10	1.17e-08	12.4313
LEPRE1	0.0839049	2.97935	6.5278	4.22e-10	1.2e-08	12.4121
CLN8	-0.0754848	3.10466	-6.52554	4.27e-10	1.21e-08	12.3997
FAM57A	0.0838582	3.24957	6.52508	4.29e-10	1.21e-08	12.3972
HSD17B2	-0.183776	3.31232	-6.52354	4.32e-10	1.22e-08	12.3887
LRRC8D	-0.0447567	3.29314	-6.52088	4.39e-10	1.23e-08	12.3742
MCAM	0.160643	3.12471	6.52086	4.39e-10	1.23e-08	12.374
EIF4A1	0.055338	3.52338	6.51942	4.42e-10	1.24e-08	12.3661
SCD	0.133629	3.38321	6.51926	4.43e-10	1.24e-08	12.3653
KIAA2018	-0.0500791	3.28997	-6.51861	4.44e-10	1.24e-08	12.3617
CPT1A	-0.0975834	3.41024	-6.51775	4.47e-10	1.25e-08	12.357
PGAP2	-0.0795528	3.22284	-6.51578	4.52e-10	1.26e-08	12.3462
PLEKHG4	-0.0442389	2.83753	-6.51501	4.54e-10	1.26e-08	12.342
SMPDL3A	-0.11945	3.40806	-6.51328	4.58e-10	1.27e-08	12.3325
MAP3K6	0.0753297	3.09457	6.51201	4.61e-10	1.28e-08	12.3256
BACE1	0.0591325	3.10546	6.51083	4.64e-10	1.29e-08	12.3191
CLYBL	-0.127541	3.08881	-6.50811	4.71e-10	1.3e-08	12.3042
SERPINB5	0.311624	3.17314	6.50727	4.74e-10	1.31e-08	12.2996
TGOLN2	-0.0388415	3.44015	-6.50719	4.74e-10	1.31e-08	12.2992
GART	0.0502511	3.16879	6.50681	4.75e-10	1.31e-08	12.2971
PKIB	-0.155496	3.12853	-6.50653	4.76e-10	1.31e-08	12.2956
SLC16A5	-0.0900897	3.12874	-6.5046	4.81e-10	1.32e-08	12.285
COL1A2	0.159536	3.40627	6.50231	4.87e-10	1.33e-08	12.2725
IL18R1	0.144336	2.73358	6.50229	4.87e-10	1.33e-08	12.2724
SCN9A	-0.156327	2.68354	-6.50054	4.92e-10	1.34e-08	12.2628
ZNF564	-0.0647877	3.04847	-6.50048	4.92e-10	1.34e-08	12.2625
CCL2	0.226397	3.27324	6.49903	4.96e-10	1.35e-08	12.2545
ELF4	-0.0593288	3.27766	-6.4968	5.02e-10	1.37e-08	12.2424
CD274	0.26051	2.93344	6.49586	5.05e-10	1.37e-08	12.2372
EDNRA	0.236215	2.97382	6.49551	5.06e-10	1.37e-08	12.2353
BLVRA	0.0932665	2.93516	6.49286	5.14e-10	1.39e-08	12.2208
RAB31	0.175044	3.36114	6.48962	5.23e-10	1.41e-08	12.2031
PLCB1	0.12615	2.96387	6.48912	5.25e-10	1.42e-08	12.2004
AP3D1	0.0293097	3.45719	6.48716	5.3e-10	1.43e-08	12.1897
HMGXB3	0.0393101	3.21168	6.48684	5.31e-10	1.43e-08	12.1879
ZNF606	-0.0509806	2.90316	-6.48378	5.4e-10	1.45e-08	12.1712
TRAK1	-0.0478994	3.30013	-6.4828	5.43e-10	1.46e-08	12.1659
METTL7A	-0.104846	3.24831	-6.48276	5.44e-10	1.46e-08	12.1656
EFCAB5	-0.0870805	2.45638	-6.47805	5.58e-10	1.49e-08	12.14
AFG3L2	-0.0725962	3.29722	-6.47644	5.63e-10	1.5e-08	12.1312
CD58	-0.0494468	3.29268	-6.47617	5.64e-10	1.5e-08	12.1297
LGALSL	-0.0861909	3.37357	-6.47232	5.76e-10	1.54e-08	12.1087
APPL2	-0.106022	3.35362	-6.47046	5.82e-10	1.55e-08	12.0986
SEC24D	0.0876417	3.31383	6.4685	5.89e-10	1.56e-08	12.0879
NNMT	0.159267	3.05151	6.46816	5.9e-10	1.56e-08	12.0861
TMEM131	-0.0427714	3.37508	-6.46742	5.92e-10	1.57e-08	12.082
ADAM9	0.0799688	3.49462	6.46297	6.07e-10	1.61e-08	12.0577
CD34	0.138269	3.13387	6.45937	6.2e-10	1.64e-08	12.0382
FTSJ1	0.0654961	3.09889	6.44981	6.54e-10	1.72e-08	11.9861
TMSB10	0.0339832	3.77021	6.44937	6.55e-10	1.73e-08	11.9838
CDC20	0.095587	3.18745	6.44515	6.71e-10	1.76e-08	11.9608
MAML3	-0.0904955	3.12375	-6.44407	6.75e-10	1.77e-08	11.9549
PXDN	0.166818	3.22129	6.4438	6.76e-10	1.77e-08	11.9535
CNTF	-0.045792	2.93589	-6.44363	6.77e-10	1.77e-08	11.9525
CYB5R2	0.0988306	2.97362	6.44335	6.78e-10	1.77e-08	11.951
DSCR3	-0.0517882	3.34481	-6.44247	6.81e-10	1.78e-08	11.9462
MPP7	-0.108638	3.09247	-6.4396	6.92e-10	1.8e-08	11.9306
LYZ	0.100482	3.70671	6.43954	6.92e-10	1.8e-08	11.9303
ZNF577	-0.0820955	2.83639	-6.43949	6.92e-10	1.8e-08	11.93
SLU7	-0.0505466	3.14551	-6.43945	6.93e-10	1.8e-08	11.9298
PEX19	-0.0614007	3.15161	-6.43692	7.02e-10	1.82e-08	11.9161
PRDM4	-0.0394026	3.25402	-6.4365	7.04e-10	1.82e-08	11.9138
EEF2K	-0.0584745	3.15535	-6.43473	7.11e-10	1.84e-08	11.9042
GMCL1	-0.0527025	3.26432	-6.43009	7.3e-10	1.88e-08	11.879
C14orf28	-0.0808828	2.78783	-6.42768	7.4e-10	1.91e-08	11.8659
SIAH1	-0.0350508	3.00852	-6.42689	7.43e-10	1.91e-08	11.8616
TRABD	0.0277095	3.30331	6.42534	7.49e-10	1.93e-08	11.8532
AMACR	-0.107395	3.08434	-6.42461	7.52e-10	1.93e-08	11.8492
KIAA1683	-0.0506267	2.94733	-6.42432	7.54e-10	1.93e-08	11.8477
CCL20	0.246964	3.23534	6.42305	7.59e-10	1.94e-08	11.8408
XRCC6BP1	-0.095369	3.05833	-6.42244	7.61e-10	1.95e-08	11.8375
SORL1	-0.0728241	3.41959	-6.42209	7.63e-10	1.95e-08	11.8356
ME1	0.170789	3.28291	6.4162	7.88e-10	2.01e-08	11.8037
SEPN1	0.0562853	3.31098	6.41409	7.98e-10	2.03e-08	11.7922
EDN1	-0.126677	3.1274	-6.41295	8.03e-10	2.04e-08	11.7861
ARMCX2	0.084104	2.86931	6.41273	8.04e-10	2.04e-08	11.7848
PIM2	0.204245	3.2729	6.40938	8.19e-10	2.07e-08	11.7667
PLA2G12A	-0.0688559	3.22955	-6.40866	8.22e-10	2.08e-08	11.7628
GYG1	0.068862	3.21641	6.40682	8.31e-10	2.1e-08	11.7528
DTX3L	0.0554601	3.37991	6.40205	8.53e-10	2.15e-08	11.727
FAM98C	-0.0588018	3.16638	-6.3969	8.78e-10	2.21e-08	11.6992
RDH5	-0.0849865	2.95857	-6.39601	8.82e-10	2.22e-08	11.6943
PANK3	-0.0702097	3.39672	-6.39559	8.84e-10	2.22e-08	11.6921
ATF1	-0.0492349	3.22145	-6.39394	8.92e-10	2.24e-08	11.6831
SH3RF3	0.073136	3.15457	6.39204	9.02e-10	2.26e-08	11.6729
STAT2	0.0780683	3.27967	6.39166	9.04e-10	2.26e-08	11.6708
FKBP10	0.133758	3.08153	6.39131	9.05e-10	2.26e-08	11.669
TGFBI	0.147922	3.39297	6.39013	9.11e-10	2.27e-08	11.6626
CIT	0.068423	3.03589	6.38856	9.19e-10	2.29e-08	11.6541
VSIG10	-0.139146	3.13629	-6.38734	9.26e-10	2.3e-08	11.6475
P2RX4	-0.0913611	3.26644	-6.38703	9.27e-10	2.3e-08	11.6458
SLFN11	0.197335	3.02352	6.38676	9.29e-10	2.3e-08	11.6443
DUSP6	0.1006	3.29807	6.38486	9.38e-10	2.32e-08	11.6341
GPCPD1	0.0787576	3.22538	6.38413	9.42e-10	2.33e-08	11.6302
KIAA0141	-0.0409451	3.21315	-6.38381	9.44e-10	2.33e-08	11.6284
COPB2	0.0433438	3.41006	6.38301	9.48e-10	2.34e-08	11.6241
MPP5	-0.101478	3.20709	-6.37934	9.68e-10	2.38e-08	11.6043
CENPN	0.0795709	3.11799	6.37764	9.77e-10	2.4e-08	11.5951
ZNF704	-0.142163	3.03271	-6.37737	9.78e-10	2.4e-08	11.5936
NUP188	0.0618064	3.19725	6.37715	9.79e-10	2.4e-08	11.5925
ATP2C1	0.0639955	3.22923	6.37588	9.86e-10	2.42e-08	11.5856
CXCL9	0.333188	3.03209	6.37471	9.93e-10	2.43e-08	11.5793
FSTL1	0.171176	3.3247	6.37275	1e-09	2.45e-08	11.5688
BRPF3	-0.0655235	3.22886	-6.37063	1.02e-09	2.48e-08	11.5573
EFNA4	-0.0683306	3.17516	-6.36965	1.02e-09	2.49e-08	11.552
DENND4C	-0.0652459	3.35137	-6.36801	1.03e-09	2.51e-08	11.5432
RND1	0.148363	3.00998	6.36751	1.03e-09	2.51e-08	11.5405
RAF1	-0.0379303	3.34186	-6.36692	1.04e-09	2.52e-08	11.5373
FADS1	0.178714	3.03398	6.3658	1.04e-09	2.53e-08	11.5312
GSG2	0.0761832	2.8262	6.3638	1.05e-09	2.55e-08	11.5205
APLP2	-0.0467234	3.57472	-6.36344	1.06e-09	2.55e-08	11.5185
ECH1	-0.0568826	3.57633	-6.36105	1.07e-09	2.59e-08	11.5057
CDK3	-0.0881705	2.963	-6.35692	1.1e-09	2.64e-08	11.4834
LAMTOR4	-0.0622675	3.1813	-6.35656	1.1e-09	2.64e-08	11.4815
SRM	0.0826598	3.3437	6.35309	1.12e-09	2.69e-08	11.4628
PHYKPL	-0.0626256	3.27687	-6.35186	1.13e-09	2.71e-08	11.4562
ATP8A1	-0.0810017	3.21913	-6.3512	1.13e-09	2.71e-08	11.4526
ABCB1	-0.302775	3.18552	-6.3498	1.14e-09	2.73e-08	11.4451
FAM20B	-0.0367593	3.13788	-6.34941	1.14e-09	2.73e-08	11.443
TMTC1	0.162926	2.92982	6.34829	1.15e-09	2.75e-08	11.437
CD40	0.114392	2.95415	6.34777	1.15e-09	2.75e-08	11.4342
FBXW4	-0.0438	3.22595	-6.34009	1.2e-09	2.86e-08	11.3929
LPAR5	-0.0545467	3.23666	-6.33936	1.21e-09	2.87e-08	11.389
ADCY9	-0.0881505	3.1859	-6.33906	1.21e-09	2.87e-08	11.3874
G6PD	0.0616134	3.20411	6.33718	1.22e-09	2.9e-08	11.3772
SPARC	0.141771	3.49503	6.33508	1.24e-09	2.93e-08	11.366
C6orf136	-0.0874871	3.22209	-6.33331	1.25e-09	2.95e-08	11.3564
BUB1	0.136141	3.03815	6.3316	1.26e-09	2.98e-08	11.3473
PPARA	-0.0798977	3.23807	-6.33129	1.26e-09	2.98e-08	11.3456
QPRT	-0.077464	3.21495	-6.33005	1.27e-09	3e-08	11.339
ADAM15	0.0607119	3.26953	6.32864	1.28e-09	3.02e-08	11.3314
PINK1	-0.0566632	3.22241	-6.32733	1.29e-09	3.03e-08	11.3243
CTSK	0.197679	3.26677	6.32686	1.29e-09	3.04e-08	11.3219
TMEM59	-0.0424469	3.60923	-6.3252	1.31e-09	3.06e-08	11.3129
TGM2	0.165526	3.45651	6.32293	1.32e-09	3.1e-08	11.3007
ARFGAP3	0.0949933	3.28222	6.32221	1.33e-09	3.1e-08	11.2969
DMAP1	-0.035263	3.14745	-6.31898	1.35e-09	3.16e-08	11.2796
LRRC32	0.0930186	3.08796	6.31737	1.36e-09	3.18e-08	11.2709
2025-03-06	-0.0426639	3.45154	-6.31711	1.36e-09	3.18e-08	11.2695
ADA	0.103273	3.06494	6.31633	1.37e-09	3.19e-08	11.2653
SSR4	0.061556	3.31505	6.31235	1.4e-09	3.26e-08	11.244
HLA-DPA1	0.114847	3.68773	6.31171	1.41e-09	3.26e-08	11.2406
ZNF821	-0.0558889	2.86424	-6.31078	1.41e-09	3.27e-08	11.2356
GSTP1	0.0411784	3.61495	6.31067	1.41e-09	3.27e-08	11.235
CCND3	0.044697	3.30973	6.30673	1.45e-09	3.34e-08	11.2139
FAM195A	-0.0582188	3.18067	-6.3062	1.45e-09	3.35e-08	11.2111
CMTR2	-0.0498339	2.99896	-6.30588	1.45e-09	3.35e-08	11.2093
THRB	-0.158541	2.98096	-6.30523	1.46e-09	3.35e-08	11.2059
R3HDM2	-0.0473273	3.22675	-6.30518	1.46e-09	3.35e-08	11.2056
ZNF492	-0.0863005	2.55125	-6.30453	1.46e-09	3.36e-08	11.2021
ME3	-0.0698194	3.11936	-6.29899	1.51e-09	3.46e-08	11.1725
CCNDBP1	-0.0439137	3.22938	-6.29836	1.51e-09	3.47e-08	11.1691
DTX4	-0.0675884	3.31652	-6.29789	1.52e-09	3.47e-08	11.1666
NCDN	0.0470703	3.07935	6.29689	1.53e-09	3.48e-08	11.1613
ITGA2	0.122249	3.39607	6.29683	1.53e-09	3.48e-08	11.1609
MKRN1	-0.0489837	3.43881	-6.29672	1.53e-09	3.48e-08	11.1603
CPEB3	-0.0713806	2.97614	-6.29613	1.53e-09	3.49e-08	11.1572
PADI2	-0.246885	3.29913	-6.28894	1.59e-09	3.62e-08	11.1188
HSD17B8	-0.0566468	3.06962	-6.28277	1.65e-09	3.74e-08	11.0858
NSMF	-0.0718397	3.09525	-6.27725	1.7e-09	3.86e-08	11.0563
FAM83D	0.0805776	3.10159	6.2766	1.71e-09	3.86e-08	11.0528
MAPKAPK2	0.0525701	3.33568	6.2765	1.71e-09	3.86e-08	11.0523
OXCT1	0.0907854	3.14813	6.2726	1.74e-09	3.94e-08	11.0315
CTNNAL1	0.0902617	3.01033	6.27223	1.75e-09	3.94e-08	11.0296
WDR44	0.0733728	3.07958	6.26756	1.79e-09	4.04e-08	11.0047
ASH2L	-0.0411328	3.3573	-6.26593	1.81e-09	4.07e-08	10.9959
SDC3	0.0818149	3.0609	6.26179	1.85e-09	4.16e-08	10.9739
XAF1	0.1257	3.24593	6.26149	1.85e-09	4.16e-08	10.9723
GPR160	-0.126445	3.27812	-6.26042	1.86e-09	4.18e-08	10.9666
CXCL3	0.169555	3.02774	6.26024	1.87e-09	4.18e-08	10.9656
GMPR	0.118998	3.01674	6.25777	1.89e-09	4.23e-08	10.9524
CHDH	-0.12296	3.18964	-6.25618	1.91e-09	4.26e-08	10.944
PGD	0.0501793	3.49913	6.25589	1.91e-09	4.26e-08	10.9424
NECAB3	-0.0533201	3.10935	-6.25401	1.93e-09	4.3e-08	10.9325
MFSD12	0.049758	3.19723	6.25246	1.95e-09	4.33e-08	10.9242
OTOP2	-0.212837	3.09667	-6.25201	1.95e-09	4.34e-08	10.9218
TYMP	0.0827121	3.26126	6.25174	1.95e-09	4.34e-08	10.9203
GRHL1	0.114248	2.73147	6.25052	1.97e-09	4.36e-08	10.9139
GRAMD3	-0.106201	3.27225	-6.24875	1.99e-09	4.4e-08	10.9045
CYP2S1	-0.149185	3.33742	-6.24678	2.01e-09	4.44e-08	10.894
SLC36A1	-0.166825	3.27234	-6.24495	2.03e-09	4.48e-08	10.8842
CDC6	0.132666	2.98412	6.24044	2.08e-09	4.59e-08	10.8603
IFI30	0.111905	3.48832	6.23496	2.14e-09	4.72e-08	10.8312
SELE	0.327362	2.82625	6.2328	2.17e-09	4.77e-08	10.8197
MKRN4P	-0.041332	2.93217	-6.2321	2.18e-09	4.79e-08	10.816
MMP10	0.328667	2.79391	6.23079	2.19e-09	4.81e-08	10.809
MGAT5	-0.0453867	3.27398	-6.22811	2.22e-09	4.88e-08	10.7948
TUBA8	-0.0594703	2.94292	-6.22444	2.27e-09	4.97e-08	10.7753
CCL14	-0.0728711	3.24604	-6.22301	2.29e-09	5e-08	10.7677
TACC3	0.0702117	3.03547	6.22185	2.3e-09	5.03e-08	10.7616
POLR2H	-0.0442972	3.45614	-6.22109	2.31e-09	5.04e-08	10.7575
LY6E	0.111352	3.1586	6.2207	2.32e-09	5.04e-08	10.7555
TKT	0.0491493	3.37411	6.22067	2.32e-09	5.04e-08	10.7553
LILRB2	0.159788	3.06173	6.21937	2.33e-09	5.07e-08	10.7484
ZNF383	-0.0733447	2.93986	-6.21902	2.34e-09	5.08e-08	10.7466
TNFSF13	0.0416037	3.21304	6.21712	2.36e-09	5.12e-08	10.7365
SLC39A2	-0.0848777	2.5715	-6.21692	2.36e-09	5.12e-08	10.7354
YBEY	-0.0549978	2.97587	-6.21613	2.37e-09	5.14e-08	10.7312
TMEM161B	-0.0491607	3.29937	-6.21456	2.39e-09	5.18e-08	10.7229
THY1	0.179731	3.11709	6.21227	2.42e-09	5.24e-08	10.7108
GPR180	0.0862925	3.05698	6.21168	2.43e-09	5.25e-08	10.7077
LARGE	-0.0651889	3.16181	-6.21112	2.44e-09	5.26e-08	10.7047
CD164	-0.0380116	3.70022	-6.21093	2.44e-09	5.26e-08	10.7037
CCL24	0.131758	3.18339	6.20974	2.46e-09	5.28e-08	10.6974
NAA60	-0.0384986	3.36214	-6.20973	2.46e-09	5.28e-08	10.6973
ERLIN2	-0.0564104	3.05022	-6.20739	2.49e-09	5.34e-08	10.6849
POU2F3	-0.0593812	2.8055	-6.20581	2.51e-09	5.38e-08	10.6766
RAPGEFL1	-0.133106	3.30693	-6.20467	2.53e-09	5.41e-08	10.6706
HLA-F	0.0483397	3.62656	6.20064	2.58e-09	5.52e-08	10.6492
IER3	0.150136	3.38378	6.19975	2.6e-09	5.54e-08	10.6445
PANK1	-0.102811	3.17219	-6.19884	2.61e-09	5.56e-08	10.6397
PIGS	-0.0573299	3.39117	-6.19658	2.64e-09	5.62e-08	10.6277
ACOT8	-0.0754467	3.20519	-6.19598	2.65e-09	5.63e-08	10.6246
PURA	-0.0426606	3.45429	-6.19061	2.73e-09	5.79e-08	10.5962
KCTD4	-0.0691864	2.56257	-6.1841	2.83e-09	6e-08	10.5618
RCOR3	-0.0600006	3.07537	-6.18071	2.88e-09	6.1e-08	10.5439
FZD1	-0.0411133	3.15727	-6.17952	2.9e-09	6.13e-08	10.5376
AARS	0.0547929	3.35514	6.17612	2.95e-09	6.24e-08	10.5197
CCNB1	0.105677	3.1013	6.17543	2.96e-09	6.26e-08	10.516
KIF18A	0.131279	2.84893	6.17348	2.99e-09	6.32e-08	10.5057
MKI67	0.0958789	3.2374	6.1689	3.07e-09	6.47e-08	10.4816
PRC1	0.0835189	3.17332	6.16844	3.08e-09	6.48e-08	10.4791
ARHGAP5-AS1	-0.0671382	2.90291	-6.16813	3.08e-09	6.48e-08	10.4775
PREB	0.0433496	3.32895	6.16738	3.09e-09	6.5e-08	10.4735
HSD17B11	-0.0952922	3.56691	-6.16577	3.12e-09	6.55e-08	10.4651
RAB40C	-0.0519154	3.26181	-6.16375	3.16e-09	6.61e-08	10.4544
PDPK1	-0.0516755	3.22799	-6.16349	3.16e-09	6.61e-08	10.4531
REG4	0.218019	3.51514	6.16334	3.16e-09	6.61e-08	10.4523
CNNM2	-0.099444	3.11577	-6.16265	3.17e-09	6.63e-08	10.4487
MAFF	0.0848718	3.05362	6.16195	3.19e-09	6.65e-08	10.445
ERLEC1	0.0729583	3.33983	6.16145	3.2e-09	6.66e-08	10.4423
CAMK2N1	-0.0863592	3.56771	-6.16102	3.2e-09	6.66e-08	10.44
RASIP1	0.0732209	2.92518	6.16048	3.21e-09	6.68e-08	10.4372
MMP7	0.398502	2.8863	6.15972	3.23e-09	6.7e-08	10.4332
TGFBR1	0.0691371	3.22222	6.15725	3.27e-09	6.78e-08	10.4202
IGBP1	-0.0479472	3.2748	-6.15695	3.27e-09	6.78e-08	10.4186
EPC2	-0.0427462	3.20099	-6.15577	3.3e-09	6.82e-08	10.4124
OSBPL3	0.108578	3.0573	6.15441	3.32e-09	6.86e-08	10.4053
STX11	0.180213	3.06224	6.15227	3.36e-09	6.93e-08	10.394
CALCRL	0.226481	2.95002	6.14958	3.41e-09	7.02e-08	10.3799
ABCD3	-0.0822554	3.3619	-6.14887	3.42e-09	7.04e-08	10.3761
TEN1	-0.0496293	3.1871	-6.14838	3.43e-09	7.05e-08	10.3735
VIPR1	-0.162197	3.30136	-6.14792	3.44e-09	7.06e-08	10.3711
ZNF613	-0.0719272	2.79794	-6.1479	3.44e-09	7.06e-08	10.371
CREBRF	-0.0845879	3.15135	-6.14479	3.5e-09	7.17e-08	10.3547
TBC1D12	-0.0515021	3.13573	-6.14288	3.53e-09	7.23e-08	10.3446
KIAA1109	-0.0505218	3.29351	-6.14238	3.54e-09	7.25e-08	10.342
NUDT14	-0.0627122	3.05152	-6.14129	3.56e-09	7.28e-08	10.3363
SORBS3	-0.0615607	3.126	-6.14009	3.59e-09	7.32e-08	10.3299
USP14	0.0596878	3.29626	6.13845	3.62e-09	7.37e-08	10.3214
CXCR2	0.274668	2.75683	6.13843	3.62e-09	7.37e-08	10.3212
CASP5	0.165326	3.42054	6.13638	3.66e-09	7.44e-08	10.3105
IKBIP	0.148742	2.82468	6.1346	3.7e-09	7.49e-08	10.3012
ZNF233	-0.0648472	2.56873	-6.13436	3.7e-09	7.49e-08	10.2998
TRAFD1	0.0707415	3.21541	6.13431	3.7e-09	7.49e-08	10.2996
GNG4	-0.108468	2.88364	-6.13428	3.7e-09	7.49e-08	10.2995
CLCN5	-0.0826952	3.00401	-6.13276	3.73e-09	7.54e-08	10.2915
CHRAC1	-0.0389393	3.13626	-6.13272	3.73e-09	7.54e-08	10.2913
RRAS2	-0.0598315	3.33529	-6.12954	3.8e-09	7.65e-08	10.2746
ROGDI	-0.0762847	3.18901	-6.12942	3.8e-09	7.65e-08	10.2739
PDE8A	-0.0720335	3.33139	-6.12941	3.8e-09	7.65e-08	10.2739
CYBA	0.0578626	3.31769	6.12906	3.81e-09	7.65e-08	10.2721
ZNF585A	-0.0616818	2.80962	-6.12897	3.81e-09	7.65e-08	10.2716
CLCN4	0.070848	2.68612	6.12327	3.93e-09	7.88e-08	10.2417
TRIM27	0.0350255	3.2038	6.12214	3.95e-09	7.92e-08	10.2357
CYB561D1	-0.0380588	3.09074	-6.12146	3.97e-09	7.94e-08	10.2322
PRR15	-0.126698	3.41129	-6.12106	3.98e-09	7.95e-08	10.2301
USP12	-0.0462663	3.16681	-6.12063	3.99e-09	7.96e-08	10.2278
MAP1LC3A	-0.0569033	3.10499	-6.11757	4.05e-09	8.08e-08	10.2118
NME1	0.0789019	3.26946	6.11582	4.09e-09	8.15e-08	10.2026
ACVR2A	-0.127458	3.11047	-6.11567	4.09e-09	8.15e-08	10.2018
PPAP2A	-0.0710484	3.34105	-6.11528	4.1e-09	8.16e-08	10.1998
CD74	0.084082	3.72981	6.11383	4.13e-09	8.21e-08	10.1922
PKP4	0.0422259	3.25678	6.11163	4.18e-09	8.3e-08	10.1807
BGN	0.183631	3.27093	6.11012	4.22e-09	8.36e-08	10.1728
TMEM204	0.0911091	3.15749	6.10999	4.22e-09	8.36e-08	10.1721
FKBP14	0.104419	2.95809	6.10846	4.26e-09	8.42e-08	10.1641
ARHGAP29	0.190168	2.79455	6.10802	4.27e-09	8.43e-08	10.1618
GMDS	0.071241	3.49722	6.10687	4.29e-09	8.47e-08	10.1558
SLC17A4	-0.264886	3.11425	-6.10548	4.32e-09	8.52e-08	10.1485
KIF14	0.114494	2.81243	6.10453	4.35e-09	8.56e-08	10.1435
GIT1	-0.0373163	3.24287	-6.10304	4.38e-09	8.62e-08	10.1357
ABHD15	-0.0585316	3.12009	-6.10252	4.39e-09	8.63e-08	10.133
B3GNT9	0.0540629	2.99361	6.09877	4.48e-09	8.8e-08	10.1134
TP53TG1	-0.0922074	2.87884	-6.09679	4.53e-09	8.88e-08	10.1031
CHMP5	-0.0464438	3.34795	-6.09638	4.54e-09	8.89e-08	10.1009
AQP7	-0.112799	2.97888	-6.09485	4.58e-09	8.96e-08	10.0929
DDIT4	0.140172	3.15381	6.09402	4.6e-09	8.99e-08	10.0885
GPBP1L1	-0.0461924	3.3973	-6.09264	4.63e-09	9.04e-08	10.0814
PTPN21	-0.0834999	3.08277	-6.0916	4.66e-09	9.09e-08	10.0759
PLEKHF1	0.048538	3.02542	6.08785	4.75e-09	9.26e-08	10.0563
CRIP1	-0.088221	3.20052	-6.08662	4.79e-09	9.31e-08	10.0499
TSTD2	-0.04628	2.82129	-6.08356	4.87e-09	9.46e-08	10.034
OSBPL1A	-0.0797017	3.06619	-6.08253	4.89e-09	9.5e-08	10.0286
LRRC57	-0.0412479	3.0838	-6.08032	4.95e-09	9.6e-08	10.017
HSDL2	-0.0911044	3.18904	-6.07933	4.98e-09	9.64e-08	10.0119
JUNB	0.0795876	3.43056	6.0747	5.1e-09	9.87e-08	9.98771
FMO3	0.141983	2.62293	6.07461	5.11e-09	9.87e-08	9.98727
PCDH17	0.13465	3.008	6.07392	5.12e-09	9.89e-08	9.98367
IHH	-0.112053	3.20737	-6.07359	5.13e-09	9.9e-08	9.98192
THBD	0.118675	3.04598	6.0727	5.16e-09	9.94e-08	9.9773
KLHL24	-0.0845342	3.20676	-6.072	5.18e-09	9.97e-08	9.97364
DAZAP2	-0.0281034	3.60856	-6.07096	5.21e-09	1e-07	9.96821
SERPINE1	0.234676	3.05023	6.06882	5.27e-09	1.01e-07	9.95705
ATG4D	-0.0648491	3.26288	-6.06608	5.34e-09	1.03e-07	9.94278
ZNF19	-0.0407336	2.84993	-6.0648	5.38e-09	1.03e-07	9.93612
FAM189A1	-0.0917796	2.82619	-6.06242	5.45e-09	1.04e-07	9.92374
UCKL1	-0.045776	3.15228	-6.06203	5.46e-09	1.04e-07	9.92169
GLOD4	-0.0524018	3.08085	-6.06098	5.49e-09	1.05e-07	9.91623
SLC25A16	-0.0610725	3.04158	-6.06073	5.5e-09	1.05e-07	9.91497
ACADS	-0.107329	3.30366	-6.06064	5.5e-09	1.05e-07	9.91445
SSR1	0.061461	3.52361	6.05996	5.52e-09	1.05e-07	9.91093
SLC25A43	-0.0556023	3.16385	-6.05668	5.62e-09	1.07e-07	9.89388
KAT8	-0.0322046	3.10407	-6.05522	5.66e-09	1.08e-07	9.88627
MED14	-0.0429759	3.34274	-6.05291	5.74e-09	1.09e-07	9.87427
GUCA2A	-0.282039	3.49718	-6.05166	5.77e-09	1.09e-07	9.86775
KRT12	-0.142695	2.76138	-6.05154	5.78e-09	1.09e-07	9.86716
TRAPPC6A	-0.0533871	3.11804	-6.05032	5.82e-09	1.1e-07	9.86079
SERPING1	0.17025	3.27804	6.04981	5.83e-09	1.1e-07	9.85816
EGLN1	-0.0369302	3.37084	-6.04865	5.87e-09	1.11e-07	9.85211
TNFSF13B	0.155986	3.07278	6.04673	5.93e-09	1.12e-07	9.84213
CEP19	0.0951115	2.6	6.04638	5.94e-09	1.12e-07	9.84033
AGBL2	-0.0977346	2.60967	-6.04606	5.95e-09	1.12e-07	9.83868
ELK3	0.125214	3.14709	6.04599	5.95e-09	1.12e-07	9.83827
SLC25A4	-0.0595792	3.25142	-6.0415	6.1e-09	1.15e-07	9.81498
CCDC167	0.0761384	3.00308	6.04114	6.11e-09	1.15e-07	9.81311
VSIG1	0.353603	2.89575	6.04023	6.14e-09	1.15e-07	9.80837
PDXP	-0.0756264	3.23338	-6.03706	6.24e-09	1.17e-07	9.79191
SIRT5	-0.04912	3.02525	-6.03603	6.28e-09	1.17e-07	9.78655
TDRD3	-0.0501803	3.10314	-6.03597	6.28e-09	1.17e-07	9.78624
EDA	-0.0411311	2.69622	-6.03507	6.31e-09	1.18e-07	9.78158
TNKS1BP1	0.0460444	3.15396	6.03387	6.35e-09	1.18e-07	9.77538
RILPL2	0.10746	3.02656	6.03335	6.37e-09	1.19e-07	9.77267
ABCG2	-0.394644	3.0963	-6.03299	6.38e-09	1.19e-07	9.77078
ADRA1B	-0.0482227	2.82906	-6.03034	6.47e-09	1.2e-07	9.75705
PALLD	0.0663283	3.21564	6.02879	6.52e-09	1.21e-07	9.74902
AVIL	-0.0773996	2.98322	-6.02704	6.59e-09	1.22e-07	9.73995
CSNK1E	0.0658687	3.19915	6.02697	6.59e-09	1.22e-07	9.73956
ZNF33A	-0.0489942	3.13201	-6.02659	6.6e-09	1.22e-07	9.73761
DLGAP5	0.128283	2.98724	6.02589	6.63e-09	1.23e-07	9.734
ZNF235	-0.0514787	2.81244	-6.02575	6.63e-09	1.23e-07	9.73325
SRBD1	0.0551487	3.10776	6.0251	6.65e-09	1.23e-07	9.72989
SLC52A3	-0.118977	3.19054	-6.02407	6.69e-09	1.23e-07	9.72457
COPZ2	0.0594348	2.96959	6.02382	6.7e-09	1.23e-07	9.72325
FAM172A	-0.0629192	3.1167	-6.02355	6.71e-09	1.23e-07	9.72183
TNNC2	-0.0580647	2.8773	-6.0204	6.82e-09	1.25e-07	9.70553
ASB13	-0.106982	3.16392	-6.01976	6.85e-09	1.26e-07	9.70222
PTAFR	0.112261	3.06586	6.01944	6.86e-09	1.26e-07	9.70056
ADAR	0.0358243	3.44131	6.01722	6.94e-09	1.27e-07	9.68905
COL4A2	0.120452	3.26576	6.01621	6.98e-09	1.28e-07	9.68381
RHOJ	0.145265	3.07705	6.01565	7e-09	1.28e-07	9.68092
GPATCH1	-0.0494871	2.99828	-6.01324	7.09e-09	1.3e-07	9.66847
RAB7A	-0.0284171	3.59731	-6.01298	7.1e-09	1.3e-07	9.66711
CNN2	0.0976256	3.34111	6.01177	7.15e-09	1.3e-07	9.66083
MT4	-0.0591774	2.88314	-6.00775	7.3e-09	1.33e-07	9.64005
FDX1	-0.0514214	3.13469	-6.00751	7.31e-09	1.33e-07	9.6388
IGFBP7	0.115144	3.48742	6.00634	7.35e-09	1.34e-07	9.63274
ISCA1	-0.0382897	3.30585	-6.0042	7.44e-09	1.35e-07	9.62168
ACVR1B	-0.0684473	3.23686	-6.0015	7.55e-09	1.37e-07	9.60775
NTPCR	-0.0721299	3.12851	-6.00018	7.6e-09	1.38e-07	9.60094
ZNF844	-0.0982158	2.79565	-5.99956	7.63e-09	1.38e-07	9.59773
ZNF44	-0.0612237	2.81968	-5.99902	7.65e-09	1.38e-07	9.59495
C4orf36	-0.0659866	2.60386	-5.99724	7.72e-09	1.4e-07	9.58571
MARS	0.0629359	3.31329	5.9919	7.94e-09	1.43e-07	9.55815
ROR2	0.0851258	2.87409	5.99026	8.01e-09	1.45e-07	9.54968
SPATS2	0.0735893	3.17258	5.98893	8.07e-09	1.45e-07	9.54282
MAP2K7	-0.0419088	2.975	-5.98858	8.08e-09	1.46e-07	9.54104
DERA	-0.0779397	3.19952	-5.9872	8.14e-09	1.46e-07	9.53391
GFOD1	-0.0494785	3.06297	-5.98719	8.14e-09	1.46e-07	9.53382
FMO4	-0.179504	3.01773	-5.98663	8.17e-09	1.47e-07	9.53094
DYSF	0.159957	2.96834	5.98636	8.18e-09	1.47e-07	9.52959
NOL4L	-0.067684	3.14641	-5.985	8.24e-09	1.48e-07	9.52256
EDN2	-0.107317	3.03307	-5.98206	8.37e-09	1.5e-07	9.50738
B3GNT8	-0.0925163	2.9325	-5.98002	8.46e-09	1.51e-07	9.49686
IL1R1	0.159447	3.20807	5.97974	8.47e-09	1.51e-07	9.49543
STRADB	-0.111225	3.4266	-5.97902	8.5e-09	1.52e-07	9.49174
PACS1	0.0765167	3.21249	5.97892	8.51e-09	1.52e-07	9.49121
TMEM14B	-0.041832	3.46288	-5.97751	8.57e-09	1.53e-07	9.48394
PLSCR3	0.0675067	3.11001	5.9765	8.62e-09	1.53e-07	9.47872
ITSN1	-0.0421785	3.07116	-5.97407	8.73e-09	1.55e-07	9.46619
MPST	-0.068952	3.23012	-5.97366	8.75e-09	1.55e-07	9.46412
RXRA	-0.050231	3.32647	-5.97344	8.76e-09	1.55e-07	9.46299
DPY19L1	0.129166	3.12824	5.97334	8.77e-09	1.55e-07	9.46245
UBFD1	0.0366761	3.09872	5.97285	8.79e-09	1.56e-07	9.45992
SLFN13	0.0923868	2.90217	5.97226	8.82e-09	1.56e-07	9.45692
ST3GAL1	0.163776	3.08297	5.97177	8.84e-09	1.56e-07	9.45435
KNSTRN	0.0806086	3.06224	5.97128	8.86e-09	1.56e-07	9.45184
CRYBG3	0.0627934	3.18894	5.97086	8.88e-09	1.57e-07	9.44966
GNG13	-0.0637967	2.8546	-5.96837	9e-09	1.59e-07	9.43689
KLB	-0.0763996	2.73432	-5.96627	9.1e-09	1.6e-07	9.42605
FBXO3	-0.0499607	3.23275	-5.96556	9.13e-09	1.6e-07	9.4224
ARMC9	0.0752561	2.88949	5.96547	9.14e-09	1.6e-07	9.42195
TMEM98	-0.0977337	3.27451	-5.96315	9.25e-09	1.62e-07	9.41001
RETSAT	-0.0983113	3.4744	-5.96268	9.28e-09	1.63e-07	9.40761
TJP1	-0.0374416	3.3491	-5.9622	9.3e-09	1.63e-07	9.40513
WAC	-0.0238108	3.41751	-5.96213	9.3e-09	1.63e-07	9.40476
VARS	0.0505294	3.17751	5.96023	9.4e-09	1.64e-07	9.39497
DET1	-0.0710702	2.93936	-5.95913	9.45e-09	1.65e-07	9.38933
MTFR2	0.0959199	2.70933	5.95568	9.63e-09	1.68e-07	9.37161
PSEN1	-0.0465204	3.45297	-5.95549	9.64e-09	1.68e-07	9.37061
DTD1	0.0420282	3.15613	5.95433	9.69e-09	1.69e-07	9.36467
EPHA2	0.124446	3.20585	5.95266	9.78e-09	1.7e-07	9.3561
UGT2A3	-0.482312	2.93244	-5.95068	9.88e-09	1.72e-07	9.34589
SMIM8	-0.0652307	2.96022	-5.94683	1.01e-08	1.75e-07	9.32615
CEMIP	0.289819	2.99874	5.94675	1.01e-08	1.75e-07	9.32571
AKIRIN2	0.0738145	3.28729	5.94559	1.02e-08	1.76e-07	9.31976
CX3CL1	0.0761532	3.05107	5.94108	1.04e-08	1.8e-07	9.29665
CXorf36	0.111997	2.77351	5.93941	1.05e-08	1.81e-07	9.28807
PHKA2	-0.0681594	3.09509	-5.93712	1.06e-08	1.83e-07	9.27633
FAM161B	-0.0544185	3.05368	-5.93632	1.07e-08	1.84e-07	9.27224
FCGRT	-0.0877723	3.38893	-5.93418	1.08e-08	1.86e-07	9.26124
RAB3D	0.0535572	3.16688	5.93414	1.08e-08	1.86e-07	9.26105
TNFAIP2	0.128949	3.18562	5.93347	1.08e-08	1.86e-07	9.25758
APOBEC3B	-0.160111	3.11828	-5.93321	1.08e-08	1.86e-07	9.25627
PI3	0.273205	3.34272	5.93095	1.1e-08	1.88e-07	9.24469
NDUFA2	-0.0632909	3.33438	-5.93083	1.1e-08	1.88e-07	9.24406
[truncated: 7,408 more rows]

## Sheet: LASSO Results
LASSO Results
	s0
[truncated: 16 more rows]
